# Supplementary material for: An altered transcriptome underlies cln5-deficiency phenotypes in Dictyostelium discoideum
Source: Front Genet. 2022 Nov 10;13:1045738. doi: 10.3389/fgene.2022.1045738 (PMC9686302; doi:10.3389/fgene.2022.1045738)
Supplement: Supplementary file 1 [file Table2.XLSX]

## Sheet: Growth
BIOLOGICAL PROCESS
P-value cutoff	0.05
Regulation links followed	Yes
Bonferroni correction	1724
Annotated identifiers	1603
Background size	12098
Min p-value	1.5204e-107
List size	1603
GO ID	GO term	Corrected p value	Uncorrected p value	Number of genes	Gene annotation
GO:0006807	nitrogen compound metabolic process	5.4542e-38	3.16369e-41	727	DDB_G0267188, DDB_G0267210, DDB_G0267236, DDB_G0267322, DDB_G0267388, DDB_G0267416, DDB_G0267436, DDB_G0267468, DDB_G0267484, DDB_G0267498, DDB_G0267572, DDB_G0267616, DDB_G0267640, DDB_G0267714, DDB_G0267748, DDB_G0267766, DDB_G0267848, DDB_G0267872, DDB_G0267884, DDB_G0267904, DDB_G0267906, DDB_G0267916, DDB_G0268064, DDB_G0268092, DDB_G0268198, DDB_G0268368, DDB_G0268386, DDB_G0268536, DDB_G02…
GO:0006725	cellular aromatic compound metabolic process	2.19569e-33	1.2736e-36	402	DDB_G0267188, DDB_G0267210, DDB_G0267236, DDB_G0267322, DDB_G0267416, DDB_G0267468, DDB_G0267572, DDB_G0267616, DDB_G0267640, DDB_G0267714, DDB_G0267748, DDB_G0267872, DDB_G0267904, DDB_G0267916, DDB_G0268092, DDB_G0268198, DDB_G0268368, DDB_G0268566, DDB_G0268614, DDB_G0268624, DDB_G0268638, DDB_G0268678, DDB_G0268718, DDB_G0268822, DDB_G0268898, DDB_G0268920, DDB_G0268958, DDB_G0269044, DDB_G02…
GO:0042254	ribosome biogenesis	1.78424e-22	1.03494e-25	94	DDB_G0267572, DDB_G0267670, DDB_G0267872, DDB_G0268822, DDB_G0268898, DDB_G0269312, DDB_G0269426, DDB_G0269642, DDB_G0269972, DDB_G0270396, DDB_G0271240, DDB_G0271708, DDB_G0271998, DDB_G0272176, DDB_G0272324, DDB_G0272686, DDB_G0272732, DDB_G0274521, DDB_G0275141, DDB_G0275403, DDB_G0275919, DDB_G0276085, DDB_G0276213, DDB_G0276283, DDB_G0276411, DDB_G0276783, DDB_G0276815, DDB_G0277019, DDB_G02…
GO:0016072	rRNA metabolic process	6.25469e-22	3.62801e-25	82	DDB_G0267572, DDB_G0267872, DDB_G0268822, DDB_G0268898, DDB_G0269312, DDB_G0269426, DDB_G0269642, DDB_G0269972, DDB_G0270396, DDB_G0271240, DDB_G0271832, DDB_G0271998, DDB_G0272176, DDB_G0272732, DDB_G0274521, DDB_G0275141, DDB_G0275919, DDB_G0276137, DDB_G0276213, DDB_G0276283, DDB_G0276411, DDB_G0276783, DDB_G0276815, DDB_G0277019, DDB_G0278331, DDB_G0278593, DDB_G0278983, DDB_G0279013, DDB_G02…
GO:0034660	ncRNA metabolic process	5.84996e-20	3.39325e-23	122	DDB_G0267572, DDB_G0267872, DDB_G0268624, DDB_G0268718, DDB_G0268822, DDB_G0268898, DDB_G0269312, DDB_G0269426, DDB_G0269642, DDB_G0269972, DDB_G0270152, DDB_G0270228, DDB_G0270396, DDB_G0271240, DDB_G0271632, DDB_G0271832, DDB_G0271998, DDB_G0272176, DDB_G0272732, DDB_G0273777, DDB_G0274521, DDB_G0275041, DDB_G0275141, DDB_G0275613, DDB_G0275625, DDB_G0275655, DDB_G0275847, DDB_G0275919, DDB_G02…
GO:0007049	cell cycle	6.67913e-17	3.87421e-20	119	DDB_G0267396, DDB_G0267404, DDB_G0267690, DDB_G0267748, DDB_G0267904, DDB_G0268258, DDB_G0268368, DDB_G0268992, DDB_G0269114, DDB_G0269610, DDB_G0270418, DDB_G0270814, DDB_G0271642, DDB_G0271738, DDB_G0272248, DDB_G0272760, DDB_G0272813, DDB_G0273201, DDB_G0273259, DDB_G0273351, DDB_G0273611, DDB_G0273721, DDB_G0274493, DDB_G0274503, DDB_G0274727, DDB_G0275493, DDB_G0275495, DDB_G0275503, DDB_G02…
GO:0043632	modification-dependent macromolecule catabolic process	3.93583e-14	2.28296e-17	87	DDB_G0268536, DDB_G0268992, DDB_G0269458, DDB_G0269462, DDB_G0269510, DDB_G0270432, DDB_G0270552, DDB_G0271122, DDB_G0271264, DDB_G0271346, DDB_G0271832, DDB_G0272202, DDB_G0272983, DDB_G0273251, DDB_G0274827, DDB_G0274875, DDB_G0275171, DDB_G0275451, DDB_G0275557, DDB_G0276443, DDB_G0276481, DDB_G0276783, DDB_G0277075, DDB_G0277307, DDB_G0278063, DDB_G0278441, DDB_G0278757, DDB_G0278775, DDB_G02…
GO:0006996	organelle organization	5.84681e-14	3.39142e-17	209	DDB_G0267396, DDB_G0267404, DDB_G0267572, DDB_G0267674, DDB_G0267690, DDB_G0267766, DDB_G0267830, DDB_G0268258, DDB_G0268516, DDB_G0269114, DDB_G0269136, DDB_G0269162, DDB_G0269222, DDB_G0269244, DDB_G0269388, DDB_G0269626, DDB_G0269966, DDB_G0270098, DDB_G0270132, DDB_G0270418, DDB_G0270738, DDB_G0270814, DDB_G0271286, DDB_G0271538, DDB_G0271546, DDB_G0271676, DDB_G0271732, DDB_G0271738, DDB_G02…
GO:0019941	modification-dependent protein catabolic process	6.28116e-13	3.64337e-16	83	DDB_G0268536, DDB_G0268992, DDB_G0269458, DDB_G0269462, DDB_G0269510, DDB_G0270432, DDB_G0270552, DDB_G0271122, DDB_G0271264, DDB_G0271346, DDB_G0272202, DDB_G0272983, DDB_G0273251, DDB_G0274827, DDB_G0274875, DDB_G0275171, DDB_G0275451, DDB_G0275557, DDB_G0276443, DDB_G0276481, DDB_G0277075, DDB_G0277307, DDB_G0278063, DDB_G0278441, DDB_G0278775, DDB_G0278981, DDB_G0279721, DDB_G0280091, DDB_G02…
GO:0032502	developmental process	5.42676e-12	3.14778e-15	164	DDB_G0267400, DDB_G0267410, DDB_G0267424, DDB_G0267426, DDB_G0267432, DDB_G0267436, DDB_G0267438, DDB_G0267562, DDB_G0267674, DDB_G0267914, DDB_G0267942, DDB_G0268210, DDB_G0268266, DDB_G0268630, DDB_G0268636, DDB_G0268920, DDB_G0269112, DDB_G0269124, DDB_G0269162, DDB_G0269208, DDB_G0269214, DDB_G0269222, DDB_G0269244, DDB_G0269362, DDB_G0269364, DDB_G0269610, DDB_G0269670, DDB_G0270488, DDB_G02…
GO:0051276	chromosome organization	4.95363e-11	2.87334e-14	53	DDB_G0269966, DDB_G0270418, DDB_G0271732, DDB_G0271738, DDB_G0272760, DDB_G0273201, DDB_G0273611, DDB_G0274269, DDB_G0274841, DDB_G0275623, DDB_G0275929, DDB_G0276101, DDB_G0276977, DDB_G0278431, DDB_G0278701, DDB_G0278729, DDB_G0278775, DDB_G0279329, DDB_G0279501, DDB_G0279553, DDB_G0279737, DDB_G0280113, DDB_G0280249, DDB_G0280309, DDB_G0280995, DDB_G0281419, DDB_G0282933, DDB_G0283681, DDB_G02…
GO:0043161	proteasome-mediated ubiquitin-dependent protein catabolic process	4.70087e-09	2.72672e-12	56	DDB_G0268536, DDB_G0268992, DDB_G0270432, DDB_G0270552, DDB_G0271122, DDB_G0271264, DDB_G0271346, DDB_G0272202, DDB_G0272983, DDB_G0273251, DDB_G0274875, DDB_G0275171, DDB_G0275557, DDB_G0276481, DDB_G0277075, DDB_G0278441, DDB_G0278775, DDB_G0278981, DDB_G0280113, DDB_G0280455, DDB_G0282845, DDB_G0283017, DDB_G0283263, DDB_G0283425, DDB_G0283475, DDB_G0283715, DDB_G0284011, DDB_G0284463, DDB_G02…
GO:0048285	organelle fission	7.82469e-09	4.53868e-12	41	DDB_G0267396, DDB_G0268258, DDB_G0269114, DDB_G0270418, DDB_G0271738, DDB_G0273201, DDB_G0273351, DDB_G0275929, DDB_G0276101, DDB_G0278431, DDB_G0278701, DDB_G0278775, DDB_G0279329, DDB_G0279553, DDB_G0279737, DDB_G0280113, DDB_G0280249, DDB_G0280995, DDB_G0281419, DDB_G0282615, DDB_G0284003, DDB_G0284499, DDB_G0284507, DDB_G0285101, DDB_G0285223, DDB_G0285313, DDB_G0286233, DDB_G0286403, DDB_G02…
GO:0006508	proteolysis	9.58123e-09	5.55756e-12	118	DDB_G0267498, DDB_G0267906, DDB_G0268536, DDB_G0268992, DDB_G0269200, DDB_G0269458, DDB_G0269462, DDB_G0269510, DDB_G0270432, DDB_G0270552, DDB_G0270738, DDB_G0271122, DDB_G0271264, DDB_G0271346, DDB_G0271902, DDB_G0272202, DDB_G0272983, DDB_G0273251, DDB_G0274827, DDB_G0274875, DDB_G0275171, DDB_G0275451, DDB_G0275557, DDB_G0276443, DDB_G0276481, DDB_G0277001, DDB_G0277075, DDB_G0277307, DDB_G02…
GO:0007059	chromosome segregation	2.34648e-08	1.36106e-11	37	DDB_G0267690, DDB_G0270418, DDB_G0270814, DDB_G0271738, DDB_G0273201, DDB_G0273351, DDB_G0275495, DDB_G0275929, DDB_G0276101, DDB_G0276977, DDB_G0278701, DDB_G0278775, DDB_G0279329, DDB_G0279553, DDB_G0279737, DDB_G0280113, DDB_G0280249, DDB_G0280995, DDB_G0281419, DDB_G0283681, DDB_G0284003, DDB_G0284013, DDB_G0284499, DDB_G0285223, DDB_G0286233, DDB_G0286403, DDB_G0287975, DDB_G0288223, DDB_G02…
GO:0140014	mitotic nuclear division	2.86454e-08	1.66157e-11	31	DDB_G0267396, DDB_G0269114, DDB_G0271738, DDB_G0273201, DDB_G0275929, DDB_G0276101, DDB_G0278431, DDB_G0278701, DDB_G0278775, DDB_G0279329, DDB_G0279553, DDB_G0280113, DDB_G0280249, DDB_G0280995, DDB_G0281419, DDB_G0284003, DDB_G0284499, DDB_G0285101, DDB_G0285223, DDB_G0285313, DDB_G0286233, DDB_G0286403, DDB_G0287975, DDB_G0288223, DDB_G0288361, DDB_G0288819, DDB_G0291894, DDB_G0292470, DDB_G02…
GO:0006629	lipid metabolic process	6.99566e-08	4.05781e-11	111	DDB_G0267392, DDB_G0267884, DDB_G0268064, DDB_G0268346, DDB_G0268890, DDB_G0269226, DDB_G0269364, DDB_G0269414, DDB_G0269474, DDB_G0269560, DDB_G0269724, DDB_G0269738, DDB_G0269788, DDB_G0270074, DDB_G0270106, DDB_G0270192, DDB_G0270572, DDB_G0270946, DDB_G0271000, DDB_G0271340, DDB_G0271374, DDB_G0271490, DDB_G0271516, DDB_G0271794, DDB_G0272785, DDB_G0272835, DDB_G0273837, DDB_G0273949, DDB_G02…
GO:0007165	signal transduction	1.26397e-07	7.33163e-11	147	DDB_G0267666, DDB_G0267830, DDB_G0268636, DDB_G0268638, DDB_G0269202, DDB_G0269222, DDB_G0269364, DDB_G0269404, DDB_G0269610, DDB_G0270122, DDB_G0270124, DDB_G0270126, DDB_G0270140, DDB_G0270200, DDB_G0270404, DDB_G0270746, DDB_G0271346, DDB_G0271684, DDB_G0271686, DDB_G0271750, DDB_G0271806, DDB_G0271860, DDB_G0272000, DDB_G0272150, DDB_G0272240, DDB_G0272254, DDB_G0272813, DDB_G0272925, DDB_G02…
GO:0016567	protein ubiquitination	2.4664e-07	1.43063e-10	60	DDB_G0268992, DDB_G0269458, DDB_G0269462, DDB_G0270200, DDB_G0270432, DDB_G0272202, DDB_G0272416, DDB_G0273251, DDB_G0273535, DDB_G0274195, DDB_G0274875, DDB_G0274897, DDB_G0275005, DDB_G0275171, DDB_G0276481, DDB_G0276815, DDB_G0277075, DDB_G0278765, DDB_G0278775, DDB_G0278981, DDB_G0279721, DDB_G0280091, DDB_G0280113, DDB_G0281657, DDB_G0281725, DDB_G0281777, DDB_G0282295, DDB_G0282369, DDB_G02…
GO:0006468	protein phosphorylation	5.26047e-06	3.05132e-09	88	DDB_G0268636, DDB_G0268642, DDB_G0269628, DDB_G0270146, DDB_G0270544, DDB_G0270666, DDB_G0270814, DDB_G0271538, DDB_G0271642, DDB_G0272254, DDB_G0272813, DDB_G0273259, DDB_G0273397, DDB_G0273721, DDB_G0274409, DDB_G0274503, DDB_G0274613, DDB_G0275165, DDB_G0275241, DDB_G0275493, DDB_G0275879, DDB_G0276157, DDB_G0277145, DDB_G0277165, DDB_G0277391, DDB_G0277667, DDB_G0277883, DDB_G0277973, DDB_G02…
GO:0010468	regulation of gene expression	1.88524e-05	1.09353e-08	128	DDB_G0267436, DDB_G0267640, DDB_G0267942, DDB_G0268368, DDB_G0268638, DDB_G0268678, DDB_G0268898, DDB_G0268920, DDB_G0269284, DDB_G0269364, DDB_G0269426, DDB_G0269628, DDB_G0269670, DDB_G0269884, DDB_G0269996, DDB_G0270110, DDB_G0271272, DDB_G0271280, DDB_G0271832, DDB_G0271838, DDB_G0272002, DDB_G0272460, DDB_G0272813, DDB_G0273775, DDB_G0274165, DDB_G0274195, DDB_G0274217, DDB_G0274269, DDB_G02…
GO:0016236	macroautophagy	0.00049509	2.87175e-07	20	DDB_G0267674, DDB_G0269162, DDB_G0269244, DDB_G0270098, DDB_G0271538, DDB_G0271880, DDB_G0272949, DDB_G0277419, DDB_G0279427, DDB_G0282057, DDB_G0283917, DDB_G0285323, DDB_G0285375, DDB_G0285767, DDB_G0286191, DDB_G0288065, DDB_G0288287, DDB_G0290491, DDB_G0292390, DDB_G0293498
GO:0055085	transmembrane transport	0.00153797	8.92095e-07	84	DDB_G0267424, DDB_G0267430, DDB_G0267432, DDB_G0267438, DDB_G0267704, DDB_G0267752, DDB_G0267924, DDB_G0268074, DDB_G0268228, DDB_G0269208, DDB_G0269214, DDB_G0269352, DDB_G0269394, DDB_G0269590, DDB_G0269594, DDB_G0269864, DDB_G0269964, DDB_G0270422, DDB_G0270826, DDB_G0271922, DDB_G0272114, DDB_G0272783, DDB_G0273675, DDB_G0274115, DDB_G0274487, DDB_G0274501, DDB_G0274547, DDB_G0275061, DDB_G02…
GO:0007051	spindle organization	0.00241237	1.39928e-06	15	DDB_G0267396, DDB_G0267404, DDB_G0267690, DDB_G0271738, DDB_G0276805, DDB_G0279343, DDB_G0279553, DDB_G0280249, DDB_G0283607, DDB_G0283909, DDB_G0285101, DDB_G0285313, DDB_G0285849, DDB_G0288065, DDB_G0288361
GO:1905037	autophagosome organization	0.00677947	3.9324e-06	15	DDB_G0267674, DDB_G0269162, DDB_G0269244, DDB_G0271538, DDB_G0271880, DDB_G0272949, DDB_G0277419, DDB_G0282057, DDB_G0285323, DDB_G0285375, DDB_G0285767, DDB_G0286191, DDB_G0288287, DDB_G0292390, DDB_G0293498
GO:0070925	organelle assembly	0.00690488	4.00515e-06	33	DDB_G0267396, DDB_G0267572, DDB_G0267674, DDB_G0269162, DDB_G0269244, DDB_G0271538, DDB_G0272324, DDB_G0272686, DDB_G0274521, DDB_G0276411, DDB_G0277419, DDB_G0279205, DDB_G0279689, DDB_G0280249, DDB_G0282057, DDB_G0283607, DDB_G0283909, DDB_G0284621, DDB_G0285101, DDB_G0285313, DDB_G0285323, DDB_G0285375, DDB_G0285767, DDB_G0285849, DDB_G0286065, DDB_G0287937, DDB_G0288287, DDB_G0288361, DDB_G02…
GO:0007010	cytoskeleton organization	0.039415	2.28625e-05	79	DDB_G0267396, DDB_G0267404, DDB_G0267690, DDB_G0268516, DDB_G0269136, DDB_G0269222, DDB_G0269388, DDB_G0269626, DDB_G0270132, DDB_G0270814, DDB_G0271286, DDB_G0271676, DDB_G0271738, DDB_G0271750, DDB_G0272248, DDB_G0272813, DDB_G0272825, DDB_G0273259, DDB_G0274383, DDB_G0274727, DDB_G0275009, DDB_G0275495, DDB_G0275519, DDB_G0276317, DDB_G0276463, DDB_G0276805, DDB_G0277897, DDB_G0278629, DDB_G02…
GO:0016579	protein deubiquitination	0.0396612	2.30053e-05	15	DDB_G0267906, DDB_G0271264, DDB_G0271346, DDB_G0274827, DDB_G0276443, DDB_G0279375, DDB_G0281445, DDB_G0282041, DDB_G0284037, DDB_G0284381, DDB_G0285527, DDB_G0285907, DDB_G0287951, DDB_G0289611, DDB_G0293770
CELLULAR COMPONENT
P-value cutoff	0.05
Regulation links followed	Yes
Bonferroni correction	372
Annotated identifiers	1652
Background size	12098
Min p-value	2.39e-158
List size	1652
GO ID	GO term	Corrected p value	Uncorrected p value	Number of genes	Gene annotation
GO:0043226	organelle	3.44e-48	9.26e-51	810	DDB_G0267394, DDB_G0267396, DDB_G0267400, DDB_G0267402, DDB_G0267404, DDB_G0267410, DDB_G0267416, DDB_G0267418, DDB_G0267424, DDB_G0267426, DDB_G0267438, DDB_G0267468, DDB_G0267526, DDB_G0267528, DDB_G0267556, DDB_G0267572, DDB_G0267670, DDB_G0267690, DDB_G0267704, DDB_G0267714, DDB_G0267748, DDB_G0267766, DDB_G0267818, DDB_G0267830, DDB_G0267850, DDB_G0267872, DDB_G0267884, DDB_G0267904, DDB_G02…
GO:0043229	intracellular organelle	5.85e-48	1.57e-50	808	DDB_G0267394, DDB_G0267396, DDB_G0267400, DDB_G0267402, DDB_G0267404, DDB_G0267410, DDB_G0267416, DDB_G0267418, DDB_G0267424, DDB_G0267426, DDB_G0267438, DDB_G0267468, DDB_G0267526, DDB_G0267528, DDB_G0267556, DDB_G0267572, DDB_G0267670, DDB_G0267690, DDB_G0267704, DDB_G0267714, DDB_G0267748, DDB_G0267766, DDB_G0267818, DDB_G0267830, DDB_G0267850, DDB_G0267872, DDB_G0267884, DDB_G0267904, DDB_G02…
GO:0005634	nucleus	1.68e-46	4.51e-49	446	DDB_G0267396, DDB_G0267402, DDB_G0267410, DDB_G0267418, DDB_G0267468, DDB_G0267526, DDB_G0267556, DDB_G0267572, DDB_G0267670, DDB_G0267690, DDB_G0267714, DDB_G0267748, DDB_G0267872, DDB_G0267904, DDB_G0267916, DDB_G0267958, DDB_G0268064, DDB_G0268092, DDB_G0268198, DDB_G0268258, DDB_G0268368, DDB_G0268386, DDB_G0268614, DDB_G0268638, DDB_G0268678, DDB_G0268762, DDB_G0268898, DDB_G0268920, DDB_G02…
GO:0043227	membrane-bounded organelle	3.22e-44	8.65e-47	748	DDB_G0267394, DDB_G0267396, DDB_G0267400, DDB_G0267402, DDB_G0267410, DDB_G0267416, DDB_G0267418, DDB_G0267424, DDB_G0267426, DDB_G0267438, DDB_G0267468, DDB_G0267526, DDB_G0267528, DDB_G0267556, DDB_G0267572, DDB_G0267670, DDB_G0267690, DDB_G0267704, DDB_G0267714, DDB_G0267748, DDB_G0267766, DDB_G0267818, DDB_G0267830, DDB_G0267872, DDB_G0267884, DDB_G0267904, DDB_G0267916, DDB_G0267942, DDB_G02…
GO:0005737	cytoplasm	3.56e-21	9.58e-24	672	DDB_G0267388, DDB_G0267394, DDB_G0267396, DDB_G0267400, DDB_G0267404, DDB_G0267416, DDB_G0267418, DDB_G0267424, DDB_G0267426, DDB_G0267436, DDB_G0267484, DDB_G0267526, DDB_G0267528, DDB_G0267674, DDB_G0267690, DDB_G0267704, DDB_G0267766, DDB_G0267818, DDB_G0267830, DDB_G0267884, DDB_G0267942, DDB_G0267992, DDB_G0268064, DDB_G0268066, DDB_G0268192, DDB_G0268258, DDB_G0268260, DDB_G0268320, DDB_G02…
GO:0030684	preribosome	9.88e-14	2.66e-16	42	DDB_G0268822, DDB_G0269642, DDB_G0269972, DDB_G0271240, DDB_G0272176, DDB_G0272686, DDB_G0272732, DDB_G0274521, DDB_G0275403, DDB_G0276283, DDB_G0276411, DDB_G0276815, DDB_G0277019, DDB_G0278331, DDB_G0278983, DDB_G0279321, DDB_G0279371, DDB_G0279755, DDB_G0280489, DDB_G0280805, DDB_G0281839, DDB_G0282243, DDB_G0282623, DDB_G0283797, DDB_G0284383, DDB_G0284621, DDB_G0284817, DDB_G0285679, DDB_G02…
GO:0005694	chromosome	6.91e-12	1.86e-14	73	DDB_G0267402, DDB_G0267690, DDB_G0267904, DDB_G0269324, DDB_G0269554, DDB_G0270418, DDB_G0270442, DDB_G0271078, DDB_G0271562, DDB_G0273201, DDB_G0273351, DDB_G0273611, DDB_G0274165, DDB_G0274269, DDB_G0275929, DDB_G0276101, DDB_G0276273, DDB_G0276805, DDB_G0276977, DDB_G0278367, DDB_G0278701, DDB_G0279329, DDB_G0279343, DDB_G0279501, DDB_G0279553, DDB_G0280995, DDB_G0281419, DDB_G0281559, DDB_G02…
GO:0032040	small-subunit processome	5.17e-11	1.39e-13	24	DDB_G0269972, DDB_G0271240, DDB_G0272732, DDB_G0275403, DDB_G0276283, DDB_G0276815, DDB_G0277019, DDB_G0278983, DDB_G0279371, DDB_G0279755, DDB_G0280489, DDB_G0280805, DDB_G0282243, DDB_G0282623, DDB_G0284621, DDB_G0285679, DDB_G0286941, DDB_G0287537, DDB_G0289235, DDB_G0290181, DDB_G0292466, DDB_G0293462, DDB_G0293474, DDB_G0302418
GO:1990234	transferase complex	1.25e-07	3.35e-10	88	DDB_G0267416, DDB_G0268198, DDB_G0268536, DDB_G0268718, DDB_G0268992, DDB_G0269114, DDB_G0269162, DDB_G0269244, DDB_G0269292, DDB_G0270432, DDB_G0270442, DDB_G0271338, DDB_G0271642, DDB_G0272054, DDB_G0272176, DDB_G0272813, DDB_G0273251, DDB_G0274195, DDB_G0274483, DDB_G0275171, DDB_G0275493, DDB_G0276481, DDB_G0276815, DDB_G0277075, DDB_G0277145, DDB_G0277671, DDB_G0277685, DDB_G0278367, DDB_G02…
GO:0000151	ubiquitin ligase complex	3.67e-07	9.87e-10	37	DDB_G0268536, DDB_G0268992, DDB_G0269292, DDB_G0270432, DDB_G0271642, DDB_G0273251, DDB_G0274195, DDB_G0275171, DDB_G0276481, DDB_G0276815, DDB_G0277075, DDB_G0278981, DDB_G0280113, DDB_G0283017, DDB_G0283425, DDB_G0283475, DDB_G0284011, DDB_G0284463, DDB_G0284561, DDB_G0285177, DDB_G0285223, DDB_G0285601, DDB_G0285763, DDB_G0285955, DDB_G0286233, DDB_G0288093, DDB_G0288223, DDB_G0288683, DDB_G02…
GO:0005886	plasma membrane	2e-06	5.37e-09	139	DDB_G0267400, DDB_G0267424, DDB_G0267430, DDB_G0267666, DDB_G0267690, DDB_G0267752, DDB_G0267818, DDB_G0267924, DDB_G0267942, DDB_G0268074, DDB_G0268228, DDB_G0269222, DDB_G0269362, DDB_G0269388, DDB_G0269636, DDB_G0269864, DDB_G0270122, DDB_G0270124, DDB_G0270126, DDB_G0270132, DDB_G0270140, DDB_G0270404, DDB_G0270422, DDB_G0271676, DDB_G0271684, DDB_G0271686, DDB_G0271750, DDB_G0271806, DDB_G02…
GO:0005819	spindle	0.00017546	4.72e-07	20	DDB_G0267396, DDB_G0267690, DDB_G0268258, DDB_G0271738, DDB_G0272324, DDB_G0274503, DDB_G0276805, DDB_G0279343, DDB_G0280249, DDB_G0281221, DDB_G0283607, DDB_G0283909, DDB_G0285313, DDB_G0285849, DDB_G0286713, DDB_G0288361, DDB_G0289483, DDB_G0290325, DDB_G0291039, DDB_G0293198
GO:0071944	cell periphery	0.00034029	9.15e-07	171	DDB_G0267400, DDB_G0267418, DDB_G0267424, DDB_G0267430, DDB_G0267666, DDB_G0267690, DDB_G0267752, DDB_G0267818, DDB_G0267924, DDB_G0267942, DDB_G0268074, DDB_G0268228, DDB_G0268756, DDB_G0269112, DDB_G0269124, DDB_G0269136, DDB_G0269144, DDB_G0269222, DDB_G0269362, DDB_G0269388, DDB_G0269626, DDB_G0269636, DDB_G0269864, DDB_G0270122, DDB_G0270124, DDB_G0270126, DDB_G0270132, DDB_G0270140, DDB_G02…
GO:0031461	cullin-RING ubiquitin ligase complex	0.00041122	1.11e-06	20	DDB_G0268536, DDB_G0268992, DDB_G0271642, DDB_G0273251, DDB_G0276481, DDB_G0276815, DDB_G0277075, DDB_G0280113, DDB_G0284561, DDB_G0285177, DDB_G0285223, DDB_G0285601, DDB_G0285955, DDB_G0286233, DDB_G0288223, DDB_G0290985, DDB_G0291806, DDB_G0292312, DDB_G0292470, DDB_G0293230
GO:0000775	chromosome, centromeric region	0.00130071	3.5e-06	15	DDB_G0267690, DDB_G0273201, DDB_G0276805, DDB_G0278701, DDB_G0279343, DDB_G0279553, DDB_G0280995, DDB_G0283607, DDB_G0284003, DDB_G0284013, DDB_G0285101, DDB_G0291285, DDB_G0292676, DDB_G0293620, DDB_G0293984
GO:0015630	microtubule cytoskeleton	0.010443	2.81e-05	39	DDB_G0267396, DDB_G0267404, DDB_G0267690, DDB_G0268258, DDB_G0269114, DDB_G0269404, DDB_G0270814, DDB_G0271286, DDB_G0271738, DDB_G0272324, DDB_G0273623, DDB_G0274503, DDB_G0275493, DDB_G0275495, DDB_G0276805, DDB_G0277115, DDB_G0277851, DDB_G0279343, DDB_G0279649, DDB_G0280249, DDB_G0280995, DDB_G0281221, DDB_G0281541, DDB_G0282189, DDB_G0283607, DDB_G0283909, DDB_G0285101, DDB_G0285313, DDB_G02…
GO:0005815	microtubule organizing center	0.0166941	4.49e-05	29	DDB_G0267396, DDB_G0267404, DDB_G0267690, DDB_G0268258, DDB_G0269114, DDB_G0269404, DDB_G0270814, DDB_G0271286, DDB_G0271738, DDB_G0273623, DDB_G0274503, DDB_G0275493, DDB_G0275495, DDB_G0276805, DDB_G0277115, DDB_G0279343, DDB_G0279649, DDB_G0280995, DDB_G0281221, DDB_G0282189, DDB_G0283607, DDB_G0283909, DDB_G0285313, DDB_G0285323, DDB_G0285849, DDB_G0286065, DDB_G0288241, DDB_G0290325, DDB_G02…
GO:0000776	kinetochore	0.0232381	6.25e-05	10	DDB_G0273201, DDB_G0276805, DDB_G0279553, DDB_G0280995, DDB_G0283607, DDB_G0284003, DDB_G0284013, DDB_G0291285, DDB_G0292676, DDB_G0293620
GO:0000922	spindle pole	0.0308075	8.28e-05	11	DDB_G0267690, DDB_G0268258, DDB_G0274503, DDB_G0276805, DDB_G0279343, DDB_G0281221, DDB_G0283607, DDB_G0283909, DDB_G0285313, DDB_G0285849, DDB_G0286713
MOLECULAR FUNCTION
P-value cutoff	0.05
Regulation links followed	Yes
Bonferroni correction	635
Annotated identifiers	1586
Background size	12098
Min p-value	3.87e-73
List size	1586
GO ID	GO term	Corrected p value	Uncorrected p value	Number of genes	Gene annotation
GO:0003824	catalytic activity	9.05e-61	1.42e-63	738	DDB_G0267388, DDB_G0267392, DDB_G0267396, DDB_G0267400, DDB_G0267416, DDB_G0267418, DDB_G0267426, DDB_G0267468, DDB_G0267484, DDB_G0267498, DDB_G0267556, DDB_G0267592, DDB_G0267616, DDB_G0267674, DDB_G0267766, DDB_G0267830, DDB_G0267848, DDB_G0267872, DDB_G0267884, DDB_G0267906, DDB_G0267914, DDB_G0267916, DDB_G0267924, DDB_G0267992, DDB_G0268064, DDB_G0268066, DDB_G0268090, DDB_G0268192, DDB_G02…
GO:0043167	ion binding	1.17e-46	1.85e-49	535	DDB_G0267396, DDB_G0267400, DDB_G0267404, DDB_G0267418, DDB_G0267430, DDB_G0267432, DDB_G0267436, DDB_G0267438, DDB_G0267556, DDB_G0267584, DDB_G0267640, DDB_G0267766, DDB_G0267788, DDB_G0267830, DDB_G0267914, DDB_G0267916, DDB_G0267924, DDB_G0267990, DDB_G0268066, DDB_G0268092, DDB_G0268158, DDB_G0268252, DDB_G0268258, DDB_G0268260, DDB_G0268614, DDB_G0268636, DDB_G0268642, DDB_G0268680, DDB_G02…
GO:0016787	hydrolase activity	4.08e-31	6.42e-34	330	DDB_G0267392, DDB_G0267396, DDB_G0267400, DDB_G0267418, DDB_G0267484, DDB_G0267498, DDB_G0267616, DDB_G0267766, DDB_G0267830, DDB_G0267848, DDB_G0267906, DDB_G0267914, DDB_G0267916, DDB_G0267924, DDB_G0267992, DDB_G0268064, DDB_G0268066, DDB_G0268090, DDB_G0268258, DDB_G0268346, DDB_G0268680, DDB_G0269044, DDB_G0269136, DDB_G0269144, DDB_G0269200, DDB_G0269404, DDB_G0269426, DDB_G0269584, DDB_G02…
GO:0000166	nucleotide binding	3.71e-30	5.85e-33	323	DDB_G0267396, DDB_G0267400, DDB_G0267404, DDB_G0267418, DDB_G0267430, DDB_G0267432, DDB_G0267436, DDB_G0267438, DDB_G0267556, DDB_G0267766, DDB_G0267830, DDB_G0267924, DDB_G0268066, DDB_G0268258, DDB_G0268614, DDB_G0268636, DDB_G0268642, DDB_G0268824, DDB_G0269136, DDB_G0269144, DDB_G0269208, DDB_G0269214, DDB_G0269474, DDB_G0269590, DDB_G0269628, DDB_G0269736, DDB_G0269890, DDB_G0269892, DDB_G02…
GO:0097367	carbohydrate derivative binding	3.11e-27	4.89e-30	296	DDB_G0267396, DDB_G0267400, DDB_G0267404, DDB_G0267418, DDB_G0267430, DDB_G0267432, DDB_G0267436, DDB_G0267438, DDB_G0267556, DDB_G0267766, DDB_G0267830, DDB_G0267924, DDB_G0268066, DDB_G0268258, DDB_G0268614, DDB_G0268636, DDB_G0268642, DDB_G0268824, DDB_G0269136, DDB_G0269144, DDB_G0269208, DDB_G0269214, DDB_G0269474, DDB_G0269590, DDB_G0269628, DDB_G0269736, DDB_G0269912, DDB_G0269966, DDB_G02…
GO:0005524	ATP binding	5.01e-27	7.89e-30	237	DDB_G0267396, DDB_G0267400, DDB_G0267404, DDB_G0267430, DDB_G0267432, DDB_G0267436, DDB_G0267438, DDB_G0267556, DDB_G0267924, DDB_G0268066, DDB_G0268258, DDB_G0268614, DDB_G0268636, DDB_G0268642, DDB_G0269144, DDB_G0269208, DDB_G0269214, DDB_G0269474, DDB_G0269590, DDB_G0269628, DDB_G0269736, DDB_G0269966, DDB_G0270110, DDB_G0270146, DDB_G0270152, DDB_G0270396, DDB_G0270418, DDB_G0270544, DDB_G02…
GO:0016740	transferase activity	7.27e-20	1.15e-22	287	DDB_G0267416, DDB_G0267426, DDB_G0267468, DDB_G0267674, DDB_G0267872, DDB_G0267884, DDB_G0268198, DDB_G0268386, DDB_G0268566, DDB_G0268630, DDB_G0268636, DDB_G0268642, DDB_G0268718, DDB_G0268854, DDB_G0269124, DDB_G0269364, DDB_G0269554, DDB_G0269628, DDB_G0269658, DDB_G0270146, DDB_G0270200, DDB_G0270232, DDB_G0270282, DDB_G0270432, DDB_G0270544, DDB_G0270572, DDB_G0270666, DDB_G0270814, DDB_G02…
GO:0016887	ATP hydrolysis activity	2.33e-13	3.66e-16	65	DDB_G0267396, DDB_G0267400, DDB_G0267924, DDB_G0268066, DDB_G0268258, DDB_G0269144, DDB_G0269590, DDB_G0269966, DDB_G0270396, DDB_G0271562, DDB_G0271708, DDB_G0272758, DDB_G0272760, DDB_G0273675, DDB_G0275623, DDB_G0275871, DDB_G0276101, DDB_G0276947, DDB_G0277307, DDB_G0277861, DDB_G0278063, DDB_G0278435, DDB_G0278729, DDB_G0280147, DDB_G0280309, DDB_G0280407, DDB_G0281711, DDB_G0281841, DDB_G02…
GO:0005515	protein binding	1.84e-10	2.9e-13	228	DDB_G0267396, DDB_G0267400, DDB_G0267402, DDB_G0267404, DDB_G0267526, DDB_G0267690, DDB_G0267914, DDB_G0268258, DDB_G0268516, DDB_G0268638, DDB_G0268848, DDB_G0268920, DDB_G0269114, DDB_G0269136, DDB_G0269144, DDB_G0269162, DDB_G0269284, DDB_G0269292, DDB_G0269388, DDB_G0269426, DDB_G0269458, DDB_G0269462, DDB_G0269610, DDB_G0269626, DDB_G0269712, DDB_G0269736, DDB_G0269860, DDB_G0269864, DDB_G02…
GO:0003676	nucleic acid binding	7.48e-10	1.18e-12	291	DDB_G0267188, DDB_G0267210, DDB_G0267236, DDB_G0267322, DDB_G0267402, DDB_G0267416, DDB_G0267556, DDB_G0267572, DDB_G0267640, DDB_G0267714, DDB_G0267748, DDB_G0267766, DDB_G0267788, DDB_G0267872, DDB_G0267916, DDB_G0268266, DDB_G0268368, DDB_G0268614, DDB_G0268638, DDB_G0268678, DDB_G0268898, DDB_G0268920, DDB_G0268958, DDB_G0269136, DDB_G0269284, DDB_G0269312, DDB_G0269426, DDB_G0269554, DDB_G02…
GO:0030515	snoRNA binding	1.63e-06	2.57e-09	14	DDB_G0269284, DDB_G0276283, DDB_G0278331, DDB_G0278983, DDB_G0279013, DDB_G0282623, DDB_G0283581, DDB_G0285679, DDB_G0287537, DDB_G0287891, DDB_G0288347, DDB_G0288565, DDB_G0289235, DDB_G0302418
GO:0004672	protein kinase activity	6.22e-06	9.79e-09	75	DDB_G0268636, DDB_G0268642, DDB_G0269628, DDB_G0270146, DDB_G0270544, DDB_G0270666, DDB_G0270814, DDB_G0271538, DDB_G0272254, DDB_G0272813, DDB_G0273259, DDB_G0273721, DDB_G0274409, DDB_G0274503, DDB_G0274613, DDB_G0275165, DDB_G0275241, DDB_G0275879, DDB_G0276157, DDB_G0277145, DDB_G0277165, DDB_G0277883, DDB_G0278487, DDB_G0278845, DDB_G0278879, DDB_G0279343, DDB_G0279405, DDB_G0279459, DDB_G02…
GO:0030234	enzyme regulator activity	1.23e-05	1.94e-08	85	DDB_G0267666, DDB_G0268354, DDB_G0268516, DDB_G0269222, DDB_G0269462, DDB_G0269610, DDB_G0269982, DDB_G0270118, DDB_G0270404, DDB_G0271642, DDB_G0271750, DDB_G0271806, DDB_G0272038, DDB_G0272925, DDB_G0273397, DDB_G0274395, DDB_G0274605, DDB_G0275185, DDB_G0275421, DDB_G0275493, DDB_G0275843, DDB_G0276549, DDB_G0277001, DDB_G0277131, DDB_G0277863, DDB_G0277915, DDB_G0277967, DDB_G0278147, DDB_G02…
GO:0004674	protein serine/threonine kinase activity	5.27e-05	8.29e-08	64	DDB_G0268636, DDB_G0268642, DDB_G0269628, DDB_G0270146, DDB_G0270666, DDB_G0270814, DDB_G0271538, DDB_G0272254, DDB_G0272813, DDB_G0273259, DDB_G0274409, DDB_G0274503, DDB_G0274613, DDB_G0275165, DDB_G0275241, DDB_G0275879, DDB_G0276157, DDB_G0277145, DDB_G0277165, DDB_G0278487, DDB_G0278845, DDB_G0278879, DDB_G0279343, DDB_G0279405, DDB_G0279459, DDB_G0279703, DDB_G0279977, DDB_G0280111, DDB_G02…
GO:0022857	transmembrane transporter activity	0.00048527	7.64e-07	81	DDB_G0267424, DDB_G0267430, DDB_G0267432, DDB_G0267438, DDB_G0267704, DDB_G0267752, DDB_G0267924, DDB_G0268074, DDB_G0269208, DDB_G0269214, DDB_G0269352, DDB_G0269590, DDB_G0269594, DDB_G0269864, DDB_G0269964, DDB_G0270104, DDB_G0270204, DDB_G0270422, DDB_G0270826, DDB_G0271922, DDB_G0272114, DDB_G0272783, DDB_G0273675, DDB_G0274115, DDB_G0274487, DDB_G0274501, DDB_G0274547, DDB_G0275061, DDB_G02…
GO:0019899	enzyme binding	0.00063106	9.94e-07	57	DDB_G0269458, DDB_G0269462, DDB_G0269626, DDB_G0269860, DDB_G0270098, DDB_G0270118, DDB_G0270336, DDB_G0270404, DDB_G0270432, DDB_G0271642, DDB_G0271816, DDB_G0272038, DDB_G0273535, DDB_G0275171, DDB_G0276947, DDB_G0277075, DDB_G0277391, DDB_G0277667, DDB_G0277973, DDB_G0278673, DDB_G0278981, DDB_G0279247, DDB_G0279365, DDB_G0279607, DDB_G0279647, DDB_G0279721, DDB_G0280549, DDB_G0282295, DDB_G02…
GO:0008017	microtubule binding	0.00118234	1.86e-06	20	DDB_G0267396, DDB_G0267404, DDB_G0268258, DDB_G0271286, DDB_G0271676, DDB_G0276805, DDB_G0277851, DDB_G0280249, DDB_G0282189, DDB_G0283607, DDB_G0283909, DDB_G0285101, DDB_G0285849, DDB_G0286713, DDB_G0288361, DDB_G0289033, DDB_G0290105, DDB_G0290233, DDB_G0291039, DDB_G0293198
GO:0004842	ubiquitin-protein transferase activity	0.00132443	2.09e-06	39	DDB_G0270200, DDB_G0270432, DDB_G0272202, DDB_G0272416, DDB_G0273535, DDB_G0274195, DDB_G0274875, DDB_G0274897, DDB_G0275005, DDB_G0275171, DDB_G0278775, DDB_G0278981, DDB_G0280091, DDB_G0281657, DDB_G0281725, DDB_G0281777, DDB_G0282391, DDB_G0283263, DDB_G0283425, DDB_G0283475, DDB_G0284463, DDB_G0284865, DDB_G0285063, DDB_G0285763, DDB_G0286233, DDB_G0286511, DDB_G0287221, DDB_G0288093, DDB_G02…
GO:0005085	guanyl-nucleotide exchange factor activity	0.00166275	2.62e-06	35	DDB_G0267666, DDB_G0268354, DDB_G0269222, DDB_G0269610, DDB_G0270404, DDB_G0272038, DDB_G0274605, DDB_G0277131, DDB_G0277915, DDB_G0278147, DDB_G0278417, DDB_G0278703, DDB_G0280087, DDB_G0280481, DDB_G0281047, DDB_G0282073, DDB_G0282381, DDB_G0282475, DDB_G0282717, DDB_G0283163, DDB_G0284213, DDB_G0284329, DDB_G0287459, DDB_G0287935, DDB_G0288383, DDB_G0289665, DDB_G0290267, DDB_G0290493, DDB_G02…
GO:0015631	tubulin binding	0.00205445	3.24e-06	22	DDB_G0267396, DDB_G0267404, DDB_G0268258, DDB_G0268516, DDB_G0271286, DDB_G0271676, DDB_G0276805, DDB_G0277851, DDB_G0280249, DDB_G0282189, DDB_G0283607, DDB_G0283909, DDB_G0285101, DDB_G0285849, DDB_G0286713, DDB_G0288361, DDB_G0289033, DDB_G0290105, DDB_G0290233, DDB_G0290421, DDB_G0291039, DDB_G0293198
GO:0004518	nuclease activity	0.00373438	5.88e-06	41	DDB_G0267616, DDB_G0267916, DDB_G0269044, DDB_G0269426, DDB_G0269630, DDB_G0269966, DDB_G0270070, DDB_G0270642, DDB_G0270850, DDB_G0270958, DDB_G0272176, DDB_G0272839, DDB_G0273777, DDB_G0276137, DDB_G0276713, DDB_G0277337, DDB_G0278079, DDB_G0278593, DDB_G0278757, DDB_G0280259, DDB_G0281293, DDB_G0281695, DDB_G0282531, DDB_G0282803, DDB_G0283113, DDB_G0283189, DDB_G0284507, DDB_G0284837, DDB_G02…
GO:0008168	methyltransferase activity	0.0111411	1.75e-05	42	DDB_G0267872, DDB_G0268386, DDB_G0268718, DDB_G0269554, DDB_G0269658, DDB_G0270830, DDB_G0271998, DDB_G0272732, DDB_G0273253, DDB_G0273591, DDB_G0275013, DDB_G0275041, DDB_G0275095, DDB_G0275621, DDB_G0275919, DDB_G0277331, DDB_G0278747, DDB_G0278965, DDB_G0279211, DDB_G0279593, DDB_G0279755, DDB_G0280045, DDB_G0281685, DDB_G0282615, DDB_G0283949, DDB_G0283969, DDB_G0284343, DDB_G0284699, DDB_G02…
GO:0005096	GTPase activator activity	0.0180377	2.84e-05	33	DDB_G0268516, DDB_G0269982, DDB_G0271750, DDB_G0271806, DDB_G0272925, DDB_G0275185, DDB_G0275421, DDB_G0275843, DDB_G0276549, DDB_G0277967, DDB_G0278267, DDB_G0278381, DDB_G0278417, DDB_G0278549, DDB_G0279315, DDB_G0279649, DDB_G0281137, DDB_G0281663, DDB_G0281809, DDB_G0282055, DDB_G0282303, DDB_G0282395, DDB_G0283057, DDB_G0284213, DDB_G0288405, DDB_G0288977, DDB_G0289033, DDB_G0290233, DDB_G02…
GO:0008289	lipid binding	0.0355079	5.59e-05	44	DDB_G0267942, DDB_G0270022, DDB_G0271340, DDB_G0271676, DDB_G0271806, DDB_G0271916, DDB_G0272406, DDB_G0272949, DDB_G0274395, DDB_G0274775, DDB_G0275287, DDB_G0276005, DDB_G0277419, DDB_G0277777, DDB_G0278277, DDB_G0278791, DDB_G0279589, DDB_G0279607, DDB_G0280111, DDB_G0280449, DDB_G0280921, DDB_G0281211, DDB_G0281797, DDB_G0282057, DDB_G0282717, DDB_G0284997, DDB_G0285141, DDB_G0285375, DDB_G02…
GO:0101005	deubiquitinase activity	0.0416734	6.56e-05	14	DDB_G0267906, DDB_G0271264, DDB_G0271346, DDB_G0274827, DDB_G0276443, DDB_G0279375, DDB_G0281445, DDB_G0282041, DDB_G0284037, DDB_G0284381, DDB_G0285527, DDB_G0285907, DDB_G0289611, DDB_G0293770
GO:0005543	phospholipid binding	0.0443519	6.98e-05	28	DDB_G0271676, DDB_G0271806, DDB_G0271916, DDB_G0272949, DDB_G0274395, DDB_G0274775, DDB_G0276005, DDB_G0277419, DDB_G0277777, DDB_G0279607, DDB_G0280111, DDB_G0280449, DDB_G0280921, DDB_G0282057, DDB_G0282717, DDB_G0284997, DDB_G0285375, DDB_G0285703, DDB_G0287935, DDB_G0288387, DDB_G0289483, DDB_G0289833, DDB_G0290163, DDB_G0290233, DDB_G0292622, DDB_G0293008, DDB_G0293834, DDB_G0295483

## Sheet: Starvation
BIOLOGICAL FUNCTION
P-value cutoff	0.05
Regulation links followed	Yes
Bonferroni correction	1015
Annotated identifiers	657
Background size	12098
Min p-value	3.11e-21
List size	657
GO ID	GO term	Corrected p value	Uncorrected p value	Number of genes	Gene annotation
GO:0065007	biological regulation	1e-14	9.86e-18	187	DDB_G0267424, DDB_G0267472, DDB_G0267640, DDB_G0268012, DDB_G0268144, DDB_G0268498, DDB_G0269202, DDB_G0269204, DDB_G0269224, DDB_G0269248, DDB_G0269462, DDB_G0269608, DDB_G0269628, DDB_G0269648, DDB_G0269670, DDB_G0270132, DDB_G0270218, DDB_G0270340, DDB_G0270688, DDB_G0270730, DDB_G0270736, DDB_G0270932, DDB_G0271728, DDB_G0271806, DDB_G0271860, DDB_G0271868, DDB_G0271956, DDB_G0272004, DDB_G02…
GO:0007165	signal transduction	4.52e-10	4.45e-13	83	DDB_G0267472, DDB_G0268012, DDB_G0269202, DDB_G0269204, DDB_G0269248, DDB_G0270218, DDB_G0270340, DDB_G0270688, DDB_G0270730, DDB_G0270736, DDB_G0270932, DDB_G0271806, DDB_G0271860, DDB_G0271868, DDB_G0272004, DDB_G0272282, DDB_G0273069, DDB_G0273101, DDB_G0273175, DDB_G0273259, DDB_G0274181, DDB_G0274735, DDB_G0275381, DDB_G0275451, DDB_G0276119, DDB_G0276157, DDB_G0276445, DDB_G0276549, DDB_G02…
GO:0032502	developmental process	1.42e-08	1.4e-11	81	DDB_G0267412, DDB_G0267424, DDB_G0267562, DDB_G0268144, DDB_G0268266, DDB_G0269204, DDB_G0269214, DDB_G0269224, DDB_G0269248, DDB_G0269670, DDB_G0270340, DDB_G0271138, DDB_G0271140, DDB_G0271806, DDB_G0271852, DDB_G0273175, DDB_G0273259, DDB_G0275065, DDB_G0275299, DDB_G0275451, DDB_G0276761, DDB_G0276887, DDB_G0276939, DDB_G0276941, DDB_G0276963, DDB_G0277141, DDB_G0277147, DDB_G0277165, DDB_G02…
GO:0071554	cell wall organization or biogenesis	4.33e-05	4.26e-08	10	DDB_G0269248, DDB_G0273175, DDB_G0274181, DDB_G0276761, DDB_G0276939, DDB_G0276941, DDB_G0277141, DDB_G0277903, DDB_G0281387, DDB_G0293492
GO:0000272	polysaccharide catabolic process	0.00012343	1.22e-07	9	DDB_G0270190, DDB_G0272785, DDB_G0279995, DDB_G0286025, DDB_G0286277, DDB_G0286321, DDB_G0287569, DDB_G0291123, DDB_G0292810
GO:0006807	nitrogen compound metabolic process	0.00017479	1.72e-07	261	DDB_G0267206, DDB_G0267240, DDB_G0267412, DDB_G0267472, DDB_G0267640, DDB_G0267834, DDB_G0268012, DDB_G0268144, DDB_G0268512, DDB_G0268754, DDB_G0268854, DDB_G0269018, DDB_G0269046, DDB_G0269204, DDB_G0269248, DDB_G0269348, DDB_G0269458, DDB_G0269462, DDB_G0269608, DDB_G0269628, DDB_G0269774, DDB_G0269900, DDB_G0270146, DDB_G0270218, DDB_G0270316, DDB_G0270424, DDB_G0270568, DDB_G0270688, DDB_G02…
GO:0009251	glucan catabolic process	0.00115566	1.14e-06	8	DDB_G0270190, DDB_G0279995, DDB_G0286025, DDB_G0286277, DDB_G0286321, DDB_G0287569, DDB_G0291123, DDB_G0292810
GO:0006468	protein phosphorylation	0.00192852	1.9e-06	42	DDB_G0267472, DDB_G0268012, DDB_G0268144, DDB_G0269204, DDB_G0269628, DDB_G0270146, DDB_G0270218, DDB_G0271728, DDB_G0272282, DDB_G0273259, DDB_G0274409, DDB_G0274821, DDB_G0275057, DDB_G0276157, DDB_G0276349, DDB_G0276963, DDB_G0277145, DDB_G0277165, DDB_G0277989, DDB_G0278879, DDB_G0279085, DDB_G0279247, DDB_G0279719, DDB_G0280557, DDB_G0280643, DDB_G0280855, DDB_G0281569, DDB_G0281899, DDB_G02…
GO:0006508	proteolysis	0.00303147	2.99e-06	51	DDB_G0269018, DDB_G0269458, DDB_G0269462, DDB_G0269774, DDB_G0271956, DDB_G0272214, DDB_G0272742, DDB_G0272815, DDB_G0272975, DDB_G0273175, DDB_G0274385, DDB_G0274827, DDB_G0275451, DDB_G0276445, DDB_G0276887, DDB_G0278721, DDB_G0279185, DDB_G0279187, DDB_G0279411, DDB_G0279721, DDB_G0279799, DDB_G0280057, DDB_G0281823, DDB_G0282369, DDB_G0282991, DDB_G0283425, DDB_G0283921, DDB_G0284183, DDB_G02…
GO:0036211	protein modification process	0.0146812	1.45e-05	86	DDB_G0267412, DDB_G0267472, DDB_G0268012, DDB_G0268144, DDB_G0268854, DDB_G0269204, DDB_G0269458, DDB_G0269462, DDB_G0269608, DDB_G0269628, DDB_G0270146, DDB_G0270218, DDB_G0270568, DDB_G0270688, DDB_G0271728, DDB_G0271860, DDB_G0271956, DDB_G0272282, DDB_G0273259, DDB_G0274409, DDB_G0274821, DDB_G0274827, DDB_G0275057, DDB_G0275381, DDB_G0276157, DDB_G0276349, DDB_G0276887, DDB_G0276963, DDB_G02…
GO:0044275	cellular carbohydrate catabolic process	0.0174177	1.72e-05	8	DDB_G0270190, DDB_G0272785, DDB_G0279995, DDB_G0283473, DDB_G0286277, DDB_G0286321, DDB_G0287569, DDB_G0291123
GO:0044264	cellular polysaccharide metabolic process	0.024891	2.45e-05	8	DDB_G0270190, DDB_G0270218, DDB_G0272785, DDB_G0279995, DDB_G0286277, DDB_G0286321, DDB_G0287569, DDB_G0291123
GO:0000028	ribosomal small subunit assembly	0.03144	3.1e-05	6	DDB_G0270316, DDB_G0277635, DDB_G0279207, DDB_G0285597, DDB_G0286075, DDB_G0288609
CELLULAR COMPONENT
P-value cutoff	0.05
Regulation links followed	Yes
Bonferroni correction	187
Annotated identifiers	728
Background size	12098
Min p-value	2.15e-64
List size	728
GO ID	GO term	Corrected p value	Uncorrected p value	Number of genes	Gene annotation
GO:0071944	cell periphery	9.97e-15	5.33e-17	118	DDB_G0267412, DDB_G0267418, DDB_G0267424, DDB_G0267454, DDB_G0267684, DDB_G0269648, DDB_G0270132, DDB_G0270316, DDB_G0270340, DDB_G0270424, DDB_G0270556, DDB_G0270736, DDB_G0270932, DDB_G0271806, DDB_G0271868, DDB_G0271980, DDB_G0272052, DDB_G0272308, DDB_G0272502, DDB_G0272811, DDB_G0272825, DDB_G0272855, DDB_G0273069, DDB_G0273259, DDB_G0273885, DDB_G0273887, DDB_G0273983, DDB_G0274113, DDB_G02…
GO:0005737	cytoplasm	2.23e-14	1.19e-16	320	DDB_G0267418, DDB_G0267424, DDB_G0267454, DDB_G0267472, DDB_G0267684, DDB_G0267744, DDB_G0268144, DDB_G0268498, DDB_G0268512, DDB_G0268754, DDB_G0268854, DDB_G0269224, DDB_G0269348, DDB_G0269368, DDB_G0269458, DDB_G0269462, DDB_G0269608, DDB_G0269628, DDB_G0269648, DDB_G0269774, DDB_G0269940, DDB_G0270006, DDB_G0270062, DDB_G0270132, DDB_G0270146, DDB_G0270218, DDB_G0270316, DDB_G0270424, DDB_G02…
GO:0005840	ribosome	1.2e-11	6.42e-14	37	DDB_G0270316, DDB_G0270424, DDB_G0270984, DDB_G0271668, DDB_G0272250, DDB_G0272308, DDB_G0272825, DDB_G0273069, DDB_G0273983, DDB_G0274113, DDB_G0276441, DDB_G0276457, DDB_G0277345, DDB_G0277635, DDB_G0279207, DDB_G0279387, DDB_G0280823, DDB_G0281565, DDB_G0282601, DDB_G0283273, DDB_G0283741, DDB_G0284237, DDB_G0284533, DDB_G0285277, DDB_G0285597, DDB_G0285881, DDB_G0286075, DDB_G0288295, DDB_G02…
GO:0005829	cytosol	6.71e-08	3.59e-10	83	DDB_G0267418, DDB_G0267472, DDB_G0268144, DDB_G0269368, DDB_G0269628, DDB_G0269940, DDB_G0270316, DDB_G0270424, DDB_G0270984, DDB_G0271668, DDB_G0272250, DDB_G0272308, DDB_G0272811, DDB_G0272825, DDB_G0273983, DDB_G0274113, DDB_G0274827, DDB_G0275295, DDB_G0275447, DDB_G0275625, DDB_G0275913, DDB_G0276119, DDB_G0276441, DDB_G0276457, DDB_G0276963, DDB_G0277065, DDB_G0277087, DDB_G0277345, DDB_G02…
GO:0005615	extracellular space	1.64e-07	8.79e-10	20	DDB_G0272742, DDB_G0272815, DDB_G0274385, DDB_G0278721, DDB_G0279185, DDB_G0279187, DDB_G0279705, DDB_G0279713, DDB_G0279799, DDB_G0282991, DDB_G0283921, DDB_G0284043, DDB_G0286015, DDB_G0286561, DDB_G0286651, DDB_G0288221, DDB_G0288563, DDB_G0289145, DDB_G0291191, DDB_G0293010
GO:0005886	plasma membrane	1.94e-07	1.04e-09	78	DDB_G0267412, DDB_G0267424, DDB_G0267684, DDB_G0270132, DDB_G0270340, DDB_G0270556, DDB_G0270736, DDB_G0270932, DDB_G0271806, DDB_G0271868, DDB_G0271980, DDB_G0272052, DDB_G0272502, DDB_G0272811, DDB_G0273069, DDB_G0273259, DDB_G0274575, DDB_G0275447, DDB_G0276041, DDB_G0276205, DDB_G0276375, DDB_G0276963, DDB_G0277141, DDB_G0277381, DDB_G0277831, DDB_G0277851, DDB_G0278867, DDB_G0279191, DDB_G02…
GO:0031160	spore wall	0.00025851	1.38e-06	8	DDB_G0276761, DDB_G0276939, DDB_G0276941, DDB_G0277141, DDB_G0277903, DDB_G0283149, DDB_G0283555, DDB_G0289517
GO:0099503	secretory vesicle	0.00203836	1.09e-05	8	DDB_G0270062, DDB_G0273069, DDB_G0276205, DDB_G0286715, DDB_G0286717, DDB_G0286719, DDB_G0286721, DDB_G0286723
GO:0030141	secretory granule	0.00218207	1.17e-05	7	DDB_G0273069, DDB_G0276205, DDB_G0286715, DDB_G0286717, DDB_G0286719, DDB_G0286721, DDB_G0286723
GO:0090665	glycoprotein complex	0.00243301	1.3e-05	4	DDB_G0276761, DDB_G0276939, DDB_G0276941, DDB_G0277141
GO:0005764	lysosome	0.00439285	2.35e-05	25	DDB_G0272742, DDB_G0272815, DDB_G0274385, DDB_G0275299, DDB_G0276973, DDB_G0278721, DDB_G0279185, DDB_G0279187, DDB_G0279191, DDB_G0279411, DDB_G0279705, DDB_G0279713, DDB_G0279799, DDB_G0281823, DDB_G0281899, DDB_G0282991, DDB_G0283921, DDB_G0284043, DDB_G0286015, DDB_G0286651, DDB_G0288221, DDB_G0288563, DDB_G0289553, DDB_G0291191, DDB_G0292810
GO:0042599	lamellar body	0.00699862	3.74e-05	5	DDB_G0286715, DDB_G0286717, DDB_G0286719, DDB_G0286721, DDB_G0286723
GO:0045335	phagocytic vesicle	0.0376077	0.00020111	42	DDB_G0267418, DDB_G0267424, DDB_G0267684, DDB_G0270316, DDB_G0272052, DDB_G0273069, DDB_G0273623, DDB_G0273885, DDB_G0273887, DDB_G0274097, DDB_G0274575, DDB_G0276445, DDB_G0276973, DDB_G0277087, DDB_G0277851, DDB_G0279191, DDB_G0279411, DDB_G0279561, DDB_G0279591, DDB_G0281071, DDB_G0281377, DDB_G0281899, DDB_G0282141, DDB_G0282209, DDB_G0283485, DDB_G0283911, DDB_G0284237, DDB_G0285429, DDB_G02…
GO:0097708	intracellular vesicle	0.0405834	0.00021702	66	DDB_G0267418, DDB_G0267424, DDB_G0267684, DDB_G0268144, DDB_G0270062, DDB_G0270316, DDB_G0271806, DDB_G0272004, DDB_G0272052, DDB_G0273069, DDB_G0273623, DDB_G0273885, DDB_G0273887, DDB_G0274097, DDB_G0274575, DDB_G0275451, DDB_G0276205, DDB_G0276239, DDB_G0276445, DDB_G0276973, DDB_G0277087, DDB_G0277381, DDB_G0277851, DDB_G0277903, DDB_G0279033, DDB_G0279191, DDB_G0279411, DDB_G0279561, DDB_G02…
GO:0031410	cytoplasmic vesicle	0.0405834	0.00021702	66	DDB_G0267418, DDB_G0267424, DDB_G0267684, DDB_G0268144, DDB_G0270062, DDB_G0270316, DDB_G0271806, DDB_G0272004, DDB_G0272052, DDB_G0273069, DDB_G0273623, DDB_G0273885, DDB_G0273887, DDB_G0274097, DDB_G0274575, DDB_G0275451, DDB_G0276205, DDB_G0276239, DDB_G0276445, DDB_G0276973, DDB_G0277087, DDB_G0277381, DDB_G0277851, DDB_G0277903, DDB_G0279033, DDB_G0279191, DDB_G0279411, DDB_G0279561, DDB_G02…
MOLECULAR FUNCTION
P-value cutoff	0.05
Regulation links followed	Yes
Bonferroni correction	341
Annotated identifiers	669
Background size	12098
Min p-value	2.17e-18
List size	669
GO ID	GO term	Corrected p value	Uncorrected p value	Number of genes	Gene annotation
GO:0043167	ion binding	7.39e-16	2.17e-18	221	DDB_G0267418, DDB_G0267472, DDB_G0267640, DDB_G0267744, DDB_G0267834, DDB_G0268144, DDB_G0268512, DDB_G0268680, DDB_G0268754, DDB_G0268854, DDB_G0269204, DDB_G0269214, DDB_G0269224, DDB_G0269628, DDB_G0269900, DDB_G0270146, DDB_G0270218, DDB_G0270340, DDB_G0270566, DDB_G0270568, DDB_G0270700, DDB_G0270726, DDB_G0270736, DDB_G0270932, DDB_G0271138, DDB_G0271140, DDB_G0271372, DDB_G0271806, DDB_G02…
GO:0003735	structural constituent of ribosome	2.49e-13	7.31e-16	36	DDB_G0270316, DDB_G0270424, DDB_G0270984, DDB_G0271668, DDB_G0272250, DDB_G0272308, DDB_G0272825, DDB_G0273983, DDB_G0274113, DDB_G0276441, DDB_G0276457, DDB_G0277345, DDB_G0277635, DDB_G0279207, DDB_G0279387, DDB_G0280823, DDB_G0281565, DDB_G0282601, DDB_G0283273, DDB_G0283741, DDB_G0284237, DDB_G0284533, DDB_G0285277, DDB_G0285597, DDB_G0285881, DDB_G0286075, DDB_G0288295, DDB_G0288349, DDB_G02…
GO:0003824	catalytic activity	1.01e-12	2.97e-15	280	DDB_G0267418, DDB_G0267472, DDB_G0267834, DDB_G0268012, DDB_G0268144, DDB_G0268346, DDB_G0268512, DDB_G0268680, DDB_G0268754, DDB_G0268854, DDB_G0268884, DDB_G0269018, DDB_G0269046, DDB_G0269204, DDB_G0269224, DDB_G0269248, DDB_G0269348, DDB_G0269628, DDB_G0269900, DDB_G0270146, DDB_G0270190, DDB_G0270218, DDB_G0270340, DDB_G0270566, DDB_G0270568, DDB_G0270688, DDB_G0270726, DDB_G0270736, DDB_G02…
GO:0016787	hydrolase activity	6.91e-07	2.03e-09	125	DDB_G0267418, DDB_G0268346, DDB_G0268512, DDB_G0268680, DDB_G0268754, DDB_G0269018, DDB_G0269224, DDB_G0269248, DDB_G0270190, DDB_G0270340, DDB_G0270566, DDB_G0270688, DDB_G0270736, DDB_G0270932, DDB_G0271730, DDB_G0271860, DDB_G0271980, DDB_G0272742, DDB_G0272785, DDB_G0272815, DDB_G0272997, DDB_G0273175, DDB_G0274181, DDB_G0274199, DDB_G0274385, DDB_G0274827, DDB_G0275093, DDB_G0275299, DDB_G02…
GO:0000166	nucleotide binding	7.82e-07	2.29e-09	123	DDB_G0267418, DDB_G0267472, DDB_G0268144, DDB_G0268512, DDB_G0269046, DDB_G0269204, DDB_G0269214, DDB_G0269224, DDB_G0269628, DDB_G0270146, DDB_G0270218, DDB_G0270340, DDB_G0270736, DDB_G0270932, DDB_G0271138, DDB_G0271140, DDB_G0271980, DDB_G0272004, DDB_G0272210, DDB_G0272282, DDB_G0273069, DDB_G0273259, DDB_G0273623, DDB_G0273813, DDB_G0274409, DDB_G0274575, DDB_G0274821, DDB_G0275057, DDB_G02…
GO:0004197	cysteine-type endopeptidase activity	1.39e-06	4.07e-09	14	DDB_G0272742, DDB_G0272815, DDB_G0274385, DDB_G0274827, DDB_G0278721, DDB_G0279185, DDB_G0279187, DDB_G0279799, DDB_G0282991, DDB_G0283921, DDB_G0286015, DDB_G0288221, DDB_G0288563, DDB_G0291191
GO:0046872	metal ion binding	3.21e-06	9.4e-09	111	DDB_G0267640, DDB_G0267744, DDB_G0267834, DDB_G0268680, DDB_G0268754, DDB_G0268854, DDB_G0269900, DDB_G0270146, DDB_G0270566, DDB_G0270568, DDB_G0270700, DDB_G0271372, DDB_G0271876, DDB_G0271956, DDB_G0272210, DDB_G0272308, DDB_G0272734, DDB_G0272785, DDB_G0273069, DDB_G0273105, DDB_G0273513, DDB_G0273943, DDB_G0274321, DDB_G0274409, DDB_G0274889, DDB_G0275625, DDB_G0276119, DDB_G0276133, DDB_G02…
GO:0097367	carbohydrate derivative binding	3.45e-06	1.01e-08	113	DDB_G0267418, DDB_G0267472, DDB_G0268144, DDB_G0268512, DDB_G0269204, DDB_G0269214, DDB_G0269224, DDB_G0269628, DDB_G0270146, DDB_G0270218, DDB_G0270340, DDB_G0270736, DDB_G0270932, DDB_G0271138, DDB_G0271140, DDB_G0271980, DDB_G0272004, DDB_G0272282, DDB_G0273069, DDB_G0273259, DDB_G0273623, DDB_G0273813, DDB_G0273885, DDB_G0273887, DDB_G0274409, DDB_G0274575, DDB_G0274821, DDB_G0275057, DDB_G02…
GO:0005515	protein binding	0.00016953	4.97e-07	100	DDB_G0267412, DDB_G0267454, DDB_G0268144, DDB_G0268848, DDB_G0269458, DDB_G0269462, DDB_G0269648, DDB_G0269774, DDB_G0270132, DDB_G0270556, DDB_G0270762, DDB_G0271728, DDB_G0271956, DDB_G0272004, DDB_G0272214, DDB_G0272811, DDB_G0272855, DDB_G0272975, DDB_G0273259, DDB_G0274059, DDB_G0274575, DDB_G0275447, DDB_G0276119, DDB_G0276205, DDB_G0276445, DDB_G0276453, DDB_G0276571, DDB_G0276761, DDB_G02…
GO:0004672	protein kinase activity	0.00107226	3.14e-06	37	DDB_G0267472, DDB_G0268012, DDB_G0268144, DDB_G0269204, DDB_G0269628, DDB_G0270146, DDB_G0270218, DDB_G0272282, DDB_G0273259, DDB_G0274409, DDB_G0274821, DDB_G0275057, DDB_G0276157, DDB_G0276349, DDB_G0276571, DDB_G0277145, DDB_G0277165, DDB_G0277989, DDB_G0278879, DDB_G0279719, DDB_G0280557, DDB_G0280643, DDB_G0280855, DDB_G0281569, DDB_G0281899, DDB_G0282289, DDB_G0282895, DDB_G0282927, DDB_G02…
GO:0031624	ubiquitin conjugating enzyme binding	0.00667602	1.96e-05	8	DDB_G0271956, DDB_G0283425, DDB_G0284325, DDB_G0284369, DDB_G0285763, DDB_G0289043, DDB_G0291011, DDB_G0292120
GO:0051015	actin filament binding	0.011589	3.4e-05	19	DDB_G0270132, DDB_G0270762, DDB_G0274575, DDB_G0275447, DDB_G0276453, DDB_G0276571, DDB_G0281049, DDB_G0281503, DDB_G0282141, DDB_G0282423, DDB_G0286715, DDB_G0286717, DDB_G0286719, DDB_G0286721, DDB_G0286723, DDB_G0289177, DDB_G0293522, DDB_G0293708, DDB_G0295683
GO:0004674	protein serine/threonine kinase activity	0.0202563	5.94e-05	30	DDB_G0267472, DDB_G0268144, DDB_G0269628, DDB_G0270146, DDB_G0270218, DDB_G0272282, DDB_G0273259, DDB_G0274409, DDB_G0275057, DDB_G0276157, DDB_G0276571, DDB_G0277145, DDB_G0277165, DDB_G0277989, DDB_G0278879, DDB_G0279719, DDB_G0280557, DDB_G0280643, DDB_G0280855, DDB_G0281569, DDB_G0281899, DDB_G0282895, DDB_G0283337, DDB_G0284489, DDB_G0284839, DDB_G0285643, DDB_G0289119, DDB_G0290859, DDB_G02…
GO:0008092	cytoskeletal protein binding	0.0315388	9.25e-05	32	DDB_G0267412, DDB_G0269648, DDB_G0270132, DDB_G0270762, DDB_G0272811, DDB_G0272855, DDB_G0274059, DDB_G0274575, DDB_G0275447, DDB_G0276453, DDB_G0276571, DDB_G0276805, DDB_G0277851, DDB_G0279745, DDB_G0281049, DDB_G0281503, DDB_G0282141, DDB_G0282257, DDB_G0282423, DDB_G0283613, DDB_G0286715, DDB_G0286717, DDB_G0286719, DDB_G0286721, DDB_G0286723, DDB_G0289177, DDB_G0289553, DDB_G0293302, DDB_G02…
GO:0016740	transferase activity	0.0393377	0.00011536	101	DDB_G0267472, DDB_G0267834, DDB_G0268012, DDB_G0268144, DDB_G0268854, DDB_G0269204, DDB_G0269348, DDB_G0269628, DDB_G0269900, DDB_G0270146, DDB_G0270218, DDB_G0270568, DDB_G0271520, DDB_G0271794, DDB_G0271854, DDB_G0271956, DDB_G0272282, DDB_G0273069, DDB_G0273259, DDB_G0274321, DDB_G0274409, DDB_G0274707, DDB_G0274821, DDB_G0275057, DDB_G0275625, DDB_G0275913, DDB_G0276157, DDB_G0276335, DDB_G02…
GO:0005524	ATP binding	0.0412711	0.00012103	75	DDB_G0267472, DDB_G0268144, DDB_G0268512, DDB_G0269204, DDB_G0269214, DDB_G0269628, DDB_G0270146, DDB_G0270218, DDB_G0271138, DDB_G0271140, DDB_G0272004, DDB_G0272282, DDB_G0273069, DDB_G0273259, DDB_G0273623, DDB_G0273813, DDB_G0274409, DDB_G0274575, DDB_G0274821, DDB_G0275057, DDB_G0275447, DDB_G0276157, DDB_G0276335, DDB_G0276349, DDB_G0276375, DDB_G0276445, DDB_G0276571, DDB_G0277145, DDB_G02…
