# Supplementary material for: An altered transcriptome underlies cln5-deficiency phenotypes in Dictyostelium discoideum
Source: Front Genet. 2022 Nov 10;13:1045738. doi: 10.3389/fgene.2022.1045738 (PMC9686302; doi:10.3389/fgene.2022.1045738)
Supplement: Supplementary file 2 [file Table3.XLSX]

## Sheet: Veiscular transport formation
				Growth	Starvation
Gene name	Gene ID	DDB ID	Uniprot ID	Log2FC
Ankyrin repeat, PH and SEC7 domain containing protein secG	secG	DDB_G0287459	Q54KA7	-4.307	-
SEC7 domain-containing protein	---	DDB_G0290771	Q54FL9	-2.54	-
Exocyst complex component 4 (Exocyst complex component Sec8)	sec8	DDB_G0284833	Q54P76	0.373	-
Exocyst complex component 6 (Exocyst complex component Sec15)	sec15	DDB_G0293936	Q54B27	-2.483	-
Protein transport protein SEC24	sec24	DDB_G0281255	Q54U61	-3.214	-
Uncharacterized protein	sec24l	DDB_G0277797	Q54Z72	-3.153	-
Syntaxin-7A	syn7A	DDB_G0287733	Q54JY7	-2.643	-
Probable syntaxin-7B	syn7B	DDB_G0279133	Q54X86	-3.057	-
Charged multivesicular body protein 1 / Vacuolar protein-sorting-associated protein 46	chmp1	DDB_G0267394	O96552	-4.387	0.278
Charged multivesicular body protein 2a homolog 1 / Vacuolar protein-sorting-associated protein 2A	chmp2A1	DDB_G0290087	Q54GK9	-5.786	0.608
Charged multivesicular body protein 2a homolog 2 / Vacuolar protein-sorting-associated protein 2B	chmp2a2	DDB_G0292400	Q54DB1	-3.379	-
Charged multivesicular body protein 3 / Vacuolar protein-sorting-associated protein 24	chmp3	DDB_G0284769	Q54P63	-2.647	-
Charged multivesicular body protein 4 / Vacuolar protein-sorting-associated protein 32	chmp4	DDB_G0275573	Q86H98	-	0.228
Charged multivesicular body protein 5 / Vacuolar protein-sorting-associated protein 60	chmp5	DDB_G0287993	Q54JK4	-2.59	-
Vacuolar protein sorting-associated protein VTA1 homolog	vta1	DDB_G0271488	Q55B11	-4.661	0.299
Vacuolar protein sorting-associated protein 4	vps4	DDB_G0284347	Q54PT2	-3.081	0.279
Vacuolar protein sorting-associated protein 13-like protein	vps13l	DDB_G0277219	Q86K84	-	0.524
Putative vacuolar protein sorting-associated protein 13A	vsp13A	DDB_G0286725	Q54LB8	-	0.401
Putative vacuolar protein sorting-associated protein 13E	vps13E	DDB_G0268886	Q55EI3	-4.12	-
Vacuolar protein sorting-associated protein 37 / ESCRT-I complex subunit VPS37	vps37	DDB_G0269510	Q55DV8	-4.723	-
Vacuolin-B	vacB	DDB_G0279191	Q54WZ2	-3.188	0.754
VPS9 domain-containing protein	---	DDB_G0277789	Q54Z90	-4.165	0.403
Coatomer subunit beta	copb2	DDB_G0278285	Q54YD8	-	0.295
Vesicle-fusing ATPase	nsfA	DDB_G0276153	Q75JI3	-	0.289
Vacuolar fusion protein CCZ1 homolog		DDB_G0288589	Q54IQ5	0.666	-

## Sheet: Dicty protiens
				Growth	Starvation
Gene name	Gene ID	DDB ID	Uniprot ID	Log2FC
Autocrine proliferation repressor protein A	aprA	DDB_G0281663	Q5XM24	0.444	0.453
Counting factor-associated protein A	cfaA	DDB_G0277809	Q54Z64	-	-
Counting factor-associated protein B	cfaB	DDB_G0277811	Q1ZXJ7	-	0.442
Counting factor-associated protein C	cfaC	DDB_G0276475	Q86HB8	-	0.358
Counting factor associated protein D	cfaD	DDB_G0281605	Q54TR1	-3.323	0.321
Counting factor 45-1	ctnC	DDB_G0269248	Q86HE5	-	0.841
Counting factor 50	cf50-1, cf50-2	DDB_G0273175,DDB_G0273875	Q556R7	-	0.476
Counting factor 60	cf60	DDB_G0284363	Q54PR9	0.187	-
Small aggregate formation protein	smlA	DDB_G0287587	P54661	-	0.469
Cyclic AMP receptor 1	carA-1 carA-2	DDB_G0273397,DDB_G0273533	P13773	-4.666	-
Cyclic AMP receptor 3	carC	DDB_G0277829	P35352	-	-0.273
Cyclic AMP receptor 4	carD	DDB_G0277831	Q9TX43	-3.777	0.47
3',5'-cyclic-nucleotide phosphodiesterase	regA	DDB_G0284331	Q23917	0.45	0.328
cAMP/cGMP-dependent 3',5'-cAMP/cGMP phosphodiesterase 7	pde7	DDB_G0289145	Q54HY0	-	-0.709
Conditioned medium factor	cmfA	DDB_G0275007	P34090	-	0.307
Conditioned medium factor receptor 1	cmfB	DDB_G0289157	Q9U641	-	0.626
Putative countin receptor Cnr4	cnrD	DDB_G0275209	Q554F5	-5.256	0.216
Adenylate cyclase	acaA	DDB_G0281545	Q03100	-	-0.3
CAR1 transcription factor	CRTF	DDB_G0278077	Q54YU6	-3.727	-
cAMP-dependent protein kinase catalytic subunit	pkaC	DDB_G0283907	P34099	-2.888	-
Developmentally-regulated protein kinase 1	pkaD	DDB_G0277145	P34100	3.578	0.711
Tiger protein C1	tgrC1	DDB_G0280531	P42523	-	-0.345
Tiger protein I3	tgrI3	DDB_G0283249	Q54RE1	-	-1.542
Tiger protein O1	tgrO1	DDB_G0268490	Q55GI8	-	-1.203
Immunoglobulin E-set domain-containing protein	tgrA3	DDB_G0291668	Q54EL4	-	-1.694
Immunoglobulin E-set domain-containing protein	tgrO3	DDB_G0268304	Q55GI6	-	-1.522
G-box-binding factor	gbfA	DDB_G0288755	P36417	-	-0.248
Basic-leucine zipper transcription factor B	dimB	DDB_G0291372	Q54ER9	-	-0.305
Signal transducer and activator of transcription B	statB	DDB_G0268638	Q70GP4	-	0.219
Signal transducer and activator of transcription C	statC	DDB_G0293532	Q54BD4	-5.269	0.327
Serine protease/ABC transporter B family protein	tagA	DDB_G0293002	Q9GTN7	-	0.578
Serine protease/ABC transporter B family protein	tagD	DDB_G0286123	Q8T9W1	-	0.725
Hybrid signal transduction histidine kinase D	dhkD	DDB_G0282289	Q54SP4	-4.355	-0.323
Hybrid signal transduction histidine kinase E	dhkE	DDB_G0269204	Q55E44	-	0.522
Hybrid signal transduction histidine kinase J	dhkJ	DDB_G0277883	Q54YZ9	1.274	-
Hybrid signal transduction histidine kinase L	dhkL	DDB_G0282927	Q54RP6	-	0.4
Spore coat protein SP96	cotA	DDB_G0276941	P14328	-	-0.635
Spore coat protein SP70	cotB	DDB_G0276761	P15269	-	-0.697
Spore coat protein SP60	cotC	DDB_G0277141	P15270	-	-1.159
Prespore protein Dp87	cotD	DDB_G0283149	Q04503	-3.177	-1.371
Spore coat protein E	cotE	DDB_G0277903	Q9NAX4	-	-1.287
Probable spore coat protein		DDB_G0283555	Q54QX2	-	0.646
Prespore-specific protein A	pspA	DDB_G0267412	P12729	-	-0.567
Spore coat protein SP85 / Prespore protein B	pspB	DDB_G0276939	P54704	-	-0.706
Prespore-cell-inducing factor A	psiA	DDB_G0291982	Q968Z6	-	-0.64
cAMP-inducible prespore protein D7	D7	DDB_G0284613	P54682	-3.666	-0.481
Prespore protein Dd31	spiA	DDB_G0289075	Q02465	-3.25	-
Prespore-specific protein 3B	3B	DDB_G0274045,DDB_G0272795	Q9BI24	-3.062	-
Presporeless protein A	pslA	DDB_G0267410	Q55FB8	-2.765	-
Discoidin-1 subunit A	dscA-1, dscA-2	DDB_G0273063, DDB_G0273919	P02886	-	0.298
Discoidin-1 subunit B/C	dscC-1 dscB-1, dscC-2 dscB-2	DDB_G0273065, DDB_G0273885	P02887	0.17	0.503
Discoidin-1 subunit D	dscD-1	DDB_G0273887,DDB_G0273067	P02888	-	0.537
Discoidin-inducing complex subunit A / Protein psiF	dicA	DDB_G0278581	Q7YSJ4	-	0.292
Probable polyketide synthase 1	stlA	DDB_G0269364	Q55E72	0.324	-
Probable polyketide synthase 2	pks2	DDB_G0270572	Q55DM7	0.637	-
Probable polyketide synthase 3	pks3	DDB_G0271000	Q55CN6	0.717	-
Probable polyketide synthase 5	pks5	DDB_G0271520	Q86JI5	-	0.331
Probable polyketide synthase 8/35	pks8	DDB_G0295667,DDB_G0271618	B0G101	0.908	-
Probable polyketide synthase 9/36	pks9	DDB_G0295659,DDB_G0271530	Q86AE3	0.95	-
Probable polyketide synthase 16	pks16	DDB_G0275069	Q869W9	0.592	-
Probable polyketide synthase 17	pks17	DDB_G0275077	Q869X2	0.644	-
Probable polyketide synthase 19	pks19	DDB_G0282027	Q54T36	0.737	-
Probable polyketide synthase 26	pks26	DDB_G0288457	Q54IX3	-	-0.792
Probable polyketide synthase 27	pks27	DDB_G0290467	Q54G30	1.084	-
Probable polyketide synthase 28	pks28	DDB_G0290469	B0G170	0.808	-
Probable polyketide synthase 29	pks29	DDB_G0290699	Q54FQ3	1.079	-
Probable polyketide synthase 30	pks30	DDB_G0290701	Q54FQ2	1.286	-
Probable polyketide synthase 32	pks32	DDB_G0290709	Q54FP8	0.778	-
Poliketide synthase 37	stlB	DDB_G0290853	Q54FI3	-	-0.365
Probable polyketide synthase 44	pks44	DDB_G0293902	Q54B51	0.346	-
Probable polyketide synthase 45	pks45	DDB_G0293912	Q54B49	0.258	0.432
Probable vinculin (Ddalpha-catenin)	vinA	DDB_G0285939	Q54MH2	-4.215	-0.32
Metabotropic glutamate receptor-like protein A	grlA	DDB_G0271684	Q55AP1	0.98	-
Metabotropic glutamate receptor-like protein E	grlE	DDB_G0291356	Q54ET0	0.94	-
Probable serine/threonine-protein kinase	yakA	DDB_G0283605	Q54QV3	-2.515	-

## Sheet: All Lysosomal Enzymes
					Growth	Starvation
Gene name	Gene ID	DDB ID	Human gene name	Uniprot	Log2FC
Alpha-mannosidase	manA	DDB_G0292206		P34098	0.38	-
Beta-galactosidase 1	glb1	DDB_G0290217		Q54GE1	0.531	-
Probable alpha-galactosidase	melA	DDB_G0271490		Q55B10	0.493	-
Alpha-galactosidase	-	DDB_G0291524		Q54EG4	-	-0.381
Beta-glucosidase	gluA	DDB_G0292810		Q23892	-	0.583
N-acetylglucosaminidase	nagA	DDB_G0287033	Beta-hexosaminidase A/hexA	P13723	0.319	-

## Sheet: Protein Trafficking
				Growth	Starvation
Gene name	Gene ID	DDB ID	Uniprot ID	Log2FC
Ras-related protein Rab-2A	rab2A	DDB_G0292268	P36409	-0.383	---
Transmembrane protein 50 homolog	tmem50	DDB_G0281983	Q54T60	-0.401	---
Probable coatomer subunit zeta-B	copZb	DDB_G0293086	Q54CA7	-0.726	---
Uncharacterized protein	---	DDB_G0269636	Q55DJ6	-0.527	0.319
PX domain-containing protein	---	DDB_G0280921	Q54UN7	-0.808	0.192
I/LWEQ domain-containing protein	hipA	DDB_G0285703	Q1ZXE9	-0.775	0.263
Protein SYS1 homolog	sys1	DDB_G0269368	Q55E69	-0.714	-0.332
Mental retardation GTPase activating protein homolog 1	mgp1	DDB_G0290233	Q54GD0	-0.953	0.242
Uncharacterized protein	---	DDB_G0293248	Q54C46	-0.347	---
Vacuolar protein sorting-associated protein 37 (ESCRT-I complex subunit VPS37)	vps37	DDB_G0269510	Q55DV8	-0.707	---
Uncharacterized protein	---	DDB_G0268320	Q55GE5	-0.771	---
Palmitoyltransferase	---	DDB_G0293930	Q54B34	-0.44	---
Uncharacterized protein	---	DDB_G0291131	Q54F41	-0.347	---
Uncharacterized protein	---	DDB_G0276447	Q8T867	-0.324	---
Uncharacterized protein	---	DDB_G0272746	Q7KWQ0	-0.69	---
Mannosyltransferase	alg12	DDB_G0267884	Q55FZ9	-0.596	---
GlcNAc transferase	gnt4	DDB_G0268854	Q55EK3	-0.63	-0.341
Putative ankyrin repeat protein	---	DDB_G0272666	Q86JC1	-0.753	---
Uncharacterized protein	---	DDB_G0279649	Q54WI0	-0.337	0.336
Ras-related protein RabR	rabR	DDB_G0271980	Q86JP5	0.879	-1.213
Conserved oligomeric Golgi complex subunit 3	cog3	DDB_G0281511	Q54TT4	0.446	---
Protein transport protein got1 homolog (Golgi transport protein 1)	golt1	DDB_G0292868	Q54CL4	0.554	---
Rab-GAP TBC domain-containing protein	---	DDB_G0269982	Q55CN5	0.325	---
Uncharacterized protein	---	DDB_G0282303	Q54SQ5	0.533	---
Probable dolichyl pyrophosphate Man9GlcNAc2 alpha-1,3-glucosyltransferase	alg6	DDB_G0283841	Q54QG6	0.52	0.607
Uncharacterized protein	---	DDB_G0279649	Q54WI0	-0.337	0.336
Ponticulin-like protein C1	ponC1	DDB_G0286717	Q54LC2	---	2.061
Ponticulin-like protein C3	ponC3	DDB_G0286721	Q54LC0	---	1.348
Ponticulin-like protein C4	ponC4	DDB_G0286719	Q54LC1	---	1.133
Ponticulin-like protein C5	ponC5	DDB_G0286723	Q54LB9	---	1.403
Ras-related protein Rab-11B	rab11b	DDB_G0287211	Q54KM9	---	1.024
ADP-ribosylation factor K	arrK	DDB_G0280633	Q54V41	---	1.762
ADP-ribosylation factor J	arrJ	DDB_G0280621	Q54V47	---	2.744
ADP-ribosylation factor H	arrH	DDB_G0288015	Q54JJ3	---	2.24
Uncharacterized protein	---	DDB_G0276239	Q552I9	---	0.412
t-SNARE coiled-coil homology domain-containing protein	---	DDB_G0270556	Q55DR2	---	1.212
SEC7 domain-containing protein	---	DDB_G0273101,DDB_G0273831	Q556T7	---	0.679

## Sheet: Table S3
Gene name	Gene ID	DDB Gene ID	Uniprot ID	Fold Change
Elongation factor 2	cinC	DDB_G0287685	Q54JV1	0.497
Signal transducer and activator of transcription B (Dd-STATb) (STAT5 homolog B)	dstB	DDB_G0268638	Q70GP4	0.585
Autophagy-related protein 9	atg9	DDB_G0285323	Q54NA3	0.612
ALG-2 interacting protein X (Alix) (Dd-Alix) (DdAlix)	alxA	DDB_G0275451	Q8T7K0	0.62
ABC transporter C family member 8 (ABC transporter ABCC.8)	abcC8	DDB_G0284867	Q54P13	0.656
Citrate synthase, peroxisomal (EC 2.3.3.16)	cshA	DDB_G0267426	Q8MQU6	0.678
C-module-binding factor A	cbfA	DDB_G0279409	O97101	0.69
Polyphosphate kinase (EC 2.7.4.1) (ATP-polyphosphate phosphotransferase) (Polyphosphoric acid kinase)	ppkA	DDB_G0293524	Q54BM7	0.695
Ras guanine nucleotide exchange factor B (RasGEF domain-containing protein B)	gefB	DDB_G0269222	Q8IS21	0.696
Transcription factor mef2A (Myocyte enhancer factor 2A) (Serum factor response C)	mef2A	DDB_G0268920	Q55F37	0.729
Autophagy-related protein 18 (WD repeat domain phosphoinositide-interacting protein 2 homolog)	atg18	DDB_G0285375	Q54NA2	0.737
Dynamin-B	dymB	DDB_G0277851	Q9U1M9	0.739
Myosin-2 heavy chain (Myosin II heavy chain)	mhcA	DDB_G0286355	P08799	0.743
Probable serine/threonine-protein kinase qkgA (EC 2.7.11.1) (Quick growth protein qkgA) (Ras of complex proteins and C-terminal of roc 2)	qkgA-1,roco2-1 / qkgA-2,roco2-2	DDB_G0273259, DDB_G0273635	Q8SSS9	0.744
Tyrosine-protein phosphatase 3 (EC 3.1.3.48) (Protein-tyrosine-phosphate phosphohydrolase 3)	ptpC	DDB_G0282145	P54637	0.748
Copine-A	cpnA	DDB_G0293008	Q7YXU4	0.756
NAD-dependent deacetylase sir2A (EC 2.3.1.286) (Silent information regulator sir2A)	sir2A	DDB_G0283917	Q54QE6	0.76
Autophagy-related protein 8 (Autophagy-related ubiquitin-like modifier atg8)	atg8	DDB_G0286191	Q86CR8	0.779
Cortexillin-1 (Cortexillin I)	ctxA	DDB_G0289483	Q54HG2	0.799
Coronin-B (Coronin-7) (DdCRN7) (Doublecoronin)	corB	DDB_G0269388	Q55E54	1.251
Metabotropic glutamate receptor-like protein L	far1	DDB_G0281211	Q54U89	1.31
Autocrine proliferation repressor protein A (PhoPQ-activated pathogenicity-related protein)	aprA	DDB_G0281663	Q5XM24	1.36
Apoptosis-inducing factor homolog A (EC 1.-.-.-)	aifA	DDB_G0285003	Q54NS9	1.385
Protein arginine methyltransferase NDUFAF7 homolog, mitochondrial (EC 2.1.1.320) (Mitochondrial dysfunction gene A) (NADH dehydrogenase [ubiquinone] complex I, assembly factor 7 homolog)	midA	DDB_G0282615	Q54S83	1.406
Cyclin-dependent kinase 1 (CDK1) (EC 2.7.11.22) (EC 2.7.11.23) (Cell division control protein 2 homolog) (Cell division protein kinase 1) (p34 protein kinase)	cdk1	DDB_G0272813	P34112	1.454
Arginine-hydroxylase NDUFAF5, mitochondrial (EC 1.-.-.-) (NADH dehydrogenase [ubiquinone] 1 alpha subcomplex assembly factor 5) (Putative methyltransferase NDUFAF5) (EC 2.1.1.-)	ndufaf5	DDB_G0287769	Q54JW0	1.507
NAD-dependent deacetylase sir2D (EC 2.3.1.286) (Silent information regulator sir2D)	sir2D	DDB_G0289967	Q54GV7	1.523
Cyclin-dependent kinases regulatory subunit	cks1	DDB_G0271642	B0G102	1.575
Calcium-transporting ATPase PAT1 (EC 7.2.2.10)	patA	DDB_G0277861	P54678	1.577
Probable mitochondrial Rho GTPase gemA (Miro) (EC 3.6.5.-)	gemA	DDB_G0267830	Q55G45	1.655
Ras guanine nucleotide exchange factor Q (RasGEF domain-containing protein Q)	gefQ	DDB_G0289665	Q86G47	1.658
Aurora kinase	aurK	DDB_G0279343	Q54WX4	1.742
G2/mitotic-specific cyclin-B	cycB	DDB_G0275493	P42524	1.941
Retinoblastoma-like protein A	rblA	DDB_G0290551	Q54FX2	2.371
Kinesin-related protein 4 (Kinesin family member 4) (Kinesin-7)	kif4	DDB_G0285101	Q54NP8	2.538
Cell division control protein 45 homolog	cdc45	DDB_G0267748	Q55GA4	2.759

## Sheet: Table S4
Gene name	Gene ID	DDB Gene ID	Uniprot ID	Fold Change
Probable vinculin (Ddalpha-catenin)	vinA	DDB_G0285939	Q54MH2	0.663
Myosin-2 heavy chain (Myosin II heavy chain)	mhcA	DDB_G0286355	P08799	0.743
Probable serine/threonine-protein kinase qkgA (EC 2.7.11.1) (Quick growth protein qkgA) (Ras of complex proteins and C-terminal of roc 2)	qkgA-1,roco2-1 / qkgA-2,roco2-2	DDB_G0273259, DDB_G0273635	Q8SSS9	0.744
Tyrosine-protein phosphatase 3 (EC 3.1.3.48) (Protein-tyrosine-phosphate phosphohydrolase 3)	ptpC	DDB_G0282145	P54637	0.748
Copine-A	cpnA	DDB_G0293008	Q7YXU4	0.756
Cortexillin-1 (Cortexillin I)	ctxA	DDB_G0289483	Q54HG2	0.799
Microtubule-associated protein RP/EB family member 1 (DdEB1)	eb1	DDB_G0283607	Q8WQ86	1.277
Uncharacterized CDP-alcohol phosphatidyltransferase class-I family protein 3 (Developmental gene 1056 protein)	captC	DDB_G0276763	Q550W1	1.293
LIM domain-containing protein E (DdLim)	limE	DDB_G0279415	O60952	1.306
Autocrine proliferation repressor protein A (PhoPQ-activated pathogenicity-related protein)	aprA	DDB_G0281663	Q5XM24	1.36
Substrate-adhesion molecule	sadA	DDB_G0288511	Q8I7T3	1.417
Aurora kinase	aurK	DDB_G0279343	Q54WX4	1.742
Separase (EC 3.4.22.49)	espl1	DDB_G0290325	Q54G81	2.093
Inner centromere protein A (DdINCENP)	icpA	DDB_G0267690	Q55GF9	2.144
Kinesin-related protein 12 (Kinesin family member 12) (Kinesin-6)	kif12	DDB_G0268258	Q6S000	2.218
Frizzled and smoothened-like protein K	fslK	DDB_G0284729	Q54PA5	2.232

## Sheet: Table S5
Gene name	Gene ID	DDB Gene ID	Uniprot ID	Fold Change
WD_REPEATS_REGION domain-containing protein	DDB_G0281485	DDB_G0281485	Q54TV0	0.471
Uncharacterized protein	DDB_G0281497	DDB_G0281497	Q54TU3	0.648
Probable serine/threonine-protein kinase qkgA (EC 2.7.11.1) (Quick growth protein qkgA) (Ras of complex proteins and C-terminal of roc 2)	qkgA-1,roco2-1 / qkgA-2,roco2-2	DDB_G0273259, DDB_G0273635	Q8SSS9	0.713
Myosin-K heavy chain	myoK	DDB_G0274575	Q9XXV8	1.479
40S ribosomal protein S4	rps4	DDB_G0272825	P51405	1.537

## Sheet: Table S6
Gene name	Gene ID	DDB Gene ID	Uniprot ID	Fold Change
Probable serine/threonine-protein kinase glkA (EC 2.7.11.26) (Glycogen synthase kinase-like kinase A)	glkA	DDB_G0270218	Q55C57	0.361
cAMP/cGMP-dependent 3',5'-cAMP/cGMP phosphodiesterase 7 (EC 3.1.4.35) (EC 3.1.4.53) (Phosphodiesterase 7) (ddPDE7)	pde7	DDB_G0289145	Q54HY0	0.612
Probable serine/threonine-protein kinase qkgA (EC 2.7.11.1) (Quick growth protein qkgA) (Ras of complex proteins and C-terminal of roc 2)	qkgA-1,roco2-1 / qkgA-2,roco2-2	DDB_G0273259,DDB_G0273635	Q8SSS9	0.713
Cyclic nucleotide phosphodiesterase inhibitor	pdiA	DDB_G0277863	P22549	0.715
Cyclic AMP receptor-like protein D	crlD	DDB_G0283579	Q54QV5	0.736
Calcium-binding protein C (Calcium-binding protein 3)	cbpC	DDB_G0283613	Q54QT7	0.741
3',5'-cyclic-nucleotide phosphodiesterase regA (PDEase regA) (EC 3.1.4.53) (Phosphodiesterase 2) (DdPDE2) (Response regulator protein A) (cAMP-specific 3',5'-cAMP phosphodiesterase 2)	regA	DDB_G0284331	Q23917	1.255
Myosin IF heavy chain	myoF	DDB_G0289177	P54695	1.33
Cyclic AMP receptor 4 (cAMP receptor 4)	carD	DDB_G0277831	Q9TX43	1.385
Myosin ID heavy chain	myoD	DDB_G0275447	P34109	1.454
Conditioned medium factor receptor 1	cmfB	DDB_G0289157	Q9U641	1.543

## Sheet: Table S7
Gene name	Gene ID	DDB Gene ID	Uniprot ID	Fold Change
Tiger protein C1 (Loose aggregate C protein) (Loose aggregate C1 protein) (Transmembrane, IPT, Ig, E-set, Repeat protein C1)	tgrC1	DDB_G0280531	P42523	0.787
Counting factor-associated protein C	cfaC	DDB_G0276475	Q86HB8	1.281
Dynamin-B	dymB	DDB_G0277851	Q9U1M9	1.332
Counting factor-associated protein B	cfaB	DDB_G0277811	Q1ZXJ7	1.359
Small aggregate formation protein	smlA	DDB_G0287587	P54661	1.384
Counting factor 50 (EC 3.2.1.17) (1,4-beta-N-acetylmuramidase 1) (GH family 25 lysozyme 1)	cf50-1 / cf50-2	DDB_G0273175,DDB_G0273875	Q556R7	1.391
Discoidin-1 subunit B/C (Discoidin I chain C/D) (Discoidin-1 subunit beta/gamma)	dscC-1 dscB-1 / dscC-2 dscB-2	DDB_G0273885,DDB_G0273065	P02887	1.417
Discoidin-1 subunit D (Discoidin-1 subunit delta) (Discoidin I chain D)	dscD-1 / dscD-2	DDB_G0273887,DDB_G0273067	P02888	1.451
Counting factor 45-1	cf45-1	DDB_G0269248	Q86HE5	1.791

## Sheet: Table S8
				Growth	Starvation
Gene name	Gene ID	DDB Gene ID	Uniprot ID	Fold Change
Alpha-1,2-Mannosidase (EC 3.2.1.-)	-	DDB_G0268754	Q55EU0	-	0.718
Alpha-L-fucosidase (EC 3.2.1.51)	-	DDB_G0276661	Q551C1	0.731	-
Alpha-galactosidase (EC 3.2.1.22) (Melibiase)	-	DDB_G0291524	Q54EG4	-	0.768
Beta-galactosidase 1 (EC 3.2.1.23) (Acid beta-galactosidase 1) (Lactase 1)	glb1	DDB_G0290217	Q54GE1	1.445	-
Cellulase (EC 3.2.1.4)	-	DDB_G0284295	Q54PU0	1.48	-
	-	DDB_G0286277	Q54M04	1.377	1.723
	-	DDB_G0279995	Q54VZ5	-	1.743
Cellulase domain-containing protein	-	DDB_G0276205	Q552H9	-	1.481
	-	DDB_G0289953	Q54GR4	0.561	0.657
Endoglucanase (EC 3.2.1.4)	-	DDB_G0286321	Q54M00	-	0.703
	-	DDB_G0270190	Q55C74	-	0.669
Endoglucanase (EC 3.2.1.4) (Cellulase) (Endo-1,4-beta-glucanase) (Spore germination protein 270-6)	celA	DDB_G0271134	P22699	0.456	-
Entamoeba-type lysozyme protein 2	lyEh2	DDB_G0293492	Q54BQ8	1.299	-
Glucosidase Alpha, Acid	gaa	DDB_G0269790	Q55D50	1.456	-
Glyco_hydro_15 domain-containing protein	-	DDB_G0276215	Q552D2	-	0.653
Glyco_hydro_18 domain-containing protein	-	DDB_G0268090	Q55FI9	0.461	-
Glyco_hydro_42 domain-containing protein	-	DDB_G0281313	Q54UB6	1.474	-
Glyco_hydro_cc domain-containing protein	-	DDB_G0281609	Q54TQ9	1.314	1.604
Lysosomal alpha-mannosidase (Laman) (EC 3.2.1.24) (Alpha-D-mannoside mannohydrolase) (Alpha-mannosidase A) [Cleaved into: Alpha-mannosidase 60 kDa subunit; Alpha-mannosidase 58 kDa subunit]	manA	DDB_G0292206	P34098	1.301	-
Lysosomal beta glucosidase (EC 3.2.1.21)	gluA	DDB_G0292810	Q23892	-	1.498
Lysozyme B (EC 3.2.1.17) (1,4-beta-N-acetylmuramidase B)	alyB	DDB_G0275119	Q8T1G6	1.445	-
Lysozyme D (EC 3.2.1.17) (1,4-beta-N-acetylmuramidase D)	alyD	DDB_G0273731,DDB_G0273197	Q556Y7	1.906	-
Putative alpha-amylase	amyA	DDB_G0281547	Q54TS5	-	1.362
Probable alpha-galactosidase (EC 3.2.1.22) (Alpha-D-galactoside galactohydrolase) (Melibiase)	melA	DDB_G0271490	Q55B10	1.408	-
Probable GH family 25 lysozyme 2 (1,4-beta-N-acetylmuramidase 2)	-	DDB_G0274181	Q86KC1	1.548	1.611
Probable GH family 25 lysozyme 3 (EC 3.2.1.17) (1,4-beta-N-acetylmuramidase 3)	-	DDB_G0276439	Q8T2I5	1.707	-
Probable GH family 25 lysozyme 4 (EC 3.2.1.17) (1,4-beta-N-acetylmuramidase 4)	-	DDB_G0293492	Q54BQ8	1.299	1.604
Putative lysozyme-like protein	alyL	DDB_G0286229	Q54M35	-	1.464
Trehalase (EC 3.2.1.28) (Alpha,alpha-trehalase) (Alpha,alpha-trehalose glucohydrolase)	treh	DDB_G0283473	Q54QZ5	1.255	1.421

[truncated: 3 more sheets: Table S9, Table S10, Table S11]
