# Supplementary material for: An altered transcriptome underlies cln5-deficiency phenotypes in Dictyostelium discoideum
Source: Front Genet. 2022 Nov 10;13:1045738. doi: 10.3389/fgene.2022.1045738 (PMC9686302; doi:10.3389/fgene.2022.1045738)
Supplement: Supplementary file 3 [file Table1.XLSX]

## Sheet: Veiscular transport formation
				Growth	Starvation
Gene name	Gene ID	DDB ID	Uniprot ID	Log2FC
Ankyrin repeat, PH and SEC7 domain containing protein secG	secG	DDB_G0287459	Q54KA7	-4.307	-
SEC7 domain-containing protein	---	DDB_G0290771	Q54FL9	-2.54	-
Exocyst complex component 4 (Exocyst complex component Sec8)	sec8	DDB_G0284833	Q54P76	0.373	-
Exocyst complex component 6 (Exocyst complex component Sec15)	sec15	DDB_G0293936	Q54B27	-2.483	-
Protein transport protein SEC24	sec24	DDB_G0281255	Q54U61	-3.214	-
Uncharacterized protein	sec24l	DDB_G0277797	Q54Z72	-3.153	-
Syntaxin-7A	syn7A	DDB_G0287733	Q54JY7	-2.643	-
Probable syntaxin-7B	syn7B	DDB_G0279133	Q54X86	-3.057	-
Charged multivesicular body protein 1 / Vacuolar protein-sorting-associated protein 46	chmp1	DDB_G0267394	O96552	-4.387	0.278
Charged multivesicular body protein 2a homolog 1 / Vacuolar protein-sorting-associated protein 2A	chmp2A1	DDB_G0290087	Q54GK9	-5.786	0.608
Charged multivesicular body protein 2a homolog 2 / Vacuolar protein-sorting-associated protein 2B	chmp2a2	DDB_G0292400	Q54DB1	-3.379	-
Charged multivesicular body protein 3 / Vacuolar protein-sorting-associated protein 24	chmp3	DDB_G0284769	Q54P63	-2.647	-
Charged multivesicular body protein 4 / Vacuolar protein-sorting-associated protein 32	chmp4	DDB_G0275573	Q86H98	-	0.228
Charged multivesicular body protein 5 / Vacuolar protein-sorting-associated protein 60	chmp5	DDB_G0287993	Q54JK4	-2.59	-
Vacuolar protein sorting-associated protein VTA1 homolog	vta1	DDB_G0271488	Q55B11	-4.661	0.299
Vacuolar protein sorting-associated protein 4	vps4	DDB_G0284347	Q54PT2	-3.081	0.279
Vacuolar protein sorting-associated protein 13-like protein	vps13l	DDB_G0277219	Q86K84	-	0.524
Putative vacuolar protein sorting-associated protein 13A	vsp13A	DDB_G0286725	Q54LB8	-	0.401
Putative vacuolar protein sorting-associated protein 13E	vps13E	DDB_G0268886	Q55EI3	-4.12	-
Vacuolar protein sorting-associated protein 37 / ESCRT-I complex subunit VPS37	vps37	DDB_G0269510	Q55DV8	-4.723	-
Vacuolin-B	vacB	DDB_G0279191	Q54WZ2	-3.188	0.754
VPS9 domain-containing protein	---	DDB_G0277789	Q54Z90	-4.165	0.403
Coatomer subunit beta	copb2	DDB_G0278285	Q54YD8	-	0.295
Vesicle-fusing ATPase	nsfA	DDB_G0276153	Q75JI3	-	0.289
Vacuolar fusion protein CCZ1 homolog		DDB_G0288589	Q54IQ5	0.666	-

## Sheet: Dicty protiens
				Growth	Starvation
Gene name	Gene ID	DDB ID	Uniprot ID	Log2FC
Autocrine proliferation repressor protein A	aprA	DDB_G0281663	Q5XM24	0.444	0.453
Counting factor-associated protein A	cfaA	DDB_G0277809	Q54Z64	-	-
Counting factor-associated protein B	cfaB	DDB_G0277811	Q1ZXJ7	-	0.442
Counting factor-associated protein C	cfaC	DDB_G0276475	Q86HB8	-	0.358
Counting factor associated protein D	cfaD	DDB_G0281605	Q54TR1	-3.323	0.321
Counting factor 45-1	ctnC	DDB_G0269248	Q86HE5	-	0.841
Counting factor 50	cf50-1, cf50-2	DDB_G0273175,DDB_G0273875	Q556R7	-	0.476
Counting factor 60	cf60	DDB_G0284363	Q54PR9	0.187	-
Small aggregate formation protein	smlA	DDB_G0287587	P54661	-	0.469
Cyclic AMP receptor 1	carA-1 carA-2	DDB_G0273397,DDB_G0273533	P13773	-4.666	-
Cyclic AMP receptor 3	carC	DDB_G0277829	P35352	-	-0.273
Cyclic AMP receptor 4	carD	DDB_G0277831	Q9TX43	-3.777	0.47
3',5'-cyclic-nucleotide phosphodiesterase	regA	DDB_G0284331	Q23917	0.45	0.328
cAMP/cGMP-dependent 3',5'-cAMP/cGMP phosphodiesterase 7	pde7	DDB_G0289145	Q54HY0	-	-0.709
Conditioned medium factor	cmfA	DDB_G0275007	P34090	-	0.307
Conditioned medium factor receptor 1	cmfB	DDB_G0289157	Q9U641	-	0.626
Putative countin receptor Cnr4	cnrD	DDB_G0275209	Q554F5	-5.256	0.216
Adenylate cyclase	acaA	DDB_G0281545	Q03100	-	-0.3
CAR1 transcription factor	CRTF	DDB_G0278077	Q54YU6	-3.727	-
cAMP-dependent protein kinase catalytic subunit	pkaC	DDB_G0283907	P34099	-2.888	-
Developmentally-regulated protein kinase 1	pkaD	DDB_G0277145	P34100	3.578	0.711
Tiger protein C1	tgrC1	DDB_G0280531	P42523	-	-0.345
Tiger protein I3	tgrI3	DDB_G0283249	Q54RE1	-	-1.542
Tiger protein O1	tgrO1	DDB_G0268490	Q55GI8	-	-1.203
Immunoglobulin E-set domain-containing protein	tgrA3	DDB_G0291668	Q54EL4	-	-1.694
Immunoglobulin E-set domain-containing protein	tgrO3	DDB_G0268304	Q55GI6	-	-1.522
G-box-binding factor	gbfA	DDB_G0288755	P36417	-	-0.248
Basic-leucine zipper transcription factor B	dimB	DDB_G0291372	Q54ER9	-	-0.305
Signal transducer and activator of transcription B	statB	DDB_G0268638	Q70GP4	-	0.219
Signal transducer and activator of transcription C	statC	DDB_G0293532	Q54BD4	-5.269	0.327
Serine protease/ABC transporter B family protein	tagA	DDB_G0293002	Q9GTN7	-	0.578
Serine protease/ABC transporter B family protein	tagD	DDB_G0286123	Q8T9W1	-	0.725
Hybrid signal transduction histidine kinase D	dhkD	DDB_G0282289	Q54SP4	-4.355	-0.323
Hybrid signal transduction histidine kinase E	dhkE	DDB_G0269204	Q55E44	-	0.522
Hybrid signal transduction histidine kinase J	dhkJ	DDB_G0277883	Q54YZ9	1.274	-
Hybrid signal transduction histidine kinase L	dhkL	DDB_G0282927	Q54RP6	-	0.4
Spore coat protein SP96	cotA	DDB_G0276941	P14328	-	-0.635
Spore coat protein SP70	cotB	DDB_G0276761	P15269	-	-0.697
Spore coat protein SP60	cotC	DDB_G0277141	P15270	-	-1.159
Prespore protein Dp87	cotD	DDB_G0283149	Q04503	-3.177	-1.371
Spore coat protein E	cotE	DDB_G0277903	Q9NAX4	-	-1.287
Probable spore coat protein		DDB_G0283555	Q54QX2	-	0.646
Prespore-specific protein A	pspA	DDB_G0267412	P12729	-	-0.567
Spore coat protein SP85 / Prespore protein B	pspB	DDB_G0276939	P54704	-	-0.706
Prespore-cell-inducing factor A	psiA	DDB_G0291982	Q968Z6	-	-0.64
cAMP-inducible prespore protein D7	D7	DDB_G0284613	P54682	-3.666	-0.481
Prespore protein Dd31	spiA	DDB_G0289075	Q02465	-3.25	-
Prespore-specific protein 3B	3B	DDB_G0274045,DDB_G0272795	Q9BI24	-3.062	-
Presporeless protein A	pslA	DDB_G0267410	Q55FB8	-2.765	-
Discoidin-1 subunit A	dscA-1, dscA-2	DDB_G0273063, DDB_G0273919	P02886	-	0.298
Discoidin-1 subunit B/C	dscC-1 dscB-1, dscC-2 dscB-2	DDB_G0273065, DDB_G0273885	P02887	0.17	0.503
Discoidin-1 subunit D	dscD-1	DDB_G0273887,DDB_G0273067	P02888	-	0.537
Discoidin-inducing complex subunit A / Protein psiF	dicA	DDB_G0278581	Q7YSJ4	-	0.292
Probable polyketide synthase 1	stlA	DDB_G0269364	Q55E72	0.324	-
Probable polyketide synthase 2	pks2	DDB_G0270572	Q55DM7	0.637	-
Probable polyketide synthase 3	pks3	DDB_G0271000	Q55CN6	0.717	-
Probable polyketide synthase 5	pks5	DDB_G0271520	Q86JI5	-	0.331
Probable polyketide synthase 8/35	pks8	DDB_G0295667,DDB_G0271618	B0G101	0.908	-
Probable polyketide synthase 9/36	pks9	DDB_G0295659,DDB_G0271530	Q86AE3	0.95	-
Probable polyketide synthase 16	pks16	DDB_G0275069	Q869W9	0.592	-
Probable polyketide synthase 17	pks17	DDB_G0275077	Q869X2	0.644	-
Probable polyketide synthase 19	pks19	DDB_G0282027	Q54T36	0.737	-
Probable polyketide synthase 26	pks26	DDB_G0288457	Q54IX3	-	-0.792
Probable polyketide synthase 27	pks27	DDB_G0290467	Q54G30	1.084	-
Probable polyketide synthase 28	pks28	DDB_G0290469	B0G170	0.808	-
Probable polyketide synthase 29	pks29	DDB_G0290699	Q54FQ3	1.079	-
Probable polyketide synthase 30	pks30	DDB_G0290701	Q54FQ2	1.286	-
Probable polyketide synthase 32	pks32	DDB_G0290709	Q54FP8	0.778	-
Poliketide synthase 37	stlB	DDB_G0290853	Q54FI3	-	-0.365
Probable polyketide synthase 44	pks44	DDB_G0293902	Q54B51	0.346	-
Probable polyketide synthase 45	pks45	DDB_G0293912	Q54B49	0.258	0.432
Probable vinculin (Ddalpha-catenin)	vinA	DDB_G0285939	Q54MH2	-4.215	-0.32
Metabotropic glutamate receptor-like protein A	grlA	DDB_G0271684	Q55AP1	0.98	-
Metabotropic glutamate receptor-like protein E	grlE	DDB_G0291356	Q54ET0	0.94	-
Probable serine/threonine-protein kinase	yakA	DDB_G0283605	Q54QV3	-2.515	-

## Sheet: All Lysosomal Enzymes
					Growth	Starvation
Gene name	Gene ID	DDB ID	Human gene name	Uniprot	Log2FC
Alpha-mannosidase	manA	DDB_G0292206		P34098	0.38	-
Beta-galactosidase 1	glb1	DDB_G0290217		Q54GE1	0.531	-
Probable alpha-galactosidase	melA	DDB_G0271490		Q55B10	0.493	-
Alpha-galactosidase	-	DDB_G0291524		Q54EG4	-	-0.381
Beta-glucosidase	gluA	DDB_G0292810		Q23892	-	0.583
N-acetylglucosaminidase	nagA	DDB_G0287033	Beta-hexosaminidase A/hexA	P13723	0.319	-

## Sheet: Protein Trafficking
				Growth	Starvation
Gene name	Gene ID	DDB ID	Uniprot ID	Log2FC
Ras-related protein Rab-2A	rab2A	DDB_G0292268	P36409	-0.383	---
Transmembrane protein 50 homolog	tmem50	DDB_G0281983	Q54T60	-0.401	---
Probable coatomer subunit zeta-B	copZb	DDB_G0293086	Q54CA7	-0.726	---
Uncharacterized protein	---	DDB_G0269636	Q55DJ6	-0.527	0.319
PX domain-containing protein	---	DDB_G0280921	Q54UN7	-0.808	0.192
I/LWEQ domain-containing protein	hipA	DDB_G0285703	Q1ZXE9	-0.775	0.263
Protein SYS1 homolog	sys1	DDB_G0269368	Q55E69	-0.714	-0.332
Mental retardation GTPase activating protein homolog 1	mgp1	DDB_G0290233	Q54GD0	-0.953	0.242
Uncharacterized protein	---	DDB_G0293248	Q54C46	-0.347	---
Vacuolar protein sorting-associated protein 37 (ESCRT-I complex subunit VPS37)	vps37	DDB_G0269510	Q55DV8	-0.707	---
Uncharacterized protein	---	DDB_G0268320	Q55GE5	-0.771	---
Palmitoyltransferase	---	DDB_G0293930	Q54B34	-0.44	---
Uncharacterized protein	---	DDB_G0291131	Q54F41	-0.347	---
Uncharacterized protein	---	DDB_G0276447	Q8T867	-0.324	---
Uncharacterized protein	---	DDB_G0272746	Q7KWQ0	-0.69	---
Mannosyltransferase	alg12	DDB_G0267884	Q55FZ9	-0.596	---
GlcNAc transferase	gnt4	DDB_G0268854	Q55EK3	-0.63	-0.341
Putative ankyrin repeat protein	---	DDB_G0272666	Q86JC1	-0.753	---
Uncharacterized protein	---	DDB_G0279649	Q54WI0	-0.337	0.336
Ras-related protein RabR	rabR	DDB_G0271980	Q86JP5	0.879	-1.213
Conserved oligomeric Golgi complex subunit 3	cog3	DDB_G0281511	Q54TT4	0.446	---
Protein transport protein got1 homolog (Golgi transport protein 1)	golt1	DDB_G0292868	Q54CL4	0.554	---
Rab-GAP TBC domain-containing protein	---	DDB_G0269982	Q55CN5	0.325	---
Uncharacterized protein	---	DDB_G0282303	Q54SQ5	0.533	---
Probable dolichyl pyrophosphate Man9GlcNAc2 alpha-1,3-glucosyltransferase	alg6	DDB_G0283841	Q54QG6	0.52	0.607
Uncharacterized protein	---	DDB_G0279649	Q54WI0	-0.337	0.336
Ponticulin-like protein C1	ponC1	DDB_G0286717	Q54LC2	---	2.061
Ponticulin-like protein C3	ponC3	DDB_G0286721	Q54LC0	---	1.348
Ponticulin-like protein C4	ponC4	DDB_G0286719	Q54LC1	---	1.133
Ponticulin-like protein C5	ponC5	DDB_G0286723	Q54LB9	---	1.403
Ras-related protein Rab-11B	rab11b	DDB_G0287211	Q54KM9	---	1.024
ADP-ribosylation factor K	arrK	DDB_G0280633	Q54V41	---	1.762
ADP-ribosylation factor J	arrJ	DDB_G0280621	Q54V47	---	2.744
ADP-ribosylation factor H	arrH	DDB_G0288015	Q54JJ3	---	2.24
Uncharacterized protein	---	DDB_G0276239	Q552I9	---	0.412
t-SNARE coiled-coil homology domain-containing protein	---	DDB_G0270556	Q55DR2	---	1.212
SEC7 domain-containing protein	---	DDB_G0273101,DDB_G0273831	Q556T7	---	0.679

## Sheet: Growth
GeneID	Gene Annotation Used in LAGO	Entry	Entry name	Protein names	Gene names	WT_G1	WT_G2	WT_G3	KO_G1	KO_G2	KO_G3	norm.WT_G1	norm.WT_G2	norm.WT_G3	norm.KO_G1	norm.KO_G2	norm.KO_G3	baseMean	WT	KO	FoldChange	log2FoldChange	stat	pvalue	padj	dispGeneEst	dispFit	dispMAP	dispersion	betaConv	maxCooks
DDB_G0274641	DDB_G0274641	Q554Z3	Q554Z3_DICDI	Uncharacterized protein	DDB0203187	6	4	4	42	22	73	6	4	4	39	22	71	24.46	5	44	9.194	3.201	5.069	4e-07	9.79e-06	0.202	0.1396	0.1693	0.1693	TRUE	0.1331
DDB_G0282171	DDB_G0282171	Q54SW5	Q54SW5_DICDI	CMP/dCMP-type deaminase domain-containing protein	DDB0205171	73	185	170	949	1113	880	75	177	187	891	1093	860	547.17	146	948	6.472	2.694	9.925	3.24e-23	8.51e-20	0.1093	0.013	0.0491	0.0491	TRUE	1.8756
DDB_G0276213	DDB_G0276213	Q552H6	Q552H6_DICDI	HIT-type domain-containing protein	DDB0203515	4	1	3	12	13	17	4	1	3	11	13	17	8.17	3	14	4.905	2.294	2.906	0.00366579	0.0173419	0	0.4037	0.2275	0.2275	TRUE	0.4564
DDB_G0282175	DDB_G0282175	Q54SW3	GRLF_DICDI	Metabotropic glutamate receptor-like protein F	grlF DDB_G0282175	2	4	5	17	17	13	2	4	6	16	17	13	9.46	4	15	4.003	2.001	2.876	0.00402432	0.0186333	0	0.3498	0.1809	0.1809	TRUE	0.2444
DDB_G0274819	DDB_G0274819	Q555U7	Q555U7_DICDI	Uncharacterized protein	DDB0217492	9	7	5	26	29	24	9	7	6	24	28	23	16.3	7	25	3.545	1.826	3.531	0.000414322	0.00297891	0	0.2059	0.1021	0.1021	TRUE	0.1766
DDB_G0292138	DDB_G0292138	Q54DL9	Q54DL9_DICDI	S1-like domain-containing protein	DDB0184249	21	16	10	50	64	61	22	15	11	47	63	60	36.23	16	57	3.518	1.815	4.812	1.49e-06	2.91e-05	0.0096	0.0965	0.0619	0.0619	TRUE	0.443
DDB_G0270642	DDB_G0270642	Q55D42	Q55D42_DICDI	Uncharacterized protein	DDB0201857	7	8	5	19	36	19	7	8	6	18	35	19	15.35	7	24	3.504	1.809	3.137	0.00170487	0.00944954	0	0.2182	0.144	0.144	TRUE	1.0533
DDB_G0282131	DDB_G0282131	Q54T00	Q54T00_DICDI	Uncharacterized protein	DDB0218358	4	9	6	19	17	33	4	9	7	18	17	32	14.35	7	22	3.437	1.781	2.977	0.00290932	0.0144667	0	0.2329	0.1569	0.1569	TRUE	0.8969
DDB_G0283201	DDB_G0283201	Q54RC5	Q54RC5_DICDI	Uncharacterized protein	DDB0185414	6	7	7	26	22	25	6	7	8	24	22	24	15.17	7	23	3.428	1.777	3.397	0.000681108	0.00453269	0	0.2207	0.1017	0.1017	TRUE	0.0294
DDB_G0280249	DDB_G0280249	Q54VM5	Q54VM5_DICDI	Uncharacterized protein	DDB0206468	133	171	96	313	539	575	137	163	106	294	529	562	298.53	135	462	3.402	1.766	6.724	1.77e-11	2.59e-09	0.0783	0.0179	0.0449	0.0449	TRUE	1.1779
DDB_G0273351,DDB_G0273755	DDB_G0273351	Q556X5	Q556X5_DICDI	Uncharacterized protein	DDB0217124 DDB0217291	18	22	10	42	67	68	19	21	11	39	66	66	37.04	17	57	3.368	1.752	4.362	1.29e-05	0.00017302	0.056	0.0946	0.0775	0.0775	TRUE	0.6448
DDB_G0291894	DDB_G0291894	Q54DZ9	Q54DZ9_DICDI	Uncharacterized protein	DDB0184121	70	121	58	176	325	371	72	115	64	165	319	362	183.08	84	282	3.355	1.746	5.405	6.48e-08	2.24e-06	0.1228	0.0248	0.0674	0.0674	TRUE	0.5728
DDB_G0293198	DDB_G0293198	Q6S002	KIF10_DICDI	Kinesin-related protein 10 (Kinesin family member 10) (Kinesin-8)	kif10 DDB_G0293198	99	102	49	178	345	351	102	97	54	167	339	343	183.72	84	283	3.339	1.74	5.399	6.69e-08	2.28e-06	0.1235	0.0247	0.067	0.067	TRUE	1.4508
DDB_G0270850	DDB_G0270850	Q55EA7	Q55EA7_DICDI	Uncharacterized protein	DDB0216646	35	15	27	82	108	83	36	14	30	77	106	81	57.39	27	88	3.309	1.726	4.843	1.28e-06	2.55e-05	0.0721	0.0635	0.0667	0.0667	TRUE	1.113
DDB_G0282827	DDB_G0282827	Q54RZ1	Q54RZ1_DICDI	Uncharacterized protein	DDB0204974	4	10	7	13	22	36	4	10	8	12	22	35	15.06	7	23	3.211	1.683	2.681	0.00734553	0.0299377	0.1567	0.2223	0.1911	0.1911	TRUE	0.1373
DDB_G0294567	DDB_G0294567	Q1ZXH6	Q1ZXH6_DICDI	Epimerase domain-containing protein	DDB_G0294567	6	8	4	19	20	21	6	8	4	18	20	21	12.71	6	20	3.155	1.658	2.909	0.003626	0.0172235	0	0.2622	0.1251	0.1251	TRUE	0.1267
DDB_G0272921	DDB_G0272921	Q559D0	Q559D0_DICDI	Uncharacterized protein	DDB0203800	12	19	11	32	50	56	12	18	12	30	49	55	29.42	14	45	3.12	1.642	3.841	0.00012229	0.00110103	0.0484	0.1173	0.0848	0.0848	TRUE	0.6516
DDB_G0284519	DDB_G0284519	Q54PI9	FORI_DICDI	Formin-I	forI DDB_G0284519	93	110	85	223	349	375	96	105	94	209	343	366	202.19	98	306	3.112	1.638	6.928	4.28e-12	8.18e-10	0.0443	0.0231	0.0335	0.0335	TRUE	0.8708
DDB_G0281141	DDB_G0281141	Q54UD6	Q54UD6_DICDI	Lectin_legB domain-containing protein	DDB0204038	56	54	41	119	188	182	58	52	45	112	185	178	104.78	52	158	3.063	1.615	6.028	1.66e-09	1.15e-07	0.0394	0.038	0.0387	0.0387	TRUE	0.7027
DDB_G0293562	DDB_G0293562	Q54BM0	Q54BM0_DICDI	zf-LYAR domain-containing protein	DDB0192009	48	23	35	98	121	128	50	22	39	92	119	125	74.33	37	112	3.061	1.614	5.078	3.82e-07	9.45e-06	0.0602	0.0507	0.0544	0.0544	TRUE	0.9527
DDB_G0287675	DDB_G0287675	Q54K26	Q54K26_DICDI	Uncharacterized protein	DDB0219257	16	11	5	25	35	43	17	10	6	23	34	42	22.06	11	33	3.054	1.61	3.16	0.00157847	0.00890232	0.0833	0.154	0.1255	0.1255	TRUE	0.3388
DDB_G0288223	DDB_G0288223	Q54J83	APC3_DICDI	Anaphase-promoting complex subunit 3 (APC3)	anapc3 apc3 cdc27 DDB_G0288223	118	146	53	238	347	419	122	139	58	224	341	409	215.52	106	325	3.038	1.603	5.044	4.57e-07	1.09e-05	0.1299	0.0221	0.0665	0.0665	TRUE	0.3543
DDB_G0279211	DDB_G0279211	Q54X49	METE_DICDI	5-methyltetrahydropteroyltriglutamate--homocysteine methyltransferase (EC 2.1.1.14) (Cobalamin-independent methionine synthase) (Methionine synthase, vitamin-B12 independent isozyme)	metE DDB_G0279211	985	807	751	2880	3253	2026	1017	770	828	2705	3193	1979	1748.84	872	2626	3.012	1.591	8.81	1.25e-18	1.88e-15	0.0369	0.0089	0.0227	0.0227	TRUE	0.1434
DDB_G0273961	DDB_G0273961	Q556L9	Q556L9_DICDI	Uncharacterized protein	DDB0217393	85	231	93	284	511	466	88	220	103	267	502	455	272.4	137	408	2.973	1.572	4.577	4.71e-06	7.71e-05	0.1693	0.019	0.08	0.08	TRUE	2.244
DDB_G0279445	DDB_G0279445	Q54WT7	CTNS_DICDI	Cystinosin homolog	ctns DDB_G0279445	10	10	3	24	27	21	10	10	3	23	27	21	15.46	8	24	2.973	1.572	2.849	0.00438762	0.0200438	0	0.2168	0.1327	0.1327	TRUE	0.6387
DDB_G0277693	DDB_G0277693	Q54ZB2	Q54ZB2_DICDI	Uncharacterized protein	DDB0218013	13	18	10	28	46	54	13	17	11	26	45	53	27.64	14	41	2.967	1.569	3.522	0.000429072	0.00306684	0.062	0.1243	0.0945	0.0945	TRUE	0.3571
DDB_G0286465	DDB_G0286465	Q54LU8	Y8646_DICDI	Probable serine/threonine-protein kinase DDB_G0286465 (EC 2.7.11.1)	DDB_G0286465	91	118	69	199	299	364	94	113	76	187	293	356	186.45	94	279	2.951	1.561	5.871	4.33e-09	2.48e-07	0.0661	0.0244	0.0438	0.0438	TRUE	0.1817
DDB_G0278965	DDB_G0278965	Q54XF8	Q54XF8_DICDI	tRNA/rRNA methyltransferase SpoU family protein	DG2033 DDB_G0278965	85	49	49	185	211	173	88	47	54	174	207	169	123.08	63	183	2.919	1.545	5.96	2.53e-09	1.62e-07	0.0436	0.0334	0.0376	0.0376	TRUE	1.0492
DDB_G0292954	DDB_G0292954	Q54CG2	Q54CG2_DICDI	Integrase catalytic domain-containing protein	DDB0215541	126	374	149	464	784	701	130	357	164	436	770	685	423.6	217	630	2.9	1.536	3.071	0.00213273	0.0112043	0.1772	0.0147	0.0789	0.1772	TRUE	1.8592
DDB_G0273043	DDB_G0273043	Q558J3	Q558J3_DICDI	EGF-like domain-containing protein	DDB_G0273043	83	228	92	274	490	447	86	218	101	257	481	437	263.3	135	392	2.897	1.535	4.452	8.49e-06	0.00012652	0.1697	0.0194	0.0806	0.0806	TRUE	2.3144
DDB_G0277967	DDB_G0277967	Q54Z16	Q54Z16_DICDI	RabGAP/TBC domain-containing protein	DDB_G0277967	124	137	81	244	376	415	128	131	89	229	369	405	225.3	116	334	2.878	1.525	6.077	1.22e-09	8.85e-08	0.0607	0.0214	0.0395	0.0395	TRUE	0.725
DDB_G0293396	DDB_G0293396	Q54BV5	Q54BV5_DICDI	Uncharacterized protein	DDB0191916	148	139	96	294	473	394	153	133	106	276	464	385	252.78	131	375	2.872	1.522	6.668	2.59e-11	3.54e-09	0.0464	0.0199	0.0323	0.0323	TRUE	0.131
DDB_G0270072	DDB_G0270072	Q55CF7	Q55CF7_DICDI	Uncharacterized protein	DDB0190787	36	60	25	84	137	133	37	57	28	79	134	130	77.55	41	114	2.799	1.485	4.376	1.21e-05	0.000165659	0.0882	0.0489	0.0662	0.0662	TRUE	0.992
DDB_G0267396	DDB_G0267396	Q9BPU3	KIF2_DICDI	Kinesin-related protein 2 (Kinesin family member 2) (Kinesin-14)	kif2 GPK2 K2 ksnB DDB_G0267396	151	188	94	264	468	531	156	179	104	248	459	519	277.52	146	409	2.788	1.479	5.101	3.37e-07	8.47e-06	0.1044	0.0187	0.0559	0.0559	TRUE	0.6313
DDB_G0285869	DDB_G0285869	Q54ML8	Y6719_DICDI	Putative uncharacterized protein DDB_G0285869	DDB_G0285869	117	155	92	206	398	452	121	148	101	193	391	442	232.66	123	342	2.767	1.468	4.962	6.98e-07	1.54e-05	0.103	0.021	0.0575	0.0575	TRUE	0.737
DDB_G0267748	DDB_G0267748	Q55GA4	CDC45_DICDI	Cell division control protein 45 homolog	cdc45 DDB_G0267748	192	167	104	329	481	536	198	159	115	309	472	524	296.19	157	435	2.759	1.464	5.882	4.07e-09	2.35e-07	0.0682	0.018	0.0403	0.0403	TRUE	0.5212
DDB_G0285185	DDB_G0285185	Q54NK3	Y6386_DICDI	Putative protein DDB_G0285185	DDB_G0285185	22	23	14	47	61	64	23	22	15	44	60	63	37.78	20	56	2.759	1.464	4.152	3.29e-05	0.000374086	0	0.0929	0.0553	0.0553	TRUE	0.2784
DDB_G0290839	DDB_G0290839	Q54FL4	Q54FL4_DICDI	Uncharacterized protein (Fragment)	DDB0220610	87	76	103	170	281	330	90	73	114	160	276	322	172.31	92	253	2.751	1.46	5.089	3.6e-07	8.95e-06	0.0825	0.0259	0.0518	0.0518	TRUE	0.3467
DDB_G0293620	DDB_G0293620	Q54BH4	Q54BH4_DICDI	Uncharacterized protein	DDB0192051	67	130	38	151	245	267	69	124	42	142	240	261	146.39	78	214	2.726	1.447	3.911	9.19e-05	0.00087753	0.1735	0.0292	0.0898	0.0898	TRUE	1.6745
DDB_G0271936	DDB_G0271936	Q55AE5	Q55AE5_DICDI	Uncharacterized protein	DDB0216938	223	188	165	400	567	685	230	179	182	376	557	669	365.52	197	534	2.706	1.436	6.485	8.86e-11	1.01e-08	0.0498	0.0159	0.0318	0.0318	TRUE	0.171
DDB_G0278975	DDB_G0278975	Q54XG9	Y7897_DICDI	G8 domain-containing protein DDB_G0278975	DDB_G0278975	458	427	299	841	1415	1119	473	408	330	790	1389	1093	747.04	404	1091	2.702	1.434	6.775	1.24e-11	2.07e-09	0.0509	0.0114	0.0306	0.0306	TRUE	0.0894
DDB_G0281419	DDB_G0281419	Q54TZ8	Q54TZ8_DICDI	Uncharacterized protein	DDB0205569	87	119	71	176	286	320	90	114	78	165	281	313	173.39	94	253	2.687	1.426	5.285	1.25e-07	3.84e-06	0.0672	0.0258	0.0451	0.0451	TRUE	0.6742
DDB_G0274947	DDB_G0274947	Q554X7	Q554X7_DICDI	Uncharacterized protein	DDB0217562	172	240	116	340	492	638	178	229	128	319	483	623	326.69	178	475	2.662	1.413	5.199	2.01e-07	5.54e-06	0.0912	0.017	0.0493	0.0493	TRUE	0.1076
DDB_G0272783	DDB_G0272783	Q86B08	Q86B08_DICDI	MFS domain-containing protein	DDB0168979	1329	1175	1052	2627	3691	3701	1372	1121	1160	2468	3623	3615	2226.67	1218	3235	2.656	1.409	8.692	3.55e-18	3.73e-15	0.0264	0.0085	0.0184	0.0184	TRUE	0.5244
DDB_G0290955	DDB_G0290955	Q54FC6	Q54FC6_DICDI	Integrase catalytic domain-containing protein (Fragment)	DDB0219625	24	54	33	68	119	122	25	52	36	64	117	119	68.76	38	100	2.652	1.407	3.888	0.000101246	0.000947281	0.1026	0.0542	0.0759	0.0759	TRUE	0.9254
DDB_G0271770	DDB_G0271770	Q75J98	Q75J98_DICDI	Uncharacterized protein	DDB_G0271770	10	11	10	19	42	26	10	10	11	18	41	25	19.39	10	28	2.65	1.406	2.746	0.00602663	0.0256884	0	0.1742	0.1233	0.1233	TRUE	0.276
DDB_G0286333	DDB_G0286333	Q54M23	Y8800_DICDI	Putative uncharacterized protein DDB_G0286333	DDB_G0286333	58	67	42	94	168	199	60	64	46	88	165	194	102.96	57	149	2.625	1.392	4.354	1.33e-05	0.000178288	0.0869	0.0385	0.0614	0.0614	TRUE	0.3824
DDB_G0277891	DDB_G0277891	Q54Z02	Q54Z02_DICDI	Uncharacterized protein	rimA DDB0214832	33	25	18	51	76	83	34	24	20	48	75	81	46.9	26	68	2.612	1.385	3.882	0.000103597	0.000965834	0.0514	0.0762	0.0648	0.0648	TRUE	0.6062
DDB_G0288819	DDB_G0288819	Q54ID6	Q54ID6_DICDI	Uncharacterized protein	DDB0188128	136	151	71	268	350	355	140	144	78	252	344	347	217.49	121	314	2.59	1.373	5.555	2.78e-08	1.14e-06	0.0598	0.022	0.0382	0.0382	TRUE	0.9334
DDB_G0284767	DDB_G0284767	Q54P65	Y6475_DICDI	Uncharacterized protein DDB_G0284767	DDB_G0284767	29	29	15	49	76	73	30	28	17	46	75	71	44.35	25	64	2.576	1.365	3.772	0.000161967	0.00138872	0.0485	0.0801	0.0661	0.0661	TRUE	0.5434
DDB_G0271422	DDB_G0271422	Q55B66	Q55B66_DICDI	Integrase catalytic domain-containing protein	DDB_G0271422	543	718	531	1194	1790	1873	561	685	586	1122	1757	1830	1089.98	611	1570	2.57	1.362	7.29	3.11e-13	8.37e-11	0.0397	0.01	0.024	0.024	TRUE	0.7529
DDB_G0268158	DDB_G0268158	Q55FD6	Y8158_DICDI	PHD finger-containing protein DDB_G0268158	DDB_G0268158	183	161	134	289	436	574	189	154	148	271	428	561	291.76	164	420	2.569	1.361	5.349	8.82e-08	2.85e-06	0.0708	0.0182	0.0424	0.0424	TRUE	0.1116
DDB_G0291444	DDB_G0291444	Q54EM7	Q54EM7_DICDI	SRP40_C domain-containing protein	DDB0183896	101	71	64	163	224	249	104	68	71	153	220	243	143.14	81	205	2.54	1.345	5.241	1.6e-07	4.62e-06	0.0492	0.0297	0.0387	0.0387	TRUE	0.523
DDB_G0285101	DDB_G0285101	Q54NP8	KIF4_DICDI	Kinesin-related protein 4 (Kinesin family member 4) (Kinesin-7)	kif4 K4 ksnD DDB_G0285101	359	328	209	609	802	985	371	313	230	572	787	962	539.29	305	774	2.538	1.343	6.027	1.67e-09	1.15e-07	0.0586	0.0131	0.0335	0.0335	TRUE	0.1192
DDB_G0269684	DDB_G0269684	Q55DE4	Q55DE4_DICDI	Uncharacterized protein	DDB0190468	211	251	158	332	598	707	218	240	174	312	587	691	370.2	211	530	2.514	1.33	4.94	7.81e-07	1.7e-05	0.0908	0.0158	0.0489	0.0489	TRUE	0.3996
DDB_G0274585	DDB_G0274585	Q86A74	Q86A74_DICDI	Uncharacterized protein	DDB0167901	275	392	326	578	924	1126	284	374	360	543	907	1100	594.58	339	850	2.505	1.325	5.575	2.48e-08	1.04e-06	0.0714	0.0125	0.0386	0.0386	TRUE	0.2285
DDB_G0272993	DDB_G0272993	Q558Z4	Q558Z4_DICDI	Uncharacterized protein	DDB0217075	19	23	11	27	70	42	20	22	12	25	69	41	31.47	18	45	2.503	1.324	2.775	0.0055173	0.0239943	0.1406	0.1101	0.1246	0.1246	TRUE	0.2092
DDB_G0270958	DDB_G0270958	Q55D38	Q55D38_DICDI	Uncharacterized protein	DDB0216706	107	80	80	245	241	220	110	76	88	230	237	215	159.45	91	227	2.481	1.311	6.915	4.69e-12	8.81e-10	0.0049	0.0274	0.0182	0.0182	TRUE	0.3115
DDB_G0283381	DDB_G0283381	Q54R63	Q54R63_DICDI	Uncharacterized protein	DDB0218485	167	146	118	306	379	448	172	139	130	287	372	438	256.5	147	366	2.481	1.311	6.497	8.2e-11	9.57e-09	0.0296	0.0197	0.0245	0.0245	TRUE	0.1304
DDB_G0292352	DDB_G0292352	Q54DC4	Q54DC4_DICDI	Integrase catalytic domain-containing protein	DDB0215500	327	567	288	709	1120	1234	338	541	318	666	1099	1205	694.54	399	990	2.481	1.311	5.176	2.26e-07	6.16e-06	0.0871	0.0117	0.0444	0.0444	TRUE	0.9855
DDB_G0279553	DDB_G0279553	Q54WM1	Q54WM1_DICDI	Uncharacterized protein	DDB0205843	56	89	36	83	145	237	58	85	40	78	142	232	105.71	61	151	2.469	1.304	3.212	0.0013202	0.00769251	0.1962	0.0377	0.1072	0.1072	TRUE	0.1438
DDB_G0293176	DDB_G0293176	Q54C97	Q54C97_DICDI	DUF1084 domain-containing protein (Fragment)	DDB0219822	27	27	28	56	96	63	28	26	31	53	94	62	48.82	28	70	2.468	1.303	3.825	0.000130802	0.00116568	0.0435	0.0735	0.0584	0.0584	TRUE	0.7673
DDB_G0267750	DDB_G0267750	Q55GA2	Q55GA2_DICDI	Uncharacterized protein	DDB0189519	51	41	34	80	126	122	53	39	37	75	124	119	74.55	43	106	2.458	1.297	4.376	1.21e-05	0.000165395	0.0428	0.0505	0.0468	0.0468	TRUE	0.654
DDB_G0290373	DDB_G0290373	Q54G69	Q54G69_DICDI	Uncharacterized protein	DDB0219553	52	66	43	113	160	143	54	63	47	106	157	140	94.5	55	134	2.447	1.291	5.184	2.17e-07	5.96e-06	0.0216	0.0414	0.0317	0.0317	TRUE	0.2542
DDB_G0292676	DDB_G0292676	Q54CV5	BUB1_DICDI	Probable inactive serine/threonine-protein kinase bub1	bub1 DDB_G0292676	350	386	253	608	862	1070	361	368	279	571	846	1045	578.56	336	821	2.439	1.286	5.904	3.56e-09	2.11e-07	0.0551	0.0127	0.0321	0.0321	TRUE	0.1441
DDB_G0290701	DDB_G0290701	Q54FQ2	PKS30_DICDI	Probable polyketide synthase 30 (dipks30) (EC 2.3.1.-)	pks30 DDB_G0290701	62	85	40	102	192	183	64	81	44	96	188	179	108.72	63	154	2.439	1.286	3.962	7.43e-05	0.000740432	0.0983	0.0369	0.0647	0.0647	TRUE	1.1432
DDB_G0268076	DDB_G0268076	Q55FJ7	Q55FJ7_DICDI	Uncharacterized protein	DDB0189761	20	37	25	37	71	102	21	35	28	35	70	100	47.94	28	68	2.437	1.285	2.964	0.00304016	0.0150026	0.1494	0.0747	0.11	0.11	TRUE	0.1142
DDB_G0289021	DDB_G0289021	Q54I43	UBE2S_DICDI	Ubiquitin-conjugating enzyme E2 S (EC 2.3.2.23) (E2 ubiquitin-conjugating enzyme S) (Ubiquitin carrier protein S) (Ubiquitin-protein ligase S)	ube2s DDB_G0289021	169	200	103	283	442	479	175	191	114	266	434	468	274.43	160	389	2.434	1.283	4.963	6.96e-07	1.54e-05	0.0747	0.0189	0.0437	0.0437	TRUE	0.8902
DDB_G0286711	DDB_G0286711	Q54LC5	Q54LC5_DICDI	Uncharacterized protein	DDB0187109	32	12	22	58	60	54	33	11	24	54	59	53	39.15	23	55	2.428	1.28	3.237	0.00120641	0.00712905	0.0676	0.0899	0.0814	0.0814	TRUE	0.8234
DDB_G0284859	DDB_G0284859	Q54P26	SAMKB_DICDI	Probable serine/threonine-protein kinase samkB (EC 2.7.11.1) (SAM domain-containing protein kinase B)	samkB SAMK-B smkB DDB_G0284859	66	35	36	86	133	134	68	33	40	81	131	131	80.58	47	114	2.424	1.277	3.814	0.000136699	0.00121104	0.0868	0.0473	0.0657	0.0657	TRUE	1.2175
DDB_G0277883	DDB_G0277883	Q54YZ9	DHKJ_DICDI	Hybrid signal transduction histidine kinase J (EC 2.7.13.3)	dhkJ DDB_G0277883	42	83	66	99	152	236	43	79	73	93	149	231	111.35	65	158	2.418	1.274	3.553	0.000381207	0.00280683	0.1377	0.0362	0.0817	0.0817	TRUE	0.1556
DDB_G0288059	DDB_G0288059	Q54JH5	Q54JH5_DICDI	Uncharacterized protein	DDB0219299	119	116	79	186	280	321	123	111	87	175	275	314	180.64	107	255	2.376	1.249	4.956	7.21e-07	1.58e-05	0.0547	0.025	0.039	0.039	TRUE	0.4012
DDB_G0292470	DDB_G0292470	Q54D58	APC7_DICDI	Anaphase-promoting complex subunit 7 (APC7)	anapc7 apc7 DDB_G0292470	63	79	44	103	155	206	65	75	49	97	152	201	106.52	63	150	2.376	1.248	4.023	5.74e-05	0.000598587	0.0814	0.0375	0.058	0.058	TRUE	0.1104
DDB_G0289271	DDB_G0289271	Q54HR6	PSF1_DICDI	Probable DNA replication complex GINS protein PSF1 (GINS complex subunit 1)	gins1 DDB_G0289271	35	19	10	32	60	68	36	18	11	30	59	66	36.78	22	52	2.374	1.247	2.524	0.0116129	0.0430092	0.2049	0.0952	0.1431	0.1431	TRUE	1.5306
DDB_G0290551	DDB_G0290551	Q54FX2	RBLA_DICDI	Retinoblastoma-like protein A	rblA Rb DDB0188949	91	146	65	163	251	333	94	139	72	153	246	325	171.63	102	241	2.371	1.245	3.919	8.87e-05	0.00085229	0.1163	0.0259	0.0657	0.0657	TRUE	0.1188
DDB_G0280397	DDB_G0280397	Q54VH3	Q54VH3_DICDI	Uncharacterized protein	DDB0218235	140	198	82	244	373	420	145	189	90	229	366	410	238.26	141	335	2.367	1.243	4.275	1.91e-05	0.00023832	0.1024	0.0207	0.0558	0.0558	TRUE	0.6472
DDB_G0289519	DDB_G0289519	Q54HD8	Q54HD8_DICDI	Uncharacterized protein	DDB0188467	1433	1343	1205	2627	3573	3782	1480	1282	1329	2468	3507	3695	2293.3	1364	3223	2.364	1.241	7.979	1.47e-15	7.36e-13	0.0231	0.0085	0.0169	0.0169	TRUE	0.5117
DDB_G0276645	DDB_G0276645	Q551E2	Q551E2_DICDI	Integrase catalytic domain-containing protein	DDB0217837	369	568	283	687	1112	1205	381	542	312	645	1092	1177	691.54	412	971	2.357	1.237	4.93	8.21e-07	1.75e-05	0.0817	0.0117	0.0436	0.0436	TRUE	1.0321
DDB_G0282843	DDB_G0282843	Q54RY1	Q54RY1_DICDI	Uncharacterized protein	DDB0204985	12	23	27	38	58	59	12	22	30	36	57	58	35.73	21	50	2.348	1.232	2.987	0.00281767	0.0141044	0.0766	0.0978	0.0888	0.0888	TRUE	0.5536
DDB_G0287079	DDB_G0287079	Q54KV4	CK5P1_DICDI	CDK5RAP1-like protein	cdk5rap1 DDB_G0287079	46	26	26	76	91	77	48	25	29	71	89	75	56.15	34	78	2.339	1.226	3.841	0.000122397	0.00110105	0.0335	0.0648	0.0519	0.0519	TRUE	0.9017
DDB_G0285183	DDB_G0285183	Q54NK4	Q54NK4_DICDI	Uncharacterized protein	DDB0186385	155	150	110	283	345	398	160	143	121	266	339	389	236.3	141	331	2.337	1.225	6.28	3.38e-10	3.17e-08	0.0239	0.0208	0.0223	0.0223	TRUE	0.1616
DDB_G0271698	DDB_G0271698	Q75JB3	Y8452_DICDI	Putative uncharacterized protein DDB_G0271698	DDB_G0271698	27	41	25	56	81	92	28	39	28	53	80	90	52.76	32	74	2.338	1.225	3.703	0.000213413	0.00175608	0.0425	0.0685	0.0561	0.0561	TRUE	0.4353
DDB_G0278073	DDB_G0278073	Q54YU8	Q54YU8_DICDI	Uncharacterized protein	DDB0204403	167	222	114	271	412	546	172	212	126	255	404	533	283.73	170	397	2.334	1.223	4.367	1.26e-05	0.00017	0.0953	0.0185	0.0523	0.0523	TRUE	0.1155
DDB_G0271468	DDB_G0271468	Q55B21	Q55B21_DICDI	Rho_N domain-containing protein	DDB0216843	18	12	9	20	41	35	19	11	10	19	40	34	22.2	13	31	2.328	1.219	2.47	0.0135106	0.0483996	0.0853	0.1531	0.1214	0.1214	TRUE	0.4316
DDB_G0284535	DDB_G0284535	Q1ZXF5	C5084_DICDI	Probable cytochrome P450 508A4 (EC 1.14.-.-)	cyp508A4 DDB_G0284535	1326	1824	1163	2921	3905	3702	1369	1741	1283	2744	3833	3616	2430.99	1464	3398	2.32	1.214	7.595	3.08e-14	1.15e-11	0.0275	0.0084	0.0179	0.0179	TRUE	0.3451
DDB_G0268992	DDB_G0268992	Q55ER5	APC10_DICDI	Anaphase-promoting complex subunit 10 (APC10)	anapc10 apc10 DDB_G0268992	22	28	15	50	57	52	23	27	17	47	56	51	36.62	22	51	2.317	1.212	3.552	0.000381901	0.00280997	0	0.0956	0.0512	0.0512	TRUE	0.2474
DDB_G0287899	DDB_G0287899	Q54JQ5	Q54JQ5_DICDI	Rif1_N domain-containing protein	DDB0219281	154	113	95	240	309	338	159	108	105	225	303	330	205.1	124	286	2.311	1.208	5.328	9.93e-08	3.16e-06	0.0396	0.0229	0.0312	0.0312	TRUE	0.6234
DDB_G0287117	DDB_G0287117	Q54KU6	Q54KU6_DICDI	Integrase catalytic domain-containing protein	DDB0218889	280	439	228	524	834	926	289	419	251	492	819	905	529.17	320	739	2.306	1.206	4.804	1.56e-06	3e-05	0.0778	0.0132	0.0431	0.0431	TRUE	0.7845
DDB_G0284829	DDB_G0284829	Q54P84	Q54P84_DICDI	Integrase catalytic domain-containing protein (Fragment)	DDB0218635	176	249	148	291	565	528	182	238	163	273	555	516	321.06	194	448	2.304	1.204	4.524	6.08e-06	9.52e-05	0.0848	0.0172	0.0473	0.0473	TRUE	1.3554
DDB_G0285585	DDB_G0285585	Q54N02	Q54N02_DICDI	Uncharacterized protein	DDB0186586	17	16	18	37	47	41	18	15	20	35	46	40	28.94	18	40	2.302	1.203	3.215	0.00130523	0.00761471	0	0.1191	0.0595	0.0595	TRUE	0.1214
DDB_G0286807	DDB_G0286807	Q54LI0	Q54LI0_DICDI	Uncharacterized protein	DDB0218854	25	26	14	32	55	70	26	25	15	30	54	68	36.42	22	51	2.298	1.2	2.841	0.004494	0.0203615	0.0954	0.0961	0.0958	0.0958	TRUE	0.2032
DDB_G0272366	DDB_G0272366	Q55A31	Q55A31_DICDI	Uncharacterized protein	DDB0216969	386	385	307	683	999	922	399	367	339	642	981	901	604.58	368	841	2.283	1.191	6.908	4.9e-12	9.03e-10	0.0265	0.0124	0.0194	0.0194	TRUE	0.5137
DDB_G0282355	DDB_G0282355	Q54SM6	Q54SM6_DICDI	Integrase catalytic domain-containing protein	DDB0218373	1157	1627	993	2274	3295	3487	1195	1553	1095	2136	3234	3406	2103.23	1281	2925	2.283	1.191	6.205	5.46e-10	4.63e-08	0.0446	0.0086	0.026	0.026	TRUE	0.6777
DDB_G0278701	DDB_G0278701	Q54XY3	Q54XY3_DICDI	Cnd1 domain-containing protein	DDB0218111	239	313	154	434	529	724	247	299	170	408	519	707	391.59	239	545	2.281	1.19	4.812	1.49e-06	2.91e-05	0.0711	0.0153	0.041	0.041	TRUE	0.2025
DDB_G0286881	DDB_G0286881	Q54L60	Q54L60_DICDI	Uncharacterized protein	DDB0187172	53	68	44	99	149	149	55	65	49	93	146	146	92.16	56	128	2.282	1.19	4.449	8.63e-06	0.000128018	0.0349	0.0422	0.0387	0.0387	TRUE	0.6027
DDB_G0272450	DDB_G0272450	Q559R8	Q559R8_DICDI	Uncharacterized protein	DDB0217012	317	263	264	553	788	701	327	251	291	519	773	685	474.54	290	659	2.275	1.186	6.642	3.09e-11	4.17e-09	0.0272	0.0139	0.0205	0.0205	TRUE	0.2395
DDB_G0282083	DDB_G0282083	Q54T33	Q54T33_DICDI	Integrase catalytic domain-containing protein	DDB0218351	514	868	502	1063	1522	1902	531	828	554	998	1494	1858	1043.88	638	1450	2.273	1.185	5.033	4.83e-07	1.14e-05	0.0763	0.0102	0.0388	0.0388	TRUE	0.1469
DDB_G0271562	DDB_G0271562	Q86AD6	ORC4_DICDI	Origin recognition complex subunit 4 (Origin replication complex subunit D)	orcD orc4 DDB_G0271562	38	19	16	42	59	75	39	18	18	39	58	73	40.94	25	57	2.274	1.185	2.794	0.00521274	0.0229934	0.1186	0.0862	0.1006	0.1006	TRUE	0.3995
DDB_G0291806	DDB_G0291806	Q54E47	Q54E47_DICDI	Uncharacterized protein	DDB0184076	139	202	102	221	389	441	144	193	112	208	382	431	244.84	150	340	2.269	1.182	4.075	4.6e-05	0.000495626	0.1009	0.0203	0.0558	0.0558	TRUE	0.7101
DDB_G0290037	DDB_G0290037	Q54GM9	Q54GM9_DICDI	Uncharacterized protein	DDB0188701	34	23	21	60	70	58	35	22	23	56	69	57	43.66	27	61	2.267	1.18	3.626	0.000288112	0.00224736	0.0038	0.0813	0.0492	0.0492	TRUE	0.4684
DDB_G0270738	DDB_G0270738	Q55CA5	ATP23_DICDI	Mitochondrial inner membrane protease ATP23 homolog (EC 3.4.24.-)	DDB_G0270738	39	39	24	66	94	82	40	37	26	62	92	80	56.39	34	78	2.247	1.168	3.849	0.000118655	0.00107197	0.0227	0.0645	0.0454	0.0454	TRUE	0.185
DDB_G0284729	DDB_G0284729	Q54PA5	FSLK_DICDI	Frizzled and smoothened-like protein K	fslK DDB_G0284729	119	114	90	174	290	298	123	109	99	163	285	291	178.36	110	246	2.232	1.158	4.651	3.3e-06	5.73e-05	0.0519	0.0252	0.0381	0.0381	TRUE	0.9736
DDB_G0291452	DDB_G0291452	Q54EM3	Q54EM3_DICDI	Uncharacterized protein	DDB0183900	105	43	56	151	168	167	108	41	62	142	165	163	113.52	70	157	2.228	1.156	3.6	0.000318441	0.00242982	0.1023	0.0356	0.0639	0.0639	TRUE	1.4911
DDB_G0270828	DDB_G0270828	Q55DQ9	Q55DQ9_DICDI	Ipi1_N domain-containing protein	AF037042_3 DDB0220122	102	53	58	158	198	150	105	51	64	148	194	147	118.2	73	163	2.228	1.155	4.011	6.05e-05	0.000623606	0.0695	0.0345	0.0498	0.0498	TRUE	1.3322
DDB_G0288361	DDB_G0288361	Q6RZZ9	KIF13_DICDI	Kinesin-related protein 13 (Kinesin family member 13) (Kinesin-5)	kif13 DDB_G0288361	472	441	305	734	993	1129	487	421	336	689	975	1103	668.62	415	922	2.222	1.152	5.799	6.69e-09	3.53e-07	0.0437	0.0119	0.0267	0.0267	TRUE	0.3213
DDB_G0268258	DDB_G0268258	Q6S000	KIF12_DICDI	Kinesin-related protein 12 (Kinesin family member 12) (Kinesin-6)	kif12 DDB_G0268258	418	344	267	604	857	953	432	328	294	567	841	931	565.66	351	780	2.218	1.149	5.452	4.99e-08	1.78e-06	0.0501	0.0128	0.0299	0.0299	TRUE	0.5488
DDB_G0292444	DDB_G0292444	Q54D72	Q54D72_DICDI	SAP DNA-binding domain-containing protein	DDB0220677	63	84	55	114	160	198	65	80	61	107	157	193	110.57	69	152	2.217	1.149	4.246	2.17e-05	0.000264042	0.0482	0.0364	0.0421	0.0421	TRUE	0.1535
DDB_G0272368	DDB_G0272368	Q86KX8	Q86KX8_DICDI	Uncharacterized protein	DDB0216970	403	263	262	625	759	803	416	251	289	587	745	784	512.11	319	705	2.214	1.147	5.684	1.32e-08	6.16e-07	0.0444	0.0134	0.027	0.027	TRUE	0.8128
DDB_G0291354	DDB_G0291354	Q54ET1	Q54ET1_DICDI	Lipase_3 domain-containing protein	DDB0183839	102	69	67	157	210	193	105	66	74	147	206	189	131.2	82	181	2.213	1.146	4.749	2.04e-06	3.81e-05	0.0347	0.0318	0.033	0.033	TRUE	0.5994
DDB_G0283139	DDB_G0283139	Q54RK4	Q54RK4_DICDI	Uncharacterized protein	DDB_G0283139	640	977	619	1317	1877	1992	661	932	683	1237	1842	1946	1216.91	759	1675	2.207	1.142	5.849	4.96e-09	2.76e-07	0.0445	0.0097	0.0265	0.0265	TRUE	0.6328
DDB_G0291316	DDB_G0291316	Q54EV2	Q54EV2_DICDI	Uncharacterized protein	DDB0183817	24	27	26	47	69	64	25	26	29	44	68	63	42.27	27	58	2.202	1.139	3.469	0.000522882	0.0036168	0	0.0837	0.0499	0.0499	TRUE	0.3896
DDB_G0292292	DDB_G0292292	Q54DG3	Y4305_DICDI	Putative uncharacterized protein DDB_G0292292	DDB_G0292292	40	77	39	67	138	153	41	73	43	63	135	149	84.28	52	116	2.198	1.136	3.014	0.00258213	0.0131002	0.14	0.0455	0.0885	0.0885	TRUE	1.496
DDB_G0270002	DDB_G0270002	Q55CM3	Q55CM3_DICDI	Uncharacterized protein	DDB0190728	19	47	24	47	74	86	20	45	26	44	73	84	48.62	30	67	2.198	1.136	2.836	0.004568	0.020608	0.1132	0.0737	0.0915	0.0915	TRUE	0.7148
DDB_G0274503	DDB_G0274503	Q86HN7	PLK_DICDI	Probable serine/threonine-protein kinase PLK (EC 2.7.11.1) (Polo-like kinase)	PLK DDB_G0274503	587	660	448	941	1350	1629	606	630	494	884	1325	1591	921.75	577	1267	2.196	1.135	5.554	2.79e-08	1.14e-06	0.0504	0.0106	0.0288	0.0288	TRUE	0.2019
DDB_G0284377	DDB_G0284377	Q54PQ9	Q54PQ9_DICDI	MFS domain-containing protein	DDB0185979	35	53	40	73	122	102	36	51	44	69	120	100	69.8	44	96	2.197	1.135	3.781	0.000156008	0.00134579	0.0424	0.0535	0.0481	0.0481	TRUE	0.1868
DDB_G0290351	DDB_G0290351	Q54GB0	Q54GB0_DICDI	Uncharacterized protein	DDB0215983	37	63	38	88	124	107	38	60	42	83	122	105	74.86	47	103	2.194	1.134	4.005	6.2e-05	0.000634776	0.0324	0.0504	0.0421	0.0421	TRUE	0.2737
DDB_G0269214	DDB_G0269214	Q55DW4	ABCG1_DICDI	ABC transporter G family member 1 (ABC transporter ABCG.1)	abcG1 DDB_G0269214	1315	1410	951	2205	3111	3177	1358	1346	1049	2071	3054	3104	1996.81	1251	2743	2.192	1.132	6.548	5.82e-11	7.03e-09	0.0314	0.0087	0.021	0.021	TRUE	0.5577
DDB_G0285805	DDB_G0285805	Q54MP7	Q54MP7_DICDI	Uncharacterized protein	DDB0186692	109	178	77	196	285	351	113	170	85	184	280	343	195.68	123	269	2.191	1.132	3.813	0.00013739	0.00121614	0.0979	0.0236	0.0575	0.0575	TRUE	0.2624
DDB_G0291310	DDB_G0291310	Q54EV5	Q54EV5_DICDI	Ribosomal RNA-processing protein 4	DDB0183814	114	98	83	199	234	251	118	94	92	187	230	245	160.77	101	221	2.185	1.128	5.748	9.03e-09	4.54e-07	0.0132	0.0272	0.0204	0.0204	TRUE	0.206
DDB_G0286233	DDB_G0286233	Q1ZXE6	CDC16_DICDI	Anaphase-promoting complex subunit 6 (APC6) (Cell division cycle protein 16 homolog)	anapc6 apc6 cdc16 DDB_G0286233	110	151	88	221	295	287	114	144	97	208	290	280	188.71	118	259	2.186	1.128	5.272	1.35e-07	4.08e-06	0.0297	0.0242	0.0268	0.0268	TRUE	0.3768
DDB_G0267556	DDB_G0267556	Q55GQ9	Q55GQ9_DICDI	Uncharacterized protein	DDB0189368	280	247	162	404	559	622	289	236	179	379	549	608	373.22	235	512	2.181	1.125	5.013	5.35e-07	1.23e-05	0.054	0.0157	0.0332	0.0332	TRUE	0.503
DDB_G0270422	DDB_G0270422	Q55BP1	Q55BP1_DICDI	HCO3_cotransp domain-containing protein	DDB0191048	32	24	28	56	69	70	33	23	31	53	68	68	45.92	29	63	2.179	1.124	3.602	0.000316038	0.00242027	0	0.0776	0.0446	0.0446	TRUE	0.233
DDB_G0279917	DDB_G0279917	Q54W19	ABCD1_DICDI	ABC transporter D family member 1 (ABC transporter ABCD.1)	abcD1 DDB_G0279917	38	83	43	109	136	130	39	79	47	102	133	127	88.13	55	121	2.179	1.123	3.794	0.000148216	0.0012956	0.0578	0.0438	0.0499	0.0499	TRUE	1.2446
DDB_G0273291,DDB_G0273783	DDB_G0273291	Q556W1	OXDD_DICDI	D-aspartate oxidase (DASOX) (EC 1.4.3.1) (DDO)	ddo-1 DDB_G0273783; ddo-2 DDB_G0273291	296	313	288	532	719	822	306	299	318	500	706	803	488.41	308	670	2.178	1.123	6.22	4.96e-10	4.28e-08	0.0285	0.0137	0.0211	0.0211	TRUE	0.3012
DDB_G0290061	DDB_G0290061	Q54GM8	Q54GM8_DICDI	Uncharacterized protein	DDB0219515	157	110	96	284	308	247	162	105	106	267	302	241	197.23	124	270	2.173	1.12	5.291	1.22e-07	3.75e-06	0.0298	0.0235	0.0264	0.0264	TRUE	0.7174
DDB_G0269004	DDB_G0269004	Q55EN6	Q55EN6_DICDI	Uncharacterized protein	DDB0202345	26	18	13	45	52	34	27	17	14	42	51	33	30.82	19	42	2.165	1.115	2.793	0.00522459	0.0230195	0.0315	0.1122	0.0769	0.0769	TRUE	0.288
DDB_G0290919	DDB_G0290919	Q54FE3	Q54FE3_DICDI	Structural maintenance of chromosomes protein 5	smc5 DDB0231142	397	482	270	603	956	1046	410	460	298	566	938	1022	615.73	389	842	2.162	1.112	4.757	1.96e-06	3.69e-05	0.0694	0.0123	0.0375	0.0375	TRUE	0.9792
DDB_G0271838	DDB_G0271838	Q55AI8	Q55AI8_DICDI	Uncharacterized protein	DDB0216926	54	47	44	107	114	111	56	45	49	101	112	108	78.33	50	107	2.153	1.106	4.8	1.59e-06	3.05e-05	0	0.0484	0.0234	0.0234	TRUE	0.0925
DDB_G0282191	DDB_G0282191	Q54SV8	DPOLA_DICDI	DNA polymerase alpha catalytic subunit (EC 2.7.7.7)	pola1 DDB_G0282191	734	545	485	1090	1402	1532	758	520	535	1024	1376	1497	951.6	604	1299	2.149	1.104	5.858	4.67e-09	2.65e-07	0.0404	0.0105	0.0244	0.0244	TRUE	0.5812
DDB_G0289255	DDB_G0289255	Q54HS4	Q54HS4_DICDI	Uncharacterized protein	DDB_G0289255	14	13	12	26	32	31	14	12	13	24	31	30	21.04	13	28	2.148	1.103	2.587	0.0096676	0.0373722	0	0.1612	0.0756	0.0756	TRUE	0.1159
DDB_G0267690	DDB_G0267690	Q55GF9	ICPA_DICDI	Inner centromere protein A (DdINCENP)	icpA Incenp DDB_G0267690	539	453	366	757	1049	1275	557	432	404	711	1030	1246	729.81	464	996	2.144	1.1	5.249	1.53e-07	4.45e-06	0.0494	0.0115	0.0301	0.0301	TRUE	0.1721
DDB_G0288225	DDB_G0288225	Q54J82	Q54J82_DICDI	SLBP_RNA_bind domain-containing protein	DDB0187841	12	35	18	37	51	58	12	33	20	35	50	57	34.52	22	47	2.143	1.1	2.543	0.0110041	0.0413224	0.1015	0.101	0.1012	0.1012	TRUE	0.9646
DDB_G0272686	DDB_G0272686	Q86A18	Q86A18_DICDI	Ribosome assembly protein 3	DDB0168922	48	41	34	72	99	108	50	39	37	68	97	106	66.08	42	90	2.14	1.098	3.821	0.000133047	0.00118368	0.0267	0.0561	0.0419	0.0419	TRUE	0.4659
DDB_G0270814	DDB_G0270814	Q55BN8	NEK2_DICDI	Probable serine/threonine-protein kinase nek2 (EC 2.7.11.1) (Never in mitosis protein A-related protein kinase 2) (NimA-related protein kinase 2)	nek2 DDB_G0270814	313	273	211	449	653	697	323	261	233	422	641	681	426.68	272	581	2.135	1.094	5.262	1.42e-07	4.2e-06	0.0439	0.0147	0.0284	0.0284	TRUE	0.6796
DDB_G0280309	DDB_G0280309	Q54VI9	Q54VI9_DICDI	DNA helicase (EC 3.6.4.12)	DDB0206506	187	249	140	289	465	535	193	238	154	271	456	523	305.95	195	417	2.134	1.094	4.27	1.95e-05	0.000242985	0.075	0.0177	0.0435	0.0435	TRUE	0.4836
DDB_G0289673	DDB_G0289673	Q54H72	Q54H72_DICDI	Uncharacterized protein	DDB0188510	110	207	90	205	330	368	114	198	99	193	324	359	214.4	137	292	2.13	1.091	3.573	0.000352273	0.00263253	0.1126	0.0222	0.0617	0.0617	TRUE	1.2695
DDB_G0280113	DDB_G0280113	Q54VV5	APC5_DICDI	Anaphase-promoting complex subunit 5 (APC5)	anapc5 apc5 DDB_G0280113	94	110	69	172	226	215	97	105	76	162	222	210	145.26	93	198	2.128	1.089	5.109	3.24e-07	8.18e-06	0.0198	0.0294	0.0248	0.0248	TRUE	0.2829
DDB_G0283927	DDB_G0283927	Q54QD5	NEK1_DICDI	Probable serine/threonine-protein kinase nek1 (EC 2.7.11.1) (Never in mitosis protein A-related protein kinase 1) (NimA-related protein kinase 1)	nek1 DDB_G0283927	36	53	43	81	104	112	37	51	47	76	102	109	70.46	45	96	2.124	1.087	4.018	5.87e-05	0.000608676	0.0178	0.0531	0.0363	0.0363	TRUE	0.3228
DDB_G0289007	DDB_G0289007	Q54I52	Q54I52_DICDI	Uncharacterized protein	DDB0188206	157	182	137	250	355	462	162	174	151	235	348	451	253.59	162	345	2.123	1.086	4.605	4.13e-06	6.94e-05	0.0527	0.0198	0.0355	0.0355	TRUE	0.1145
DDB_G0290467	DDB_G0290467	Q54G30	PKS27_DICDI	Probable polyketide synthase 27 (dipks27) (EC 2.3.1.-)	pks27 DDB_G0290467	71	91	56	108	150	228	73	87	62	101	147	223	115.56	74	157	2.12	1.084	3.513	0.000443487	0.00315699	0.0849	0.0351	0.0586	0.0586	TRUE	0.2057
DDB_G0267916	DDB_G0267916	Q55FW8	FAN1_DICDI	Fanconi-associated nuclease 1 homolog (EC 3.1.4.1) (Protein MTMR15 homolog)	mtmr15 DDB_G0267916	69	128	61	152	208	212	71	122	67	143	204	207	135.79	87	185	2.118	1.083	3.902	9.56e-05	0.000903058	0.0687	0.0309	0.047	0.047	TRUE	1.2219
DDB_G0287891	DDB_G0287891	Q54JS8	Q54JS8_DICDI	Bms1-type G domain-containing protein	DDB0219277	665	368	434	1023	1226	1065	687	351	479	961	1203	1040	786.88	506	1068	2.114	1.08	4.972	6.62e-07	1.48e-05	0.0606	0.0112	0.0325	0.0325	TRUE	0.8898
DDB_G0276271	DDB_G0276271	Q86AD3	Q86AD3_DICDI	Uncharacterized protein	DDB0169405	554	491	462	1055	1181	1150	572	469	510	991	1159	1123	803.97	517	1091	2.112	1.079	9.033	1.68e-19	2.94e-16	0.0069	0.0111	0.0088	0.0088	TRUE	0.1031
DDB_G0290699	DDB_G0290699	Q54FQ3	PKS29_DICDI	Probable polyketide synthase 29 (dipks29) (EC 2.3.1.-)	pks29 DDB_G0290699	67	88	36	107	133	182	69	84	40	101	131	178	100.29	64	137	2.112	1.079	3.344	0.000825919	0.00524664	0.0938	0.0394	0.0635	0.0635	TRUE	0.2833
DDB_G0276847	DDB_G0276847	Q86L17	Q86L17_DICDI	Uncharacterized protein	DDB0169006	360	326	236	607	755	694	372	311	260	570	741	678	488.73	314	663	2.108	1.076	6.482	9.05e-11	1.02e-08	0.0207	0.0137	0.0175	0.0175	TRUE	0.2861
DDB_G0286885	DDB_G0286885	Q54L58	Q54L58_DICDI	Uncharacterized protein	DDB0187174	487	446	421	1073	1005	960	503	426	464	1008	986	938	720.84	464	977	2.106	1.075	10.192	2.16e-24	7.55e-21	0.0018	0.0116	0.0064	0.0064	TRUE	0.0634
DDB_G0287815	DDB_G0287815	Q54JS6	Q54JS6_DICDI	Uncharacterized protein	DDB0187656	242	274	183	387	529	636	250	261	202	364	519	621	369.55	238	501	2.107	1.075	5.111	3.21e-07	8.14e-06	0.043	0.0158	0.0288	0.0288	TRUE	0.1836
DDB_G0295719	DDB_G0295719	C7G031	C7G031_DICDI	Uncharacterized protein	DDB_G0295719	30	39	21	73	66	61	31	37	23	69	65	60	47.38	30	65	2.102	1.072	3.535	0.000407984	0.00295227	0	0.0755	0.0419	0.0419	TRUE	0.274
DDB_G0267752	DDB_G0267752	Q55GA1	Q55GA1_DICDI	Uncharacterized protein	DDB0189520	54	37	41	77	104	114	56	35	45	72	102	111	70.34	45	95	2.1	1.07	3.668	0.000244027	0.00195725	0.0355	0.0531	0.0449	0.0449	TRUE	0.4386
DDB_G0284013	DDB_G0284013	Q54Q96	Q54Q96_DICDI	Uncharacterized protein	DDB0185793	34	33	26	39	84	83	35	31	29	37	82	81	49.24	32	67	2.098	1.069	2.816	0.00485875	0.0217146	0.0884	0.0729	0.0804	0.0804	TRUE	1.4185
DDB_G0290325	DDB_G0290325	Q54G81	Q54G81_DICDI	Separase (EC 3.4.22.49)	DDB0188839	157	186	114	293	344	372	162	178	126	275	338	363	240.27	155	325	2.093	1.066	5.714	1.11e-08	5.23e-07	0.0199	0.0206	0.0203	0.0203	TRUE	0.2808
DDB_G0291243	DDB_G0291243	Q54EK2	ABCC7_DICDI	ABC transporter C family member 7 (ABC transporter ABCC.7)	abcC7 DDB_G0291243	49	27	41	65	98	98	51	26	45	61	96	96	62.43	41	84	2.087	1.061	3.151	0.00162918	0.00913925	0.0687	0.059	0.0633	0.0633	TRUE	0.8058
DDB_G0281923	DDB_G0281923	Q54T88	Q54T88_DICDI	Cell fusion related protein	mrhA DDB0204290	81	86	58	141	165	190	84	82	64	132	162	186	118.28	77	160	2.085	1.06	4.768	1.86e-06	3.52e-05	0.0167	0.0345	0.0259	0.0259	TRUE	0.1418
DDB_G0275927	DDB_G0275927	Q552Q8	Q552Q8_DICDI	Uncharacterized protein	DDB0217728	47	119	51	120	165	186	49	114	56	113	162	182	112.45	73	152	2.083	1.059	3.106	0.00189574	0.0102304	0.1219	0.0359	0.0735	0.0735	TRUE	1.7673
DDB_G0278469	DDB_G0278469	Q54Y18	Y8469_DICDI	Bromodomain-containing protein DDB_G0278469	DDB_G0278469	247	241	191	384	533	574	255	230	211	361	523	561	356.72	232	482	2.075	1.053	5.544	2.96e-08	1.19e-06	0.0296	0.0161	0.0228	0.0228	TRUE	0.5645
DDB_G0275623	DDB_G0275623	Q86IF1	Q86IF1_DICDI	DNA helicase (EC 3.6.4.12)	DDB0167140	232	176	178	323	432	537	240	168	196	303	424	525	309.31	201	417	2.074	1.052	4.678	2.89e-06	5.12e-05	0.0499	0.0175	0.0328	0.0328	TRUE	0.1306
DDB_G0283189	DDB_G0283189	Q54RD4	DPOE1_DICDI	DNA polymerase epsilon catalytic subunit A (EC 2.7.7.7) (DNA polymerase II subunit A)	pole pol2 DDB_G0283189	605	485	417	983	1169	1155	625	463	460	923	1147	1128	791.11	516	1066	2.067	1.048	6.725	1.76e-11	2.59e-09	0.0213	0.0112	0.016	0.016	TRUE	0.3978
DDB_G0282933	DDB_G0282933	Q54RU0	Q54RU0_DICDI	DNA replication licensing factor MCM7 (EC 3.6.4.12)	MCM7 DDB0185267	303	345	183	447	607	741	313	329	202	420	596	724	430.59	281	580	2.059	1.042	4.388	1.15e-05	0.000159085	0.0671	0.0146	0.038	0.038	TRUE	0.1633
DDB_G0292272	DDB_G0292272	Q54DH3	Q54DH3_DICDI	Integrase catalytic domain-containing protein	DDB0184294	217	370	211	470	628	621	224	353	233	441	616	607	412.41	270	555	2.052	1.037	4.902	9.5e-07	1.97e-05	0.0473	0.0149	0.0295	0.0295	TRUE	0.8222
DDB_G0294609	DDB_G0294609	B0G131	B0G131_DICDI	DNA polymerase delta subunit 3	DDB_G0294609	216	284	132	321	465	569	223	271	146	302	456	556	325.58	213	438	2.051	1.036	3.858	0.000114399	0.0010443	0.0891	0.017	0.0485	0.0485	TRUE	0.1948
DDB_G0269124	DDB_G0269124	Q9U720	DCSA_DICDI	Cellulose synthase catalytic subunit A [UDP-forming] (EC 2.4.1.12)	dcsA DDB_G0269124	46	33	26	56	86	86	48	31	29	53	84	84	54.78	36	74	2.051	1.036	3.104	0.00190859	0.0102891	0.0514	0.0662	0.0594	0.0594	TRUE	0.5853
DDB_G0268958	DDB_G0268958	Q55EV9	Q55EV9_DICDI	Integrase catalytic domain-containing protein	DDB0202310	491	749	430	854	1294	1435	507	715	474	802	1270	1402	861.71	565	1158	2.047	1.034	4.625	3.75e-06	6.39e-05	0.0617	0.0108	0.0347	0.0347	TRUE	0.7496
DDB_G0277773	DDB_G0277773	Q54Z55	Q54Z55_DICDI	MFS domain-containing protein	DDB0203447	32	41	16	53	70	68	33	39	18	50	69	66	45.79	30	62	2.046	1.033	2.895	0.00378788	0.0177834	0.0509	0.0778	0.0668	0.0668	TRUE	0.7997
DDB_G0287499	DDB_G0287499	Q54KA1	Y7495_DICDI	Uncharacterized protein DDB_G0287499	DDB_G0287499	39	43	43	66	95	110	40	41	47	62	93	107	65.24	43	87	2.042	1.03	3.478	0.000505271	0.00351582	0.0343	0.0567	0.0456	0.0456	TRUE	0.3495
DDB_G0274645	DDB_G0274645	Q555A8	Q555A8_DICDI	Integrase catalytic domain-containing protein	DDB0203198	304	387	171	455	592	785	314	369	189	427	581	767	441.2	291	592	2.034	1.024	3.844	0.000121048	0.00109172	0.0946	0.0144	0.0486	0.0486	TRUE	0.1844
DDB_G0271286	DDB_G0271286	Q55BD8	Q55BD8_DICDI	CLIP-associating protein	CLASP DDB0220494	107	145	79	172	248	285	110	138	87	162	243	278	169.9	112	228	2.029	1.021	3.966	7.31e-05	0.000729267	0.0582	0.0261	0.041	0.041	TRUE	0.3755
DDB_G0270228	DDB_G0270228	Q55C52	GTPB3_DICDI	tRNA modification GTPase gtpbp3, mitochondrial (GTP-binding protein 3)	gtpbp3 DDB_G0270228	31	30	23	62	66	53	32	29	25	58	65	52	43.47	29	58	2.03	1.021	3.36	0.000778229	0.00500726	0	0.0816	0.0404	0.0404	TRUE	0.0819
DDB_G0278127	DDB_G0278127	Q54YQ1	Q54YQ1_DICDI	Uncharacterized protein	DDB_G0278127	38	92	66	116	154	149	39	88	73	109	151	146	100.92	67	135	2.027	1.019	3.349	0.000811941	0.00517662	0.077	0.0392	0.0555	0.0555	TRUE	1.1438
DDB_G0290183	DDB_G0290183	Q54GG3	Q54GG3_DICDI	Uncharacterized protein	DDB0188762	21	20	18	40	40	47	22	19	20	38	39	46	30.56	20	41	2.025	1.018	2.882	0.00395271	0.0183685	0	0.1131	0.0527	0.0527	TRUE	0.0874
DDB_G0272364	DDB_G0272364	Q55A32	Q55A32_DICDI	EGF-like domain-containing protein	DDB_G0272364	651	554	448	967	1413	1159	672	529	494	908	1387	1132	853.76	565	1142	2.022	1.016	5.639	1.71e-08	7.66e-07	0.034	0.0109	0.022	0.022	TRUE	0.1227
DDB_G0291133	DDB_G0291133	Q54F40	Y1133_DICDI	Probable protein kinase DDB_G0291133 (EC 2.7.11.1)	DDB_G0291133	90	151	77	155	236	280	93	144	85	146	232	274	162.12	107	217	2.016	1.012	3.503	0.000460282	0.00326328	0.0844	0.0271	0.0531	0.0531	TRUE	0.3194
DDB_G0274441	DDB_G0274441	Q86HT1	PSIL_DICDI	Protein psiL	psiL DDB_G0274441	1876	1903	1427	3138	4225	3686	1937	1816	1574	2948	4147	3601	2670.46	1776	3565	2.007	1.005	7.081	1.43e-12	3.14e-10	0.019	0.0083	0.0141	0.0141	TRUE	0.132
DDB_G0270946	DDB_G0270946	Q55D52	MSMOA_DICDI	Putative methylsterol monooxygenase DDB_G0270946 (EC 1.14.18.9) (C-4 methylsterol oxidase)	DDB_G0270946	346	502	325	646	870	961	357	479	358	607	854	939	599.06	398	800	2.007	1.005	5.236	1.64e-07	4.7e-06	0.0359	0.0125	0.0246	0.0246	TRUE	0.5314
DDB_G0289907	DDB_G0289907	Q54GV4	Q54GV4_DICDI	EGF-like domain-containing protein	DDB_G0289907	942	683	690	1483	1744	1717	973	652	761	1393	1712	1677	1194.63	795	1594	2.005	1.004	6.283	3.32e-10	3.15e-08	0.0257	0.0098	0.0174	0.0174	TRUE	0.4538
DDB_G0289689	DDB_G0289689	Q54H59	Q54H59_DICDI	Uncharacterized protein	DDB0188522	168	104	95	230	278	274	173	99	105	216	273	268	189.02	126	252	2.004	1.003	4.192	2.77e-05	0.000325191	0.0488	0.0242	0.0353	0.0353	TRUE	1.1164
DDB_G0267572	DDB_G0267572	Q55GP6	Q55GP6_DICDI	Ribosome biogenesis protein NOP53	DDB0189380	155	94	117	237	284	261	160	90	129	223	279	255	189.19	126	252	2	1	4.437	9.14e-06	0.000133414	0.0384	0.0242	0.0306	0.0306	TRUE	0.5629
DDB_G0287975	DDB_G0287975	Q54JL4	Y7715_DICDI	Putative uncharacterized protein DDB_G0287975	DDB_G0287975	17	29	18	40	52	43	18	28	20	38	51	42	32.62	22	44	1.998	0.999	2.735	0.00623758	0.026394	0	0.1064	0.0614	0.0614	TRUE	0.3497
DDB_G0288533	DDB_G0288533	Q54IT4	Q54IT4_DICDI	Cell fusion related protein	macA DDB0187980	300	199	202	484	517	491	310	190	223	455	507	480	360.71	241	481	1.997	0.998	5.374	7.71e-08	2.6e-06	0.0282	0.016	0.0217	0.0217	TRUE	0.6974
DDB_G0284807	DDB_G0284807	Q54P41	Q54P41_DICDI	EGF-like domain-containing protein	DDB0186205	250	184	142	350	468	399	258	176	157	329	459	390	294.71	197	393	1.994	0.996	4.597	4.29e-06	7.15e-05	0.0458	0.0181	0.03	0.03	TRUE	0.4071
DDB_G0278367	DDB_G0278367	Q54Y85	DPOE2_DICDI	DNA polymerase epsilon subunit 2 (DNA polymerase II subunit 2) (DNA polymerase epsilon subunit B)	pole2 DDB_G0278367	101	158	86	193	254	275	104	151	95	181	249	269	174.86	117	233	1.993	0.995	4.172	3.02e-05	0.000349986	0.0447	0.0256	0.0345	0.0345	TRUE	0.6731
DDB_G0292880	DDB_G0292880	Q54CK7	Q54CK7_DICDI	Uncharacterized protein	DDB0191668	163	141	91	237	267	327	168	135	100	223	262	319	201.23	134	268	1.992	0.994	4.372	1.23e-05	0.000167268	0.0401	0.0232	0.0316	0.0316	TRUE	0.2904
DDB_G0283133	DDB_G0283133	Q54RK3	Q54RK3_DICDI	Integrase catalytic domain-containing protein	DDB0215650	401	626	361	782	1005	1111	414	597	398	735	986	1085	702.67	470	935	1.989	0.992	5.015	5.3e-07	1.23e-05	0.0441	0.0117	0.0266	0.0266	TRUE	0.6599
DDB_G0285545	DDB_G0285545	Q54N27	Q54N27_DICDI	Copper transporter	DDB0186559	94	73	63	159	161	166	97	70	69	149	158	162	117.63	79	156	1.988	0.991	4.747	2.07e-06	3.85e-05	0.0038	0.0346	0.0218	0.0218	TRUE	0.382
DDB_G0288027	DDB_G0288027	Q54JI6	Q54JI6_DICDI	Uncharacterized protein	DDB0187743	60	60	25	79	111	112	62	57	28	74	109	109	73.23	49	97	1.985	0.989	2.954	0.00313681	0.0153509	0.0845	0.0513	0.0654	0.0654	TRUE	1.1152
DDB_G0270824	DDB_G0270824	Q55BL0	Q55BL0_DICDI	Integrase catalytic domain-containing protein	DDB0202057	342	553	294	566	892	1002	353	528	324	532	876	979	598.54	402	796	1.978	0.984	3.971	7.17e-05	0.000719277	0.0781	0.0125	0.0424	0.0424	TRUE	0.6849
DDB_G0292102	DDB_G0292102	Q54DP2	FSCJ_DICDI	Frizzled/smoothened-like sans CRD protein J	fscJ DDB_G0292102	164	71	86	203	254	220	169	68	95	191	249	215	164.48	111	218	1.974	0.981	3.206	0.00134397	0.00780171	0.1053	0.0268	0.0606	0.0606	TRUE	1.8091
DDB_G0278609	DDB_G0278609	Q54YQ8	Q54YQ8_DICDI	Uncharacterized protein	DDB0218059	76	125	64	160	181	208	78	119	71	150	178	203	133.25	89	177	1.972	0.98	3.975	7.04e-05	0.000707985	0.0413	0.0314	0.0353	0.0353	TRUE	0.5404
DDB_G0271684	DDB_G0271684	Q55AP1	GRLA_DICDI	Metabotropic glutamate receptor-like protein A	grlA DDB_G0271684	47	63	41	77	127	110	49	60	45	72	125	107	76.39	51	101	1.973	0.98	3.412	0.00064497	0.00434682	0.0397	0.0495	0.0447	0.0447	TRUE	0.3126
DDB_G0277003	DDB_G0277003	Q86JB0	Y8324_DICDI	Putative uncharacterized protein DDB_G0277003	DDB_G0277003	23	17	19	38	47	39	24	16	21	36	46	38	30.14	20	40	1.973	0.98	2.67	0.00759606	0.0307416	0	0.1146	0.0597	0.0597	TRUE	0.1824
DDB_G0273811,DDB_G0273339	DDB_G0273811	Q556U7	Q556U7_DICDI	Uncharacterized protein	DDB0217118 DDB0217319	126	128	106	219	274	260	130	122	117	206	269	254	182.97	123	243	1.972	0.98	5.573	2.5e-08	1.04e-06	0.008	0.0248	0.0161	0.0161	TRUE	0.2015
DDB_G0278531	DDB_G0278531	Q54XX7	Q54XX7_DICDI	Uncharacterized protein	DDB0205517	125	120	93	208	266	232	129	115	103	195	261	227	171.55	116	228	1.971	0.979	5.2	1.99e-07	5.52e-06	0.0119	0.026	0.019	0.019	TRUE	0.1218
DDB_G0286403	DDB_G0286403	Q54LV0	SMC4_DICDI	Structural maintenance of chromosomes protein 4 (SMC protein 4) (SMC-4)	smc4 DDB_G0286403	497	491	365	766	993	1056	513	469	403	720	975	1032	685.03	462	909	1.968	0.977	5.926	3.11e-09	1.94e-07	0.0241	0.0118	0.0179	0.0179	TRUE	0.3966
DDB_G0283681	DDB_G0283681	Q54QR0	Q54QR0_DICDI	SCD domain-containing protein	DDB0185626	455	412	292	684	870	857	470	393	322	642	854	837	586.46	395	778	1.968	0.977	5.631	1.8e-08	7.96e-07	0.0261	0.0126	0.0198	0.0198	TRUE	0.3136
DDB_G0273975,DDB_G0272592	DDB_G0273975	Q556L2	Q556L2_DICDI	Uncharacterized protein	DDB0167997 DDB0217400	121	75	90	180	231	189	125	72	99	169	227	185	146.04	99	194	1.965	0.975	4.061	4.89e-05	0.000524032	0.0393	0.0293	0.0338	0.0338	TRUE	0.4379
DDB_G0269040	DDB_G0269040	Q55F41	Q55F41_DICDI	IPT/TIG domain-containing protein	DDB_G0269040	1818	1254	1287	2581	3264	3259	1877	1197	1419	2424	3204	3184	2217.57	1498	2937	1.961	0.972	5.498	3.85e-08	1.47e-06	0.036	0.0085	0.022	0.022	TRUE	0.5922
DDB_G0292010	DDB_G0292010	Q54DV7	Q54DV7_DICDI	Uncharacterized protein	DDB0184159	254	153	165	338	434	422	262	146	182	317	426	412	291	197	385	1.959	0.97	4.274	1.92e-05	0.000238599	0.0518	0.0182	0.0332	0.0332	TRUE	0.9233
DDB_G0293474	DDB_G0293474	Q54BR9	Q54BR9_DICDI	Uncharacterized protein	DDB0219862	43	17	31	60	60	71	44	16	34	56	59	69	46.57	31	61	1.955	0.967	2.551	0.010743	0.0405592	0.0835	0.0767	0.0794	0.0794	TRUE	0.859
DDB_G0271750	DDB_G0271750	Q55AR6	NFAA_DICDI	Neurofibromin-A (DdNF1)	nfaA DDB_G0271750	833	843	685	1429	1818	1641	860	805	755	1342	1785	1603	1191.68	807	1577	1.954	0.966	7.554	4.21e-14	1.53e-11	0.0118	0.0098	0.0108	0.0108	TRUE	0.1764
DDB_G0268420	DDB_G0268420	Q55FP4	Q55FP4_DICDI	Uncharacterized protein	DDB0202208	745	681	594	1179	1518	1480	769	650	655	1107	1490	1446	1019.6	691	1348	1.949	0.963	6.742	1.56e-11	2.42e-09	0.0167	0.0102	0.0136	0.0136	TRUE	0.2934
DDB_G0273955,DDB_G0272901	DDB_G0273955	Q556M2	Q556M2_DICDI	Uncharacterized protein	DDB0203006 DDB0217390	620	542	429	999	1239	1047	640	517	473	938	1216	1023	801.33	543	1059	1.948	0.962	6.32	2.62e-10	2.55e-08	0.0196	0.0111	0.0153	0.0153	TRUE	0.2823
DDB_G0275493	DDB_G0275493	P42524	CCNB_DICDI	G2/mitotic-specific cyclin-B	cycB clb1 DDB_G0275493	1718	1737	1154	2411	3474	3538	1774	1658	1273	2265	3410	3456	2305.91	1568	3044	1.941	0.956	5.224	1.75e-07	4.94e-06	0.0379	0.0085	0.0237	0.0237	TRUE	0.6096
DDB_G0275621	DDB_G0275621	Q86A13	Q86A13_DICDI	N-lysine methyltransferase (EC 2.1.1.-)	DDB0167139	34	38	33	70	71	75	35	36	36	66	70	73	52.75	36	70	1.936	0.953	3.562	0.000368595	0.00273119	0	0.0685	0.0304	0.0304	TRUE	0.0213
DDB_G0291752	DDB_G0291752	Q54E85	Q54E85_DICDI	Structural maintenance of chromosomes protein	smc1 DDB0219931	634	617	442	1015	1228	1219	655	589	487	953	1205	1191	846.77	577	1116	1.934	0.952	6.442	1.18e-10	1.29e-08	0.0167	0.0109	0.0144	0.0144	TRUE	0.2131
DDB_G0295659,DDB_G0271530	DDB_G0295659	Q86AE3	PKS9_DICDI	Probable polyketide synthase 9/36 (dipks36) (dipks9) (EC 2.3.1.-)	pks9 DDB_G0271530; pks36 DDB_G0295659	29	44	35	65	79	77	30	42	39	61	78	75	54.06	37	71	1.931	0.95	3.335	0.000852202	0.00539078	0	0.067	0.0377	0.0377	TRUE	0.1946
DDB_G0272758	DDB_G0272758	Q86L47	Q86L47_DICDI	AAA ATPase domain-containing protein	DDB_G0272758	165	197	108	266	349	339	170	188	119	250	343	331	233.52	159	308	1.93	0.949	4.469	7.84e-06	0.00011808	0.0355	0.0209	0.0277	0.0277	TRUE	0.4986
DDB_G0289045	DDB_G0289045	Q54I28	Q54I28_DICDI	Uncharacterized protein	DDB0188233	88	70	81	151	183	158	91	67	89	142	180	154	120.47	82	159	1.93	0.949	4.455	8.39e-06	0.000125285	0.0113	0.034	0.0234	0.0234	TRUE	0.2666
DDB_G0279577	DDB_G0279577	Q54WK7	Q54WK7_DICDI	Uncharacterized protein	DDB0205859	60	55	54	104	114	129	62	52	60	98	112	126	84.94	58	112	1.93	0.949	4.139	3.5e-05	0.000392768	0	0.0452	0.0247	0.0247	TRUE	0.1147
DDB_G0293622	DDB_G0293622	Q54BH3	Q54BH3_DICDI	Uncharacterized protein	DDB0192052	314	175	204	420	528	472	324	167	225	395	518	461	348.35	239	458	1.919	0.941	4.058	4.95e-05	0.000528169	0.0598	0.0164	0.0355	0.0355	TRUE	0.8337
DDB_G0291356	DDB_G0291356	Q54ET0	GRLE_DICDI	Metabotropic glutamate receptor-like protein E (DdmGluPR) (GABA-B receptor-like protein grlE)	grlE GluPR DDB_G0291356	1093	899	813	1611	2209	1895	1129	858	897	1513	2168	1851	1402.67	961	1844	1.919	0.94	5.868	4.41e-09	2.52e-07	0.0262	0.0094	0.0177	0.0177	TRUE	0.1162
DDB_G0278775	DDB_G0278775	Q54XS6	UBE2C_DICDI	Probable ubiquitin-conjugating enzyme E2 C (EC 2.3.2.23) (E2 ubiquitin-conjugating enzyme C) (Ubiquitin carrier protein C) (Ubiquitin-protein ligase C)	ube2c ubch10 DDB_G0278775	206	161	160	314	353	409	213	154	176	295	346	400	263.97	181	347	1.919	0.94	5.127	2.95e-07	7.64e-06	0.0207	0.0193	0.02	0.02	TRUE	0.1463
DDB_G0278987	DDB_G0278987	Q54XG0	Y5282_DICDI	Uncharacterized G-patch domain protein DDB_G0278987	DDB_G0278987	102	55	67	141	145	172	105	52	74	132	142	168	112.42	77	147	1.914	0.937	3.451	0.000558252	0.00383369	0.0522	0.0359	0.0431	0.0431	TRUE	0.6396
DDB_G0284465	DDB_G0284465	O00841	CUDA_DICDI	Putative transcriptional regulator cudA	cudA DDB_G0284465	40	25	32	52	72	74	41	24	35	49	71	72	48.71	33	64	1.914	0.937	2.821	0.00478538	0.0214918	0.0357	0.0736	0.0565	0.0565	TRUE	0.4688
DDB_G0293904	DDB_G0293904	Q54B10	REDA_DICDI	NADPH oxidoreductase A (EC 1.6.-.-)	redA DDB_G0293904	1177	1095	887	2147	2246	2018	1215	1045	978	2017	2205	1971	1571.9	1079	2064	1.912	0.935	8.521	1.59e-17	1.39e-14	0.0072	0.0091	0.008	0.008	TRUE	0.1445
DDB_G0267354	DDB_G0267354	Q55GY0	Q55GY0_DICDI	Uncharacterized protein	DDB0216519	871	962	685	1415	1837	1832	899	918	755	1329	1803	1790	1249.16	857	1641	1.912	0.935	6.369	1.9e-10	1.96e-08	0.0195	0.0097	0.0146	0.0146	TRUE	0.3337
DDB_G0294266	DDB_G0294266	Q54AR3	Q54AR3_DICDI	Uncharacterized protein	DDB0215126	122	129	76	183	237	238	126	123	84	172	233	233	161.66	111	213	1.909	0.933	4.199	2.69e-05	0.000318248	0.0305	0.0271	0.0287	0.0287	TRUE	0.44
DDB_G0269226	DDB_G0269226	Q55D85	CAS1_DICDI	Cycloartenol synthase (EC 5.4.99.8) (2,3-epoxysqualene--cycloartenol cyclase) (Oxidosqualene cyclase)	cas1 DDB_G0269226	1748	1967	1575	3203	3628	3857	1805	1877	1737	3009	3561	3768	2626.16	1806	3446	1.907	0.931	8.766	1.85e-18	2.15e-15	0.0066	0.0083	0.0077	0.0077	TRUE	0.1501
DDB_G0273731,DDB_G0273197	DDB_G0273731	Q556Y7	LYSD_DICDI	Lysozyme D (EC 3.2.1.17) (1,4-beta-N-acetylmuramidase D)	alyD-1 DDB_G0273197; alyD-2 DDB_G0273731	584	482	493	921	1184	1058	603	460	544	865	1162	1034	777.94	536	1020	1.906	0.93	6.15	7.73e-10	6.06e-08	0.0175	0.0112	0.0151	0.0151	TRUE	0.1568
DDB_G0291285	DDB_G0291285	Q54EX4	Q54EX4_DICDI	Uncharacterized protein	DDB0183794	39	53	36	77	95	85	40	51	40	72	93	83	63.2	44	83	1.898	0.925	3.514	0.000440688	0.00314345	0	0.0584	0.0323	0.0323	TRUE	0.1636
DDB_G0272314	DDB_G0272314	Q76P31	Q76P31_DICDI	Uncharacterized protein	DDB0206550	37	58	26	59	93	88	38	55	29	55	91	86	59.15	41	77	1.894	0.921	2.712	0.00669648	0.0278874	0.0674	0.0619	0.0644	0.0644	TRUE	0.767
DDB_G0293462	DDB_G0293462	Q54BS1	Q54BS1_DICDI	WD40 repeat-containing protein	cirh1a DDB_G0293462	187	91	138	267	308	269	193	87	152	251	302	263	208.01	144	272	1.891	0.919	3.484	0.000493213	0.0034479	0.0734	0.0226	0.0448	0.0448	TRUE	0.7439
DDB_G0272805,DDB_G0273967	DDB_G0272805	Q556L6	Q556L6_DICDI	EGF-like domain-containing protein	DDB_G0272805 DDB_G0273967	62	83	45	105	142	131	64	79	50	99	139	128	93.14	64	122	1.89	0.919	3.566	0.000362684	0.0026969	0.0289	0.0419	0.0359	0.0359	TRUE	0.3721
DDB_G0292108	DDB_G0292108	Q54DN9	Q54DN9_DICDI	Uncharacterized protein	DDB0184228	178	144	133	274	334	306	184	137	147	257	328	299	225.34	156	295	1.89	0.918	5.167	2.38e-07	6.43e-06	0.014	0.0214	0.0178	0.0178	TRUE	0.2573
DDB_G0287115	DDB_G0287115	Q54KW2	Q54KW2_DICDI	Uncharacterized protein	DDB0218888	89	138	70	138	194	255	92	132	77	130	190	249	144.99	100	190	1.887	0.916	3.143	0.0016747	0.00933219	0.0822	0.0294	0.0536	0.0536	TRUE	0.1136
DDB_G0282983	DDB_G0282983	Q54RQ6	Q54RQ6_DICDI	Uncharacterized protein	DDB0185300	33	49	28	66	71	82	34	47	31	62	70	80	53.92	37	71	1.887	0.916	3.127	0.0017644	0.00971857	0.0091	0.0672	0.0413	0.0413	TRUE	0.3811
DDB_G0290799	DDB_G0290799	Q54FJ9	NNRD_DICDI	ATP-dependent (S)-NAD(P)H-hydrate dehydratase (EC 4.2.1.93) (ATP-dependent NAD(P)HX dehydratase)	DDB_G0290799	175	124	90	217	269	289	181	118	99	204	264	282	191.42	133	250	1.882	0.912	3.709	0.000207779	0.00171765	0.0563	0.024	0.0378	0.0378	TRUE	1.0186
DDB_G0275659	DDB_G0275659	Q869K4	Q869K4_DICDI	Uncharacterized protein	DDB0167241	83	89	58	129	173	154	86	85	64	121	170	150	112.67	78	147	1.877	0.908	3.996	6.44e-05	0.000656073	0.0181	0.0358	0.0274	0.0274	TRUE	0.2033
DDB_G0295667,DDB_G0271618	DDB_G0295667	B0G101	PKS8_DICDI	Probable polyketide synthase 8/35 (dipks35) (dipks8) (EC 2.3.1.-)	pks8 DDB_G0271618; pks35 DDB_G0295667	210	178	153	393	331	356	217	170	169	369	325	348	266.22	185	347	1.876	0.908	5.835	5.39e-09	2.94e-07	0.0068	0.0192	0.0133	0.0133	TRUE	0.2408
DDB_G0274493	DDB_G0274493	Q869E1	DNLI1_DICDI	DNA ligase 1 (EC 6.5.1.1) (DNA ligase I) (Polydeoxyribonucleotide synthase [ATP] 1)	lig1 DDB_G0274493	501	500	398	711	918	1129	517	477	439	668	901	1103	684.22	478	891	1.863	0.898	4.927	8.35e-07	1.76e-05	0.0335	0.0118	0.0223	0.0223	TRUE	0.1327
DDB_G0276583	DDB_G0276583	Q551G6	Q551G6_DICDI	Uncharacterized protein	DDB0217825	149	108	142	232	262	301	154	103	157	218	257	294	197.11	138	256	1.863	0.898	4.237	2.27e-05	0.000273987	0.0304	0.0235	0.0267	0.0267	TRUE	0.3324
DDB_G0269180	DDB_G0269180	Q55DI4	Q55DI4_DICDI	Random cDNA clone veg114	rcdP DDB0191508	539	470	398	762	993	1022	557	449	439	716	975	998	688.82	482	896	1.862	0.897	5.459	4.8e-08	1.73e-06	0.024	0.0118	0.0178	0.0178	TRUE	0.3713
DDB_G0281907	DDB_G0281907	Q54T97	Q54T97_DICDI	Uncharacterized protein	DDB_G0281907	145	158	98	205	267	314	150	151	108	193	262	307	195	136	254	1.86	0.895	3.968	7.24e-05	0.000725187	0.0391	0.0237	0.031	0.031	TRUE	0.2075
DDB_G0268286	DDB_G0268286	Q55GP5	Q55GP5_DICDI	Uncharacterized protein	DDB0202083	23	23	15	40	37	43	24	22	17	38	36	42	29.69	21	39	1.857	0.893	2.475	0.0133134	0.0478725	0	0.1162	0.0565	0.0565	TRUE	0.1585
DDB_G0273201,DDB_G0273727	DDB_G0273201	Q556Y9	MD2L1_DICDI	Mitotic spindle assembly checkpoint protein MAD2A (Mitotic arrest deficient 2-like protein 1) (MAD2-like protein 1)	mad2l1-1 mad2a-1 DDB_G0273201; mad2l1-2 mad2a-2 DDB_G0273727	236	175	158	281	416	424	244	167	174	264	408	414	278.58	195	362	1.857	0.893	3.946	7.96e-05	0.000777669	0.0491	0.0187	0.0329	0.0329	TRUE	0.6492
DDB_G0279185	DDB_G0279185	Q94503	CYSP6_DICDI	Cysteine proteinase 6 (EC 3.4.22.-)	cprF CP6 DDB_G0279185	70	83	79	147	154	156	72	79	87	138	151	152	113.38	79	147	1.852	0.889	4.603	4.17e-06	6.98e-05	0	0.0357	0.0171	0.0171	TRUE	0.0609
DDB_G0280487	DDB_G0280487	Q54VA6	Q54VA6_DICDI	Uncharacterized protein	DDB0205231	60	37	52	81	113	101	62	35	57	76	111	99	73.38	51	95	1.853	0.889	3.027	0.0024738	0.0126421	0.0422	0.0512	0.0472	0.0472	TRUE	0.6198
DDB_G0293064	DDB_G0293064	Q54CB8	Q54CB8_DICDI	Uncharacterized protein	DDB0191757	846	471	574	1174	1365	1201	874	450	633	1103	1340	1173	928.67	652	1205	1.849	0.887	4.19	2.78e-05	0.000326899	0.0565	0.0106	0.0311	0.0311	TRUE	0.5412
DDB_G0283553	DDB_G0283553	Q54QX5	Q54QX5_DICDI	Patatin family protein	DDB_G0283553	125	131	88	200	242	230	129	125	97	188	238	225	166.87	117	217	1.847	0.886	4.667	3.05e-06	5.37e-05	0.0114	0.0265	0.0193	0.0193	TRUE	0.2156
DDB_G0269736	DDB_G0269736	Q55D95	Q55D95_DICDI	Uncharacterized protein	DDB0190513	143	88	146	250	252	247	148	84	161	235	247	241	186.02	131	241	1.847	0.885	3.742	0.000182438	0.00152983	0.0471	0.0245	0.0344	0.0344	TRUE	1.0362
DDB_G0290657	DDB_G0290657	Q54FX7	Y9576_DICDI	Putative uncharacterized transmembrane protein DDB_G0290657	DDB_G0290657	45	24	55	74	84	89	46	23	61	70	82	87	61.49	43	80	1.847	0.885	2.506	0.0122005	0.0446969	0.0883	0.0598	0.0718	0.0718	TRUE	0.7467
DDB_G0282673	DDB_G0282673	Q54S45	Q54S45_DICDI	Uncharacterized protein	DDB0204910	314	183	234	449	430	563	324	175	258	422	422	550	358.46	252	465	1.843	0.882	3.92	8.86e-05	0.000851929	0.0522	0.0161	0.0334	0.0334	TRUE	0.5099
DDB_G0274297	DDB_G0274297	Q86J24	Q86J24_DICDI	Uncharacterized protein	DDB0167818	30	34	26	57	44	75	31	32	29	54	43	73	43.68	31	57	1.844	0.882	2.669	0.00759835	0.0307416	0.0249	0.0813	0.0535	0.0535	TRUE	0.2941
DDB_G0271980	DDB_G0271980	Q86JP5	RABR_DICDI	Ras-related protein RabR	rabR DDB_G0271980	1364	1125	1133	2168	2356	2574	1409	1074	1250	2036	2313	2515	1765.88	1244	2288	1.84	0.879	6.751	1.47e-11	2.38e-09	0.0136	0.0089	0.0116	0.0116	TRUE	0.1735
DDB_G0276035	DDB_G0276035	B0M0Q0	B0M0Q0_DICDI	EGF-like domain-containing protein	DDB_G0276035	259	273	252	450	583	498	267	261	278	423	572	486	381.23	269	494	1.838	0.878	5.915	3.31e-09	2e-07	0.0108	0.0156	0.013	0.013	TRUE	0.1675
DDB_G0281841	DDB_G0281841	Q54TD7	DDX24_DICDI	ATP-dependent RNA helicase ddx24 (EC 3.6.4.13) (DEAD box protein 24)	ddx24 DDB_G0281841	419	307	308	605	694	724	433	293	340	568	681	707	503.69	355	652	1.837	0.878	5.2	2e-07	5.52e-06	0.0232	0.0135	0.0183	0.0183	TRUE	0.4188
DDB_G0284561	DDB_G0284561	Q54PH6	Q54PH6_DICDI	Uncharacterized protein	DDB0218617	224	170	156	371	366	328	231	162	172	348	359	320	265.63	188	342	1.819	0.863	5.049	4.43e-07	1.07e-05	0.0143	0.0193	0.0169	0.0169	TRUE	0.4256
DDB_G0270282	DDB_G0270282	Q55C04	Q55C04_DICDI	Uncharacterized protein	DDB0190939	67	94	75	142	149	164	69	90	83	133	146	160	113.58	81	146	1.818	0.863	4.237	2.27e-05	0.000273987	0	0.0356	0.0202	0.0202	TRUE	0.1422
DDB_G0287513	DDB_G0287513	Q54K96	NO66_DICDI	Bifunctional lysine-specific demethylase and histidyl-hydroxylase NO66 (EC 1.14.11.-) (EC 1.14.11.27) (Histone lysine demethylase NO66) (JmjC domain-containing protein G)	jcdg DDB_G0287513	1124	937	946	1685	1952	2180	1161	894	1043	1583	1916	2130	1454.44	1033	1876	1.817	0.862	5.982	2.2e-09	1.44e-07	0.018	0.0093	0.0142	0.0142	TRUE	0.2096
DDB_G0279871	DDB_G0279871	Q54W55	Q54W55_DICDI	B box-type domain-containing protein	DDB0206334	1246	1000	1225	1924	2109	2701	1287	954	1351	1807	2070	2639	1684.67	1197	2172	1.815	0.86	4.94	7.82e-07	1.7e-05	0.034	0.009	0.0212	0.0212	TRUE	0.3493
DDB_G0278857	DDB_G0278857	Q54XM1	Q54XM1_DICDI	Uncharacterized protein	DDB_G0278857	44	35	27	62	72	70	45	33	30	58	71	68	50.98	36	66	1.814	0.859	2.919	0.00350767	0.0167905	0	0.0706	0.0409	0.0409	TRUE	0.352
DDB_G0293564	DDB_G0293564	Q54BL9	PSF2_DICDI	Probable DNA replication complex GINS protein PSF2 (GINS complex subunit 2)	gins2 DDB_G0293564	46	42	35	59	85	92	48	40	39	55	83	90	59.15	42	76	1.811	0.857	2.891	0.00384206	0.0179975	0.0267	0.0619	0.0447	0.0447	TRUE	0.5387
DDB_G0292466	DDB_G0292466	Q54D60	Q54D60_DICDI	NUC153 domain-containing protein	DDB0184415	232	106	150	305	349	290	240	101	165	286	343	283	236.42	169	304	1.804	0.851	3.107	0.00188964	0.0102088	0.0869	0.0208	0.0495	0.0495	TRUE	0.4361
DDB_G0277785	DDB_G0277785	Q54Z45	Q54Z45_DICDI	Uncharacterized protein	DDB_G0277785	204	212	142	300	369	392	211	202	157	282	362	383	266.09	190	342	1.8	0.848	4.625	3.74e-06	6.39e-05	0.021	0.0192	0.0201	0.0201	TRUE	0.2753
DDB_G0287103	DDB_G0287103	Q54KW8	Q54KW8_DICDI	TIMELESS domain-containing protein	DDB0215738	451	525	350	664	860	989	466	501	386	624	844	966	631.13	451	811	1.798	0.846	4.698	2.63e-06	4.71e-05	0.0317	0.0122	0.0217	0.0217	TRUE	0.2651
DDB_G0292004	DDB_G0292004	Q54DW1	Q54DW1_DICDI	DOCKER domain-containing protein	DDB0184155	411	246	268	499	597	677	424	235	296	469	586	661	445.14	318	572	1.798	0.846	3.8	0.00014453	0.00127078	0.057	0.0143	0.0333	0.0333	TRUE	0.704
DDB_G0288815	DDB_G0288815	Q54ID9	Q54ID9_DICDI	EGF-like domain-containing protein	DDB_G0288815	297	209	189	336	544	444	307	199	208	316	534	434	332.99	238	428	1.796	0.845	3.601	0.00031747	0.0024277	0.0589	0.0168	0.0364	0.0364	TRUE	0.1666
DDB_G0293230	DDB_G0293230	Q54C30	CDC26_DICDI	Anaphase-promoting complex subunit cdc26 (Cell division cycle protein 26 homolog)	cdc26 DDB_G0293230	47	58	33	68	94	99	49	55	36	64	92	97	65.52	47	84	1.796	0.844	2.901	0.00372223	0.0175379	0.0305	0.0565	0.0444	0.0444	TRUE	0.433
DDB_G0283061	DDB_G0283061	Q54RR6	Q54RR6_DICDI	tRNA pseudouridine synthase (EC 5.4.99.12)	DDB0218427	30	40	22	50	70	54	31	38	24	47	69	53	43.64	31	56	1.795	0.844	2.559	0.0104988	0.0398185	0.0204	0.0813	0.0533	0.0533	TRUE	0.3264
DDB_G0293150	DDB_G0293150	Q54C62	Y9774_DICDI	Putative uncharacterized protein DDB_G0293150	DDB_G0293150	40	24	31	57	58	67	41	23	34	54	57	65	45.72	33	59	1.793	0.843	2.615	0.00891636	0.034996	0.0131	0.078	0.0509	0.0509	TRUE	0.5138
DDB_G0293632	DDB_G0293632	Q54BG7	Q54BG7_DICDI	Uncharacterized protein	DDB0192058	181	222	153	302	342	409	187	212	169	284	336	400	264.41	189	340	1.793	0.842	4.731	2.24e-06	4.12e-05	0.0181	0.0193	0.0187	0.0187	TRUE	0.1495
DDB_G0277525	DDB_G0277525	Q54ZK3	Q54ZK3_DICDI	Uncharacterized protein	DDB0203385	411	326	318	612	734	661	424	311	351	575	720	646	504.55	362	647	1.788	0.838	5.449	5.06e-08	1.8e-06	0.0157	0.0135	0.0149	0.0149	TRUE	0.2607
DDB_G0282639	DDB_G0282639	Q54S71	Q54S71_DICDI	Uncharacterized protein	DDB0204882	287	309	238	468	531	575	296	295	262	440	521	562	396.05	284	508	1.782	0.833	5.922	3.18e-09	1.98e-07	0.0082	0.0152	0.0115	0.0115	TRUE	0.1612
DDB_G0275929	DDB_G0275929	Q552Q7	PDS5_DICDI	Sister chromatid cohesion protein PDS5 homolog (Precocious dissociation of sisters protein 5 homolog)	pds5 DDB_G0275929	487	376	369	710	804	821	503	359	407	667	789	802	587.8	423	753	1.78	0.832	5.437	5.42e-08	1.92e-06	0.0172	0.0126	0.015	0.015	TRUE	0.3176
DDB_G0272640,DDB_G0274065	DDB_G0272640	Q556H1	Q556H1_DICDI	Uncharacterized protein	DDB0167954 DDB0217445	62	124	66	124	164	182	64	118	73	116	161	178	118.4	85	152	1.779	0.831	2.918	0.00352052	0.0168443	0.064	0.0344	0.0492	0.0492	TRUE	1.134
DDB_G0293450	DDB_G0293450	Q8T683	ABCG9_DICDI	ABC transporter G family member 9 (ABC transporter ABCG.9)	abcG9 DDB_G0293450	3966	6287	3488	7236	9323	9056	4095	6000	3847	6797	9151	8847	6456.2	4647	8265	1.778	0.83	4.595	4.33e-06	7.21e-05	0.0439	0.0076	0.0234	0.0234	TRUE	0.7904
DDB_G0285729	DDB_G0285729	Q54MX9	Q54MX9_DICDI	Uncharacterized protein	DDB0215840	148	149	131	229	330	248	153	142	144	215	324	242	203.47	146	260	1.777	0.83	4.259	2.06e-05	0.000251572	0.021	0.023	0.022	0.022	TRUE	0.5088
DDB_G0292434	DDB_G0292434	Q54D85	Q54D85_DICDI	Uncharacterized protein	DDB0184390	36	41	30	51	72	78	37	39	33	48	71	76	50.69	36	65	1.776	0.829	2.703	0.0068681	0.0284892	0	0.071	0.0462	0.0462	TRUE	0.4771
DDB_G0283909	DDB_G0283909	Q95ZG4	SPC98_DICDI	Spindle pole body component 98 (DdSpc98) (Spc98)	spc98 DDB_G0283909	159	275	150	276	389	421	164	262	165	259	382	411	274.07	197	351	1.774	0.827	3.403	0.000666335	0.00445084	0.0613	0.0189	0.0386	0.0386	TRUE	0.9154
DDB_G0280995	DDB_G0280995	Q54UL8	MPS1_DICDI	Probable serine/threonine-protein kinase mps1 (EC 2.7.11.1) (Monopolar spindle protein 1)	mps1 ttkA DDB_G0280995	210	230	182	322	418	427	217	220	201	302	410	417	294.5	213	376	1.772	0.825	4.936	7.99e-07	1.72e-05	0.015	0.0181	0.0165	0.0165	TRUE	0.3438
DDB_G0268848	DDB_G0268848	Q55EK6	Q55EK6_DICDI	Uncharacterized protein	DDB0190082	913	932	705	1547	1655	1581	943	889	778	1453	1625	1544	1205.31	870	1541	1.77	0.824	7.781	7.19e-15	2.91e-12	0.0049	0.0098	0.0072	0.0072	TRUE	0.1012
DDB_G0294326	DDB_G0294326	Q54AN3	Q54AN3_DICDI	Uncharacterized protein	DDB0215160	131	165	126	229	291	270	135	157	139	215	286	264	199.37	144	255	1.768	0.823	4.697	2.64e-06	4.71e-05	0.0102	0.0233	0.0166	0.0166	TRUE	0.2099
DDB_G0272760	DDB_G0272760	Q86B14	MCM6_DICDI	DNA replication licensing factor mcm6 (EC 3.6.4.12)	mcm6 DDB_G0272760	256	313	214	391	484	586	264	299	236	367	475	572	368.98	266	471	1.769	0.823	4.382	1.18e-05	0.000162175	0.0292	0.0158	0.0224	0.0224	TRUE	0.1302
DDB_G0269584	DDB_G0269584	Q55DN9	Q55DN9_DICDI	DDHD domain-containing protein	DDB0190381	107	93	69	146	180	178	110	89	76	137	177	174	127.18	92	163	1.769	0.823	3.786	0.000153034	0.00132558	0.0174	0.0325	0.0255	0.0255	TRUE	0.3002
DDB_G0283153	DDB_G0283153	Q54RF4	CBP4A_DICDI	Calcium-binding protein 4a	cbpD1 DDB_G0283153	160	166	164	245	401	272	165	158	181	230	394	266	232.33	168	297	1.763	0.818	3.721	0.000198122	0.00164299	0.0396	0.021	0.0302	0.0302	TRUE	0.8584
DDB_G0268904	DDB_G0268904	Q55EH2	Q55EH2_DICDI	Uncharacterized protein	DDB0190114	468	480	394	708	830	967	483	458	435	665	815	945	633.38	459	808	1.761	0.817	5.516	3.47e-08	1.36e-06	0.0158	0.0122	0.0141	0.0141	TRUE	0.138
DDB_G0289017	DDB_G0289017	Q54I45	Q54I45_DICDI	Uncharacterized protein	DDB0188213	516	550	465	749	1005	1099	533	525	513	704	986	1074	722.37	524	921	1.759	0.815	5.015	5.29e-07	1.23e-05	0.0234	0.0115	0.0175	0.0175	TRUE	0.5114
DDB_G0293730	DDB_G0293730	Q54BH5	Y3730_DICDI	PI-PLC X-box domain-containing protein DDB_G0293730	DDB_G0293730	247	319	201	367	550	503	255	304	222	345	540	491	359.53	260	459	1.759	0.815	4.06	4.92e-05	0.000526106	0.0368	0.0161	0.026	0.026	TRUE	0.5517
DDB_G0276101	DDB_G0276101	Q552D9	SMC3_DICDI	Structural maintenance of chromosomes protein 3 (SMC protein 3) (SMC-3)	smc3 DDB_G0276101	801	748	555	1177	1354	1383	827	714	612	1106	1329	1351	989.79	718	1262	1.758	0.814	5.777	7.61e-09	3.9e-07	0.0154	0.0103	0.0132	0.0132	TRUE	0.2093
DDB_G0279237	DDB_G0279237	Q54X32	Q54X32_DICDI	Uncharacterized protein	DDB0205669	159	155	105	236	273	270	164	148	116	222	268	264	196.89	143	251	1.758	0.814	4.432	9.35e-06	0.000135195	0.0134	0.0235	0.0188	0.0188	TRUE	0.2708
DDB_G0279951	DDB_G0279951	Q54W30	Q54W30_DICDI	Thioredoxin domain-containing protein	DDB0205882	250	328	248	385	559	589	258	313	274	362	549	575	388.4	282	495	1.758	0.814	4.184	2.87e-05	0.000333552	0.0339	0.0154	0.0245	0.0245	TRUE	0.6531
DDB_G0290651	DDB_G0290651	Q54FZ1	Q54FZ1_DICDI	Uncharacterized protein	DDB_G0290651	192	272	192	305	434	477	198	260	212	286	426	466	308.01	223	393	1.758	0.814	3.893	9.89e-05	0.000929531	0.0392	0.0176	0.028	0.028	TRUE	0.65
DDB_G0282121	DDB_G0282121	Q54SZ0	Q54SZ0_DICDI	Uncharacterized protein	DDB0205145	60	69	49	90	114	127	62	66	54	85	112	124	83.73	61	107	1.758	0.814	3.298	0.000972061	0.0059658	0.0156	0.0458	0.0309	0.0309	TRUE	0.3373
DDB_G0269788	DDB_G0269788	Q55D54	MSMOB_DICDI	Putative methylsterol monooxygenase DDB_G0269788 (EC 1.14.18.9) (C-4 methylsterol oxidase)	DDB_G0269788	974	917	857	1563	1789	1777	1006	875	945	1468	1756	1736	1297.7	942	1653	1.755	0.812	7.352	1.95e-13	5.54e-11	0.0067	0.0096	0.0079	0.0079	TRUE	0.1163
DDB_G0285511	DDB_G0285511	Q54N46	Q54N46_DICDI	MFS domain-containing protein	DDB0186539	227	248	186	349	474	405	234	237	205	328	465	396	310.83	225	396	1.756	0.812	4.838	1.31e-06	2.61e-05	0.0162	0.0175	0.0168	0.0168	TRUE	0.1181
DDB_G0270156	DDB_G0270156	Q55C97	Q55C97_DICDI	Uncharacterized protein	DDB0190846	454	285	294	665	695	576	469	272	324	625	682	563	489.1	355	623	1.756	0.812	4.093	4.26e-05	0.000465451	0.0425	0.0137	0.0262	0.0262	TRUE	0.9004
DDB_G0279753	DDB_G0279753	Q54WC9	Q54WC9_DICDI	Uncharacterized protein	DDB0206012	384	227	264	562	512	569	397	217	291	528	503	556	415.11	302	529	1.755	0.812	3.975	7.02e-05	0.000707236	0.0404	0.0149	0.0274	0.0274	TRUE	0.5619
DDB_G0278369	DDB_G0278369	Q54Y84	Q54Y84_DICDI	Uncharacterized protein	DDB0205407	53	32	40	58	90	86	55	31	44	54	88	84	59.37	43	75	1.756	0.812	2.482	0.0130798	0.047243	0.0556	0.0617	0.0589	0.0589	TRUE	0.4847
DDB_G0279403	DDB_G0279403	Q1ZXH9	CP51_DICDI	Probable lanosterol 14-alpha demethylase (LDM) (EC 1.14.14.154) (Cytochrome P450 51) (Cytochrome P450-14DM) (Sterol 14-demethylase)	cyp51 DDB_G0279403	4925	5030	4605	7759	9261	10117	5086	4800	5079	7288	9090	9883	6871.11	4988	8754	1.755	0.811	6.756	1.42e-11	2.33e-09	0.0118	0.0075	0.0102	0.0102	TRUE	0.2622
DDB_G0284499	DDB_G0284499	Q54PK4	SMC2_DICDI	Structural maintenance of chromosomes protein 2	smc2 DDB_G0284499	739	726	551	1073	1291	1379	763	693	608	1008	1267	1347	947.65	688	1207	1.755	0.811	5.644	1.66e-08	7.56e-07	0.0168	0.0105	0.0137	0.0137	TRUE	0.2516
DDB_G0286665	DDB_G0286665	Q54LF4	Q54LF4_DICDI	DIRP domain-containing protein	DDB0187082	121	243	123	242	335	316	125	232	136	227	329	309	226.23	164	288	1.752	0.809	3.119	0.00181628	0.00989152	0.071	0.0214	0.0437	0.0437	TRUE	1.4023
DDB_G0269738	DDB_G0269738	Q55D94	Q55D94_DICDI	Sphingolipid 4-desaturase (EC 1.14.19.17)	DDB0190514	2956	3248	2725	4598	5472	6492	3052	3100	3005	4319	5371	6342	4198.28	3052	5344	1.751	0.808	5.907	3.49e-09	2.08e-07	0.0177	0.0078	0.0132	0.0132	TRUE	0.1266
DDB_G0267958	DDB_G0267958	Q55FT8	Y7958_DICDI	Bromo and FHA domain-containing protein DDB_G0267958	DDB_G0267958	516	438	366	737	856	860	533	418	404	692	840	840	621.19	452	791	1.751	0.808	5.463	4.68e-08	1.69e-06	0.0155	0.0123	0.014	0.014	TRUE	0.2873
DDB_G0290469	DDB_G0290469	B0G170	PKS28_DICDI	Probable polyketide synthase 28 (dipks28) (EC 2.3.1.-)	pks28 DDB_G0290469	140	94	75	141	200	232	145	90	83	132	196	227	145.4	106	185	1.751	0.808	2.853	0.00432788	0.0198572	0.074	0.0294	0.0504	0.0504	TRUE	0.5536
DDB_G0288129	DDB_G0288129	Q54JE2	Q54JE2_DICDI	SprT-like domain-containing protein	DDB0219312	190	384	156	325	461	543	196	366	172	305	453	530	337.16	245	429	1.751	0.808	2.74	0.0061469	0.0260741	0.1176	0.0167	0.0595	0.0595	TRUE	0.842
DDB_G0272474	DDB_G0272474	Q559M0	Q559M0_DICDI	Uncharacterized protein	DDB0217024	43	38	26	59	77	62	44	36	29	55	76	61	50.15	36	64	1.748	0.806	2.649	0.00807844	0.0323353	0.0127	0.0717	0.045	0.045	TRUE	0.2558
DDB_G0267416	DDB_G0267416	Q95NZ8	Q95NZ8_DICDI	DNA-directed RNA polymerase (EC 2.7.7.6)	rpmA DDB0191106	625	449	446	950	1018	861	645	429	492	892	999	841	716.41	522	911	1.746	0.804	4.943	7.69e-07	1.68e-05	0.0245	0.0116	0.0175	0.0175	TRUE	0.5013
DDB_G0279247	DDB_G0279247	Q54X27	Q54X27_DICDI	Uncharacterized protein	DDB0205676	95	122	136	171	237	248	98	116	150	161	233	242	166.67	121	212	1.745	0.803	3.425	0.000613687	0.00417077	0.0405	0.0265	0.0331	0.0331	TRUE	0.4954
DDB_G0290715	DDB_G0290715	Q54FQ4	Q54FQ4_DICDI	Uncharacterized protein	DDB0219594	39	40	40	72	73	76	40	38	44	68	72	74	56.02	41	71	1.745	0.803	3.092	0.00199047	0.0106108	0	0.0649	0.0292	0.0292	TRUE	0.0349
DDB_G0287763	DDB_G0287763	Q54JW5	SWET1_DICDI	Sugar transporter SWEET1	slc50a1 DDB_G0287763	57	51	54	103	100	98	59	49	60	97	98	96	76.29	56	97	1.743	0.802	3.521	0.000430551	0.00307532	0	0.0495	0.0231	0.0231	TRUE	0.1081
DDB_G0290983	DDB_G0290983	Q54FA3	Q54FA3_DICDI	Uncharacterized protein	DDB0189193	155	179	159	237	298	376	160	171	175	223	293	367	231.45	169	294	1.743	0.801	3.922	8.77e-05	0.00084504	0.0297	0.0211	0.0254	0.0254	TRUE	0.1255
DDB_G0279343	DDB_G0279343	Q54WX4	AURK_DICDI	Aurora kinase (EC 2.7.11.1)	aurK AurB Aurora DDB_G0279343	432	281	277	558	630	648	446	268	305	524	618	633	465.89	340	592	1.742	0.8	4.105	4.05e-05	0.00044391	0.0396	0.014	0.0251	0.0251	TRUE	0.8519
DDB_G0284621	DDB_G0284621	Q54PE0	PWP2_DICDI	Periodic tryptophan protein 2 homolog	pwp2 utp1 DDB_G0284621	478	249	271	624	621	611	494	238	299	586	610	597	470.45	344	598	1.741	0.8	3.401	0.000670761	0.00447757	0.0676	0.014	0.0375	0.0375	TRUE	1.6723
DDB_G0273557,DDB_G0273477	DDB_G0273557	Q557H5	ZDHC3_DICDI	Putative ZDHHC-type palmitoyltransferase 3 (EC 2.3.1.225) (Zinc finger DHHC domain-containing protein 3)	DDB_G0273477; DDB_G0273557	50	41	43	89	77	82	52	39	47	84	76	80	62.91	46	80	1.735	0.795	3.143	0.00166994	0.00931816	0	0.0586	0.0289	0.0289	TRUE	0.1458
DDB_G0268718	DDB_G0268718	Q55EX4	Q55EX4_DICDI	PPR_long domain-containing protein	DDB0189978	191	136	140	254	300	307	197	130	154	239	294	300	219.07	160	278	1.731	0.792	4.028	5.62e-05	0.000588026	0.0241	0.0219	0.0229	0.0229	TRUE	0.4271
DDB_G0269324	DDB_G0269324	Q55EA2	SLD5_DICDI	DNA replication complex GINS protein SLD5 (GINS complex subunit 4)	gins4 DDB_G0269324	41	25	34	61	69	55	42	24	37	57	68	54	47.08	34	60	1.73	0.791	2.468	0.0136003	0.0486545	0.0174	0.0759	0.051	0.051	TRUE	0.552
DDB_G0268626	DDB_G0268626	Q55EH0	Q55EH0_DICDI	Uncharacterized protein	AF310884_3 DDB0220124	76	71	55	132	129	110	78	68	61	124	127	107	94.16	69	119	1.729	0.79	3.65	0.000262672	0.00207044	0	0.0415	0.0223	0.0223	TRUE	0.1276
DDB_G0271636	DDB_G0271636	Q55AW5	Q55AW5_DICDI	Uncharacterized protein	DDB0216879	276	224	224	439	491	403	285	214	247	412	482	394	338.97	249	429	1.728	0.789	5.027	4.97e-07	1.17e-05	0.0125	0.0166	0.0146	0.0146	TRUE	0.184
DDB_G0276907	DDB_G0276907	Q86JA7	Q86JA7_DICDI	Uncharacterized protein	DDB0168327	179	213	179	365	337	344	185	203	197	343	331	336	265.87	195	337	1.724	0.786	6.024	1.71e-09	1.16e-07	0	0.0193	0.0082	0.0082	TRUE	0.0234
DDB_G0274499	DDB_G0274499	B0G109	B0G109_DICDI	Patatin family protein	DDB_G0274499	1053	786	787	1557	1767	1501	1087	750	868	1463	1734	1466	1228.12	902	1554	1.724	0.786	5.214	1.85e-07	5.2e-06	0.0217	0.0097	0.0155	0.0155	TRUE	0.3867
DDB_G0289235	DDB_G0289235	Q54HT2	Q54HT2_DICDI	Uncharacterized protein	DDB0188327	199	104	134	283	274	249	205	99	148	266	269	243	205.09	151	259	1.721	0.784	3.187	0.0014383	0.00824903	0.0558	0.0229	0.0383	0.0383	TRUE	0.4272
DDB_G0274427	DDB_G0274427	Q869T4	Q869T4_DICDI	Uncharacterized protein	DDB0167630	497	540	435	787	958	938	513	515	480	739	940	916	684.04	503	865	1.72	0.783	6.188	6.11e-10	5.06e-08	0.0084	0.0118	0.0099	0.0099	TRUE	0.1943
DDB_G0290709	DDB_G0290709	Q54FP8	PKS32_DICDI	Probable polyketide synthase 32 (dipks32) (EC 2.3.1.-)	pks32 DDB_G0290709	65	94	47	100	130	141	67	90	52	94	128	138	94.66	70	120	1.715	0.778	2.853	0.00433599	0.0198778	0.0436	0.0413	0.0422	0.0422	TRUE	0.5635
DDB_G0284189	DDB_G0284189	Q54Q11	Q54Q11_DICDI	Uncharacterized protein	DDB0185884	84	142	80	127	188	235	87	136	88	119	185	230	140.65	104	178	1.714	0.778	2.688	0.00718315	0.0294818	0.0787	0.0301	0.0526	0.0526	TRUE	0.1966
DDB_G0270496	DDB_G0270496	Q55E65	Y0496_DICDI	Putative uncharacterized protein DDB_G0270496	DDB_G0270496	186	104	125	241	241	278	192	99	138	226	237	272	193.95	143	245	1.713	0.777	3.25	0.00115588	0.00687312	0.0495	0.0238	0.0356	0.0356	TRUE	0.5353
DDB_G0267766	DDB_G0267766	Q55G92	Q55G92_DICDI	Tr-type G domain-containing protein	DDB0189529	240	207	199	373	414	390	248	198	219	350	406	381	300.43	222	379	1.712	0.776	5.363	8.18e-08	2.7e-06	0.0052	0.0179	0.0115	0.0115	TRUE	0.1189
DDB_G0267904	DDB_G0267904	Q55FY5	Q55FY5_DICDI	Uncharacterized protein	DDB0189629	499	311	351	622	748	752	515	297	387	584	734	735	542.05	400	684	1.713	0.776	3.868	0.000109512	0.00101276	0.0428	0.013	0.027	0.027	TRUE	0.5486
DDB_G0292424	DDB_G0292424	Q54D94	Q54D94_DICDI	Uncharacterized protein	DDB0184375	266	189	199	408	418	368	275	180	219	383	410	359	304.59	225	384	1.711	0.775	4.435	9.19e-06	0.000133547	0.0191	0.0177	0.0184	0.0184	TRUE	0.4168
DDB_G0271902	DDB_G0271902	Q86I79	PSCA_DICDI	Penicillin-sensitive carboxypeptidase A (EC 3.4.16.4)	pscA DDB_G0271902	187	144	124	267	296	264	193	137	137	251	291	258	211.09	156	267	1.71	0.774	4.187	2.83e-05	0.000331012	0.0171	0.0224	0.0195	0.0195	TRUE	0.4617
DDB_G0270204	DDB_G0270204	Q55C66	CRTP3_DICDI	Crt homolog 3 (Chloroquine resistance transporter paralog 3) (DdCRTp3)	crtp3 DDB_G0270204	356	226	280	485	560	531	368	216	309	456	550	519	402.68	298	508	1.71	0.774	3.957	7.58e-05	0.00075025	0.036	0.0151	0.0249	0.0249	TRUE	0.6477
DDB_G0279551	DDB_G0279551	Q54WM3	Q54WM3_DICDI	Uncharacterized protein	DDB0205841	155	111	101	201	240	226	160	106	111	189	236	221	170.42	126	215	1.71	0.774	3.689	0.000224846	0.00182875	0.0248	0.0261	0.0254	0.0254	TRUE	0.5781
DDB_G0285709	DDB_G0285709	Q54MR6	HS7C5_DICDI	Heat shock 70-related protein 5	DDB_G0285709	1134	672	764	1524	1701	1468	1171	641	843	1432	1670	1434	1198.37	885	1512	1.709	0.773	3.936	8.3e-05	0.000804761	0.0484	0.0098	0.0269	0.0269	TRUE	0.6781
DDB_G0290113	DDB_G0290113	Q54GJ6	Q54GJ6_DICDI	FNIP repeat-containing protein	DDB_G0290113	93	120	105	196	207	174	96	115	116	184	203	170	147.27	109	186	1.707	0.772	4.282	1.85e-05	0.000232654	0	0.0291	0.0161	0.0161	TRUE	0.1038
DDB_G0276439	DDB_G0276439	Q8T2I5	LYSG3_DICDI	Probable GH family 25 lysozyme 3 (EC 3.2.1.17) (1,4-beta-N-acetylmuramidase 3)	DDB_G0276439	606	530	435	886	994	965	626	506	480	832	976	943	726.99	537	917	1.707	0.771	5.724	1.04e-08	5e-07	0.0117	0.0115	0.0116	0.0116	TRUE	0.2431
DDB_G0288095	DDB_G0288095	Q54JE8	U522A_DICDI	UPF0522 protein A	DDB_G0288095	455	492	420	697	903	871	470	470	463	655	886	851	632.42	468	797	1.705	0.77	5.537	3.08e-08	1.24e-06	0.0123	0.0122	0.0122	0.0122	TRUE	0.2922
DDB_G0282803	DDB_G0282803	Q54S38	RCL1_DICDI	Probable RNA 3'-terminal phosphate cyclase-like protein	rcl1 DDB_G0282803	222	181	182	355	344	362	229	173	201	333	338	354	271.24	201	342	1.702	0.767	5.125	2.98e-07	7.68e-06	0.0044	0.019	0.0122	0.0122	TRUE	0.1698
DDB_G0294002	DDB_G0294002	Q54AZ9	Q54AZ9_DICDI	Uncharacterized protein	DDB0215607	230	271	199	359	411	490	238	259	219	337	403	479	322.49	239	406	1.702	0.767	4.588	4.47e-06	7.38e-05	0.0165	0.0171	0.0168	0.0168	TRUE	0.139
DDB_G0285381	DDB_G0285381	Q54N97	DPOD1_DICDI	DNA polymerase delta catalytic subunit (EC 2.7.7.7) (DNA polymerase III)	pold1 DDB_G0285381	869	867	624	1219	1497	1519	897	827	688	1145	1469	1484	1085.22	804	1366	1.698	0.764	5.238	1.62e-07	4.67e-06	0.0171	0.01	0.0143	0.0143	TRUE	0.2418
DDB_G0279969	DDB_G0279969	Q54W15	Q54W15_DICDI	HTTM domain-containing protein	DDB0205899	572	448	410	786	869	927	591	428	452	738	853	906	661.21	490	832	1.698	0.764	4.98	6.37e-07	1.43e-05	0.0189	0.012	0.0153	0.0153	TRUE	0.3752
DDB_G0291462	DDB_G0291462	Q54EL2	Q54EL2_DICDI	Uncharacterized protein	DDB0183909	158	73	97	221	203	173	163	70	107	208	199	169	152.61	113	192	1.697	0.763	2.659	0.00784264	0.031584	0.0814	0.0283	0.0523	0.0523	TRUE	0.5887
DDB_G0285955	DDB_G0285955	Q54MK9	Q54MK9_DICDI	Urb2 domain-containing protein	DDB0218753	211	130	144	303	264	311	218	124	159	285	259	304	224.72	167	283	1.694	0.761	3.555	0.000378417	0.00279608	0.0364	0.0215	0.0282	0.0282	TRUE	0.6971
DDB_G0280489	DDB_G0280489	Q54VA5	Q54VA5_DICDI	WD_REPEATS_REGION domain-containing protein	DDB0205232	264	196	201	380	414	398	273	187	222	357	406	389	305.58	227	384	1.692	0.759	4.56	5.11e-06	8.22e-05	0.0148	0.0177	0.0164	0.0164	TRUE	0.3409
DDB_G0289761	DDB_G0289761	Q54H15	Q54H15_DICDI	BRCT domain-containing protein	DDB0188566	262	321	247	412	504	569	271	306	272	387	495	556	381.15	283	479	1.691	0.758	4.625	3.74e-06	6.39e-05	0.0175	0.0156	0.0165	0.0165	TRUE	0.2688
DDB_G0274939	DDB_G0274939	Q554Z5	ACSB_DICDI	Acyl-CoA synthetase short-chain family member B, mitochondrial (EC 6.2.1.1)	aslB DDB_G0274939	643	681	563	1054	1201	1126	664	650	621	990	1179	1100	867.29	645	1090	1.689	0.756	7.208	5.67e-13	1.45e-10	0.0037	0.0108	0.0067	0.0067	TRUE	0.0769
DDB_G0270296	DDB_G0270296	Q55BZ5	DCD1A_DICDI	Protein dcd1A (Acid ceramidase-like protein A)	dcd1A DDB_G0270296	483	418	385	684	748	876	499	399	425	642	734	856	592.46	441	744	1.688	0.756	5.093	3.53e-07	8.8e-06	0.0145	0.0125	0.0141	0.0141	TRUE	0.1739
DDB_G0274269	DDB_G0274269	Q86J12	HAT11_DICDI	Histone acetyltransferase type B catalytic subunit DDB_G0274269 (EC 2.3.1.48)	DDB_G0274269	132	155	87	214	209	243	136	148	96	201	205	237	170.62	127	214	1.688	0.756	3.742	0.000182211	0.00152977	0.0195	0.0261	0.0231	0.0231	TRUE	0.4449
DDB_G0277563	DDB_G0277563	Q54ZI5	Q54ZI5_DICDI	Uncharacterized protein	DDB0217988	91	61	81	139	145	137	94	58	89	131	142	134	108.04	80	136	1.689	0.756	3.268	0.0010822	0.00651614	0.0175	0.0371	0.0286	0.0286	TRUE	0.5709
DDB_G0273429,DDB_G0273513	DDB_G0273429	Q557J8	HPDL_DICDI	Uncharacterized 4-hydroxyphenylpyruvate dioxygenase-like protein (EC 1.13.-.-)	hpdl-1 DDB_G0273429; hpdl-2 DDB_G0273513	418	438	394	695	760	788	432	418	435	653	746	770	575.47	428	723	1.689	0.756	6.745	1.53e-11	2.42e-09	0.003	0.0127	0.0072	0.0072	TRUE	0.0857
DDB_G0277145	DDB_G0277145	P34100	PKD1_DICDI	Developmentally-regulated protein kinase 1 (EC 2.7.11.1)	pkaD PK1 DDB_G0277145	1471	2777	1478	2802	3756	3553	1519	2650	1630	2632	3687	3471	2598.16	1933	3263	1.688	0.755	3.578	0.000346682	0.00259999	0.066	0.0083	0.0317	0.0317	TRUE	1.2757
DDB_G0281439	DDB_G0281439	Q54TY3	Q54TY3_DICDI	Uncharacterized protein	DDB_G0281439	97	108	89	166	199	161	100	103	98	156	195	157	134.99	100	169	1.686	0.754	4.016	5.93e-05	0.000612232	0	0.0311	0.0174	0.0174	TRUE	0.1894
DDB_G0289159	DDB_G0289159	Q54HX2	Y8288_DICDI	Putative uncharacterized protein DDB_G0289159	DDB_G0289159	78	94	74	122	153	164	81	90	82	115	150	160	112.81	84	142	1.685	0.753	3.514	0.000442164	0.0031497	0.0114	0.0358	0.0235	0.0235	TRUE	0.2958
DDB_G0291822	DDB_G0291822	Q54E33	WDR92_DICDI	WD repeat-containing protein 92 homolog	wdr92 DDB_G0291822	95	150	87	170	215	204	98	143	96	160	211	199	151.2	112	190	1.686	0.753	3.385	0.000711172	0.00468776	0.0286	0.0285	0.0286	0.0286	TRUE	0.5864
DDB_G0288659	DDB_G0288659	Q54IM3	Q54IM3_DICDI	Uncharacterized protein	DDB0188039	168	121	130	252	252	249	173	115	143	237	247	243	193.27	144	242	1.685	0.752	4.112	3.92e-05	0.00043062	0.0122	0.0238	0.0186	0.0186	TRUE	0.335
DDB_G0270764	DDB_G0270764	Q1ZXP7	Q1ZXP7_DICDI	Adenine DNA glycosylase (EC 3.2.2.31)	MYH DDB_G0270764	148	228	124	219	304	360	153	218	137	206	298	352	227.16	169	285	1.684	0.752	3.024	0.00249516	0.0127389	0.0614	0.0213	0.0399	0.0399	TRUE	0.2739
DDB_G0293560	DDB_G0293560	Q54BM1	RPA2_DICDI	DNA-directed RNA polymerase I subunit rpa2 (EC 2.7.7.6) (DNA-directed RNA polymerase I polypeptide 2) (RNA polymerase I subunit 2)	polr1b rpa2 DDB_G0293560	1596	947	1068	2265	2269	1955	1648	904	1178	2128	2227	1910	1665.72	1243	2088	1.68	0.748	3.875	0.00010649	0.00099106	0.0479	0.009	0.0262	0.0262	TRUE	0.7179
DDB_G0285961	DDB_G0285961	Q54MH9	RFC1_DICDI	Probable replication factor C subunit 1 (Activator 1 subunit 1)	rfc1 DDB_G0285961	718	915	551	1108	1318	1431	741	873	608	1041	1294	1398	992.46	741	1244	1.678	0.747	4.571	4.86e-06	7.91e-05	0.0253	0.0103	0.0182	0.0182	TRUE	0.2911
DDB_G0276121	DDB_G0276121	Q75JG3	Q75JG3_DICDI	Tr-type G domain-containing protein	DDB0169521	794	833	656	1211	1502	1341	820	795	723	1138	1474	1310	1043.37	779	1307	1.677	0.745	6.04	1.54e-09	1.09e-07	0.0098	0.0102	0.01	0.01	TRUE	0.1259
DDB_G0270418	DDB_G0270418	Q55BP5	TOP2_DICDI	Probable DNA topoisomerase 2 (EC 5.6.2.2) (DNA topoisomerase II)	top2 topB DDB_G0270418	1660	1379	1168	2408	2613	2461	1714	1316	1288	2262	2565	2404	1924.88	1439	2410	1.674	0.744	5.729	1.01e-08	4.92e-07	0.0149	0.0087	0.0116	0.0116	TRUE	0.3353
DDB_G0292958	DDB_G0292958	Q54CP4	MCM5_DICDI	DNA replication licensing factor mcm5 (EC 3.6.4.12)	mcm5 DDB_G0292958	349	346	234	439	596	607	360	330	258	412	585	593	423.17	316	530	1.675	0.744	3.945	7.98e-05	0.000778991	0.0321	0.0147	0.0231	0.0231	TRUE	0.4441
DDB_G0293740	DDB_G0293740	Q54BD6	DDX51_DICDI	Probable ATP-dependent RNA helicase ddx51 (EC 3.6.4.13) (DEAD box protein 51)	ddx51 DDB_G0293740	66	44	52	102	83	105	68	42	57	96	81	103	74.56	56	93	1.675	0.744	2.821	0.0047916	0.0214967	0.0173	0.0505	0.0358	0.0358	TRUE	0.418
DDB_G0273253	DDB_G0273253	Q557F7	Y3589_DICDI	SET and MYND domain-containing protein DDB_G0273589 (EC 2.1.1.-)	DDB_G0273589	37	62	41	69	97	81	38	59	45	65	95	79	63.62	47	80	1.672	0.742	2.567	0.0102667	0.0391614	0.0265	0.058	0.0433	0.0433	TRUE	0.214
DDB_G0270442	DDB_G0270442	Q55BM5	PRI2_DICDI	DNA primase large subunit	prim2 polA3 DDB_G0270442	254	179	175	313	388	379	262	171	193	294	381	370	278.54	209	348	1.67	0.74	3.754	0.000174114	0.00147415	0.0296	0.0187	0.0241	0.0241	TRUE	0.552
DDB_G0288219	DDB_G0288219	Q54J86	DTML1_DICDI	Dictomallein-1 (EC 3.4.24.-)	dtmlA DDB_G0288219	972	1275	910	1552	2053	1950	1004	1217	1004	1458	2015	1905	1433.68	1075	1793	1.667	0.738	5.019	5.19e-07	1.21e-05	0.019	0.0093	0.0148	0.0148	TRUE	0.3232
DDB_G0282027	DDB_G0282027	Q54T36	PKS19_DICDI	Probable polyketide synthase 19 (dipks19) (EC 2.3.1.-)	pks19 DDB_G0282027	328	418	313	570	644	654	339	399	345	535	632	639	481.54	361	602	1.667	0.737	5.625	1.86e-08	8.16e-07	0.0069	0.0138	0.0101	0.0101	TRUE	0.1113
DDB_G0290035	DDB_G0290035	Q54GN1	Q54GN1_DICDI	Uncharacterized protein	DDB0188699	150	189	166	275	300	319	155	180	183	258	294	312	230.46	173	288	1.667	0.737	4.749	2.05e-06	3.82e-05	0.0045	0.0211	0.0127	0.0127	TRUE	0.0935
DDB_G0288125	DDB_G0288125	Q54JE6	Q54JE6_DICDI	Uncharacterized protein	DDB0219310	201	140	148	249	315	304	208	134	163	234	309	297	224.08	168	280	1.667	0.737	3.598	0.000320634	0.00244123	0.0297	0.0215	0.0254	0.0254	TRUE	0.4506
DDB_G0278477	DDB_G0278477	Q54Y14	SAR1B_DICDI	GTP-binding protein Sar1B	sarB DDB_G0278477	64	73	67	101	138	122	66	70	74	95	135	119	93.19	70	116	1.667	0.737	3.218	0.00129168	0.00754819	0	0.0418	0.0263	0.0263	TRUE	0.2187
DDB_G0290459	DDB_G0290459	Q54G34	Q54G34_DICDI	Uncharacterized protein	DDB0219561	52	48	43	109	68	77	54	46	47	102	67	75	65.21	49	81	1.665	0.736	2.673	0.00752349	0.0305564	0.0193	0.0568	0.0382	0.0382	TRUE	0.483
DDB_G0284069	DDB_G0284069	Q54Q73	Q54Q73_DICDI	MYND-type domain-containing protein	DDB0185817	75	41	59	91	102	119	77	39	65	85	100	116	80.58	60	100	1.666	0.736	2.5	0.0124266	0.04543	0.0516	0.0473	0.0492	0.0492	TRUE	0.6819
DDB_G0276977	DDB_G0276977	Q550H7	Q550H7_DICDI	Uncharacterized protein	DDB0202625	552	634	377	764	951	1022	570	605	416	718	933	998	706.73	530	883	1.664	0.735	4.113	3.91e-05	0.000430198	0.0323	0.0116	0.0215	0.0215	TRUE	0.4128
DDB_G0281207	DDB_G0281207	Q54U91	Q54U91_DICDI	Uncharacterized protein	DDB0204081	607	518	464	876	1040	892	627	494	512	823	1021	871	724.66	544	905	1.663	0.734	5.288	1.24e-07	3.8e-06	0.013	0.0115	0.0124	0.0124	TRUE	0.2059
DDB_G0277291	DDB_G0277291	Q54ZW6	Q54ZW6_DICDI	Uncharacterized protein	DDB0215189	143	131	82	204	248	174	148	125	90	192	243	170	161.36	121	202	1.664	0.734	3.156	0.00160115	0.0090012	0.0385	0.0271	0.0324	0.0324	TRUE	0.478
DDB_G0282731	DDB_G0282731	Q54S08	DPOA2_DICDI	DNA polymerase alpha subunit B	polA2 DDB_0232277	368	327	272	439	600	664	380	312	300	412	589	649	440.34	331	550	1.663	0.733	3.856	0.000115113	0.00104809	0.0334	0.0144	0.0236	0.0236	TRUE	0.5644
DDB_G0285313	DDB_G0285313	Q54NE5	Q54NE5_DICDI	ASH domain-containing protein	DDB0218699	432	452	298	663	679	731	446	431	329	623	666	714	534.92	402	668	1.659	0.731	5.074	3.89e-07	9.57e-06	0.012	0.0131	0.0129	0.0129	TRUE	0.2881
DDB_G0293702	DDB_G0293702	Q54BN3	RFC3_DICDI	Probable replication factor C subunit 3 (Activator 1 subunit 3)	rfc3 DDB_G0293702	217	191	138	232	350	375	224	182	152	218	344	366	247.73	186	309	1.66	0.731	3.125	0.00177936	0.00977813	0.0521	0.0201	0.0351	0.0351	TRUE	0.7624
DDB_G0289665	DDB_G0289665	Q86G47	GEFQ_DICDI	Ras guanine nucleotide exchange factor Q (RasGEF domain-containing protein Q)	gefQ rasGEFQ DDB_G0289665	446	439	305	641	741	705	461	419	336	602	727	689	539.01	405	673	1.658	0.73	4.928	8.3e-07	1.76e-05	0.0137	0.0131	0.0138	0.0138	TRUE	0.2501
DDB_G0268898	DDB_G0268898	Q55EH5	Q55EH5_DICDI	Uncharacterized protein	DDB0190111	509	379	367	651	791	772	526	362	405	611	776	754	572.36	431	714	1.658	0.73	4.329	1.5e-05	0.000195442	0.0245	0.0127	0.0186	0.0186	TRUE	0.4308
DDB_G0267830	DDB_G0267830	Q55G45	GEMA_DICDI	Probable mitochondrial Rho GTPase gemA (Miro) (EC 3.6.5.-)	gemA DDB_G0267830	638	730	476	908	1079	1231	659	697	525	853	1059	1203	832.51	627	1038	1.655	0.727	4.492	7.07e-06	0.000108405	0.0228	0.011	0.0176	0.0176	TRUE	0.1986
DDB_G0293708	DDB_G0293708	Q54BL7	Q54BL7_DICDI	LIM zinc-binding domain-containing protein	DDB0192012	232	363	236	345	533	568	240	346	260	324	523	555	374.73	282	467	1.655	0.727	3.182	0.00146037	0.00835735	0.057	0.0157	0.0348	0.0348	TRUE	0.841
DDB_G0293294	DDB_G0293294	Q54C43	Q54C43_DICDI	Uncharacterized protein	DDB0219841	85	72	64	108	144	136	88	69	71	101	141	133	100.45	76	125	1.654	0.726	3.143	0.00166952	0.00931816	0.0155	0.0393	0.0278	0.0278	TRUE	0.2865
DDB_G0291792	DDB_G0291792	Q54E57	Q54E57_DICDI	Uncharacterized protein	DDB0184065	70	96	55	105	138	142	72	92	61	99	135	139	99.56	75	124	1.655	0.726	2.914	0.00357196	0.0170361	0.0278	0.0396	0.0341	0.0341	TRUE	0.3607
DDB_G0267498	DDB_G0267498	Q55GV5	Q55GV5_DICDI	Uncharacterized protein	DDB0189325	79	93	45	102	123	152	82	89	50	96	121	148	97.5	74	122	1.654	0.726	2.563	0.0103907	0.0394703	0.0548	0.0403	0.0469	0.0469	TRUE	0.2779
DDB_G0282623	DDB_G0282623	Q54S79	WDR3_DICDI	WD repeat-containing protein 3 homolog	wdr3 DDB_G0282623	422	343	313	648	638	610	436	327	345	609	626	596	489.86	369	610	1.652	0.725	5.296	1.18e-07	3.68e-06	0.0094	0.0137	0.0113	0.0113	TRUE	0.2832
DDB_G0293036	DDB_G0293036	Q54CD6	DDX5_DICDI	Probable ATP-dependent RNA helicase ddx5 (EC 3.6.4.13) (DEAD box protein 5)	ddx5 DDB_G0293036	107	96	97	174	177	177	110	92	107	163	174	173	136.53	103	170	1.653	0.725	4.084	4.43e-05	0.000479838	0	0.0308	0.0149	0.0149	TRUE	0.0967
DDB_G0276805	DDB_G0276805	Q7KWK7	Q7KWK7_DICDI	Uncharacterized protein	DDB0168274	257	195	165	356	402	326	265	186	182	334	395	318	280.15	211	349	1.653	0.725	3.868	0.000109595	0.00101276	0.0257	0.0186	0.0215	0.0215	TRUE	0.5504
DDB_G0286871	DDB_G0286871	Q54L65	Q54L65_DICDI	N-acetyltransferase domain-containing protein	DDB0187167	65	48	63	101	96	114	67	46	69	95	94	111	80.48	61	100	1.653	0.725	2.903	0.00369631	0.017447	0.0115	0.0473	0.0316	0.0316	TRUE	0.422
DDB_G0288221	DDB_G0288221	Q54J84	Q54J84_DICDI	Uncharacterized protein	DDB0187839	35	59	40	70	87	77	36	56	44	66	85	75	60.49	45	75	1.653	0.725	2.582	0.00981496	0.0378027	0.0128	0.0606	0.0391	0.0391	TRUE	0.3554
DDB_G0284477	DDB_G0284477	Q54PL7	Q54PL7_DICDI	Uncharacterized protein	DDB0186024	138	139	137	206	260	261	143	133	151	193	255	255	188.32	142	234	1.652	0.724	4.047	5.18e-05	0.00054722	0.0108	0.0243	0.0174	0.0174	TRUE	0.2628
DDB_G0269394	DDB_G0269394	Q55E45	MCFE_DICDI	Mitochondrial substrate carrier family protein E	mcfE DDB_G0269394	49	38	37	72	79	67	51	36	41	68	78	65	56.38	43	70	1.651	0.724	2.655	0.00791916	0.0318311	0	0.0646	0.0346	0.0346	TRUE	0.2108
DDB_G0274231	DDB_G0274231	Q8T294	Q8T294_DICDI	Fe2OG dioxygenase domain-containing protein	DDB0167593	478	425	427	724	804	806	494	406	471	680	789	787	604.46	457	752	1.648	0.721	5.769	7.99e-09	4.04e-07	0.0069	0.0124	0.0095	0.0095	TRUE	0.1135
DDB_G0276283	DDB_G0276283	Q7KWS8	Q7KWS8_DICDI	WD_REPEATS_REGION domain-containing protein	DDB0169416	389	276	309	548	590	575	402	263	341	515	579	562	443.58	335	552	1.647	0.72	4.348	1.37e-05	0.00018257	0.0196	0.0144	0.0174	0.0174	TRUE	0.4087
DDB_G0293118	DDB_G0293118	Q54C79	Q54C79_DICDI	SET domain-containing protein	DDB0191793	298	203	219	422	456	388	308	194	242	396	448	379	327.67	248	408	1.647	0.72	3.906	9.38e-05	0.00089063	0.0257	0.017	0.0212	0.0212	TRUE	0.4991
DDB_G0279371	DDB_G0279371	Q54WV7	Q54WV7_DICDI	Uncharacterized protein	DDB0205748	516	296	385	672	719	721	533	282	425	631	706	704	546.87	413	680	1.647	0.72	3.475	0.000511664	0.00355324	0.0483	0.013	0.029	0.029	TRUE	0.4714
DDB_G0286623	DDB_G0286623	Q54LI2	Q54LI2_DICDI	DNA replication licensing factor MCM2 (EC 3.6.4.12) (Minichromosome maintenance protein 2)	DDB0187054	508	606	395	710	911	996	525	578	436	667	894	973	678.78	513	845	1.646	0.719	4.196	2.72e-05	0.000321083	0.0276	0.0118	0.0196	0.0196	TRUE	0.4048
DDB_G0271634	DDB_G0271634	Q55AW6	Q55AW6_DICDI	Uncharacterized protein	DDB0216878	127	124	101	194	230	191	131	118	111	182	226	187	159.24	120	198	1.646	0.719	4.021	5.79e-05	0.000602204	0.0054	0.0274	0.0164	0.0164	TRUE	0.161
DDB_G0286941	DDB_G0286941	Q54L26	Q54L26_DICDI	Uncharacterized protein	DDB0187202	629	325	370	759	842	728	650	310	408	713	826	711	603.06	456	750	1.646	0.719	3.059	0.00222365	0.0116123	0.0746	0.0124	0.038	0.038	TRUE	1.2463
DDB_G0291115	DDB_G0291115	Q54F48	Q54F48_DICDI	Uncharacterized protein	DDB0219647	917	782	703	1302	1479	1417	947	746	775	1223	1452	1384	1087.93	823	1353	1.644	0.718	5.664	1.48e-08	6.83e-07	0.011	0.01	0.0106	0.0106	TRUE	0.2069
DDB_G0270962	DDB_G0270962	C7FZW8	C7FZW8_DICDI	IPT/TIG domain-containing protein	DDB_G0270962	565	588	494	995	923	958	583	561	545	935	906	936	744.32	563	926	1.643	0.717	7.916	2.45e-15	1.12e-12	0	0.0114	0.0045	0.0045	TRUE	0.0115
DDB_G0271000	DDB_G0271000	Q55CN6	PKS3_DICDI	Probable polyketide synthase 3 (dipks3) (EC 2.3.1.-)	pks3 DDB_G0271000	94	136	81	159	193	187	97	130	89	149	189	183	139.61	105	174	1.644	0.717	3.373	0.00074326	0.00482597	0.019	0.0303	0.025	0.025	TRUE	0.4152
DDB_G0277863	DDB_G0277863	P22549	IPDE_DICDI	Cyclic nucleotide phosphodiesterase inhibitor (PDI)	pdiA pdi DDB_G0277863	3310	5423	3284	5569	7392	7747	3418	5175	3622	5231	7256	7568	5378.37	4072	6685	1.642	0.715	3.857	0.000114767	0.00104586	0.0456	0.0077	0.0246	0.0246	TRUE	0.6852
DDB_G0277165	DDB_G0277165	Q76P07	Y7165_DICDI	Probable serine/threonine-protein kinase DDB_G0277165 (EC 2.7.11.1)	DDB_G0277165	1116	1270	905	1652	1977	2074	1152	1212	998	1552	1941	2026	1480.16	1121	1840	1.64	0.714	5.392	6.97e-08	2.37e-06	0.0132	0.0093	0.0119	0.0119	TRUE	0.2268
DDB_G0284811	DDB_G0284811	Q54P39	Q54P39_DICDI	Uncharacterized protein	DDB0186207	89	98	79	142	161	160	92	94	87	133	158	156	120.05	91	149	1.641	0.714	3.791	0.000149847	0.00130659	0	0.0341	0.0167	0.0167	TRUE	0.0922
DDB_G0295761	DDB_G0295761	C7FZX3	C7FZX3_DICDI	WD40 repeat-containing protein	nle1 DDB_G0295761	299	187	216	414	427	387	309	178	238	389	419	378	318.59	242	395	1.636	0.711	3.595	0.000324075	0.00246208	0.0328	0.0172	0.0248	0.0248	TRUE	0.3973
DDB_G0288873	DDB_G0288873	Q54IB7	Q54IB7_DICDI	Uncharacterized protein	DDB0219387	687	934	574	1036	1282	1459	709	891	633	973	1258	1425	981.77	744	1219	1.636	0.71	4.053	5.06e-05	0.000536064	0.0319	0.0104	0.021	0.021	TRUE	0.2601
DDB_G0275421	DDB_G0275421	Q553U1	Q553U1_DICDI	Uncharacterized protein	DDB_G0275421	135	190	164	251	311	285	139	181	181	236	305	278	220.18	167	273	1.633	0.708	3.966	7.32e-05	0.000729775	0.0142	0.0218	0.0181	0.0181	TRUE	0.2242
DDB_G0284663	DDB_G0284663	Q54PB2	MRD1_DICDI	Multiple RNA-binding domain-containing protein 1 (RNA-binding motif protein 19 homolog) (RNA-binding protein 19 homolog)	mrd1 rbm19 DDB_G0284663	324	272	280	479	492	553	335	260	309	450	483	540	396.01	301	491	1.633	0.707	4.894	9.88e-07	2.04e-05	0.0096	0.0152	0.0124	0.0124	TRUE	0.1678
DDB_G0277331	DDB_G0277331	Q54ZX8	Y7331_DICDI	SET and MYND domain-containing protein DDB_G0277331 (EC 2.1.1.-)	DDB_G0277331	38	63	47	85	71	100	39	60	52	80	70	98	66.4	50	83	1.633	0.707	2.549	0.0108178	0.0407685	0.0203	0.0559	0.0394	0.0394	TRUE	0.3065
DDB_G0272897,DDB_G0273965	DDB_G0272897	Q556L7	Q556L7_DICDI	Uncharacterized protein	DDB0203000 DDB0217395	257	261	205	356	461	432	265	249	226	334	453	422	324.91	247	403	1.631	0.706	4.433	9.28e-06	0.000134246	0.0131	0.017	0.015	0.015	TRUE	0.2577
DDB_G0285543	DDB_G0285543	Q54N28	Q54N28_DICDI	Uncharacterized protein	DDB0186558	146	116	134	205	252	231	151	111	148	193	247	226	179.14	137	222	1.629	0.704	3.667	0.000245387	0.00196513	0.0157	0.0252	0.0206	0.0206	TRUE	0.2903
DDB_G0289311	DDB_G0289311	Q54HP6	Q54HP6_DICDI	HTTM domain-containing protein	DDB0188359	194	177	180	281	333	340	200	169	199	264	327	332	248.45	189	308	1.627	0.702	4.353	1.34e-05	0.000179112	0.009	0.0201	0.0144	0.0144	TRUE	0.1768
DDB_G0288301	DDB_G0288301	Q54J46	Q54J46_DICDI	Uncharacterized protein	DDB0187881	132	142	101	197	238	210	136	136	111	185	234	205	167.84	128	208	1.625	0.7	3.895	9.8e-05	0.000922647	0.0072	0.0264	0.017	0.017	TRUE	0.1278
DDB_G0286591	DDB_G0286591	Q54LK8	Y7027_DICDI	Uncharacterized protein DDB_G0286591	DDB_G0286591	145	238	147	225	313	366	150	227	162	211	307	358	235.85	180	292	1.623	0.699	2.907	0.00364966	0.0173046	0.0558	0.0208	0.0371	0.0371	TRUE	0.3128
DDB_G0267666	DDB_G0267666	Q55GH9	GEFW_DICDI	Ras guanine nucleotide exchange factor W (RasGEF domain-containing protein W)	gefW rasGEFW DDB_G0267666	286	157	224	383	401	377	295	150	247	360	394	368	302.31	231	374	1.622	0.698	3.072	0.00212604	0.0111803	0.0531	0.0178	0.0337	0.0337	TRUE	0.8827
DDB_G0292626	DDB_G0292626	Q54CY8	Q54CY8_DICDI	OBG-type G domain-containing protein	DDB0184484	114	97	111	186	199	172	118	93	122	175	195	168	145.13	111	179	1.621	0.697	3.709	0.000208258	0.00172026	0.005	0.0294	0.0181	0.0181	TRUE	0.2165
DDB_G0280643	DDB_G0280643	Q54V35	Y9841_DICDI	Probable serine/threonine-protein kinase kinase DDB_G0280643 (EC 2.7.11.1)	DDB_G0280643	35	40	44	79	65	62	36	38	49	74	64	61	53.57	41	66	1.621	0.697	2.507	0.0121628	0.0445899	0	0.0676	0.0358	0.0358	TRUE	0.1865
DDB_G0290545	DDB_G0290545	Q54FX5	Q54FX5_DICDI	Uncharacterized protein	DDB0188946	888	642	653	1261	1313	1197	917	613	720	1184	1289	1169	982.08	750	1214	1.62	0.696	4.592	4.39e-06	7.29e-05	0.021	0.0104	0.0155	0.0155	TRUE	0.4509
DDB_G0267670	DDB_G0267670	Q55GH7	Q55GH7_DICDI	Nucleolar protein 16	DDB0189447	113	89	97	155	184	177	117	85	107	146	181	173	134.62	103	167	1.62	0.696	3.445	0.000571477	0.003909	0.0107	0.0311	0.0215	0.0215	TRUE	0.2383
DDB_G0273595,DDB_G0273149	DDB_G0273595	Q557F4	IMA1A_DICDI	Probable importin subunit alpha-A (Karyopherin subunit alpha-A)	DDB_G0273149; DDB_G0273595	6511	6431	5030	8963	10419	11425	6723	6137	5547	8419	10227	11161	8035.93	6136	9936	1.619	0.695	5.524	3.32e-08	1.31e-06	0.0142	0.0075	0.0113	0.0113	TRUE	0.218
DDB_G0276069	DDB_G0276069	Q75JL5	Q75JL5_DICDI	Uncharacterized protein	DDB0169467	79	52	60	115	100	115	82	50	66	108	98	112	85.98	66	106	1.617	0.694	2.802	0.00508542	0.0225549	0.0151	0.0448	0.0318	0.0318	TRUE	0.3429
DDB_G0280045	DDB_G0280045	P15808	THY1_DICDI	Flavin-dependent thymidylate synthase (FDTS) (EC 2.1.1.148) (FAD-dependent thymidylate synthase) (Thymidylate synthase thy1) (TS) (TSase)	thyA thy1 DDB_G0280045	1915	1066	1209	2245	2541	2443	1977	1017	1333	2109	2494	2387	1886.29	1442	2330	1.615	0.692	3.326	0.000881452	0.00554576	0.0603	0.0088	0.0306	0.0306	TRUE	0.8977
DDB_G0288813	DDB_G0288813	Q54IE0	Q54IE0_DICDI	EGF-like domain-containing protein	DDB_G0288813	123	110	99	186	215	169	127	105	109	175	211	165	148.67	114	184	1.615	0.691	3.671	0.000241673	0.00194281	0.0078	0.0289	0.0184	0.0184	TRUE	0.1837
DDB_G0288869	DDB_G0288869	Q54ID8	Q54ID8_DICDI	EGF-like domain-containing protein	DDB_G0288869	102	149	88	161	213	202	105	142	97	151	209	197	150.37	115	186	1.614	0.691	3.118	0.00182202	0.00990512	0.0279	0.0286	0.0283	0.0283	TRUE	0.445
DDB_G0270638	DDB_G0270638	Q55D45	Q55D45_DICDI	Uncharacterized protein	DDB0201854	225	250	184	326	368	431	232	239	203	306	361	421	293.72	225	363	1.613	0.69	4.2	2.67e-05	0.000316664	0.0137	0.0181	0.0158	0.0158	TRUE	0.1364
DDB_G0271686	DDB_G0271686	Q86HH3	GRLB_DICDI	Metabotropic glutamate receptor-like protein B	grlB DDB_G0271686	75	99	59	117	166	113	77	94	65	110	163	110	103.37	79	128	1.613	0.689	2.696	0.00702095	0.0289859	0.0352	0.0384	0.0369	0.0369	TRUE	0.5959
DDB_G0267592	DDB_G0267592	Q55GN4	Q55GN4_DICDI	Amino_oxidase domain-containing protein	DDB0189392	2294	2455	1963	3335	3827	4293	2369	2343	2165	3133	3757	4194	2993.28	2292	3695	1.611	0.688	5.726	1.03e-08	4.95e-07	0.0111	0.0081	0.0101	0.0101	TRUE	0.1996
DDB_G0276085	DDB_G0276085	Q75JJ6	Q75JJ6_DICDI	H/ACA ribonucleoprotein complex non-core subunit NAF1	DDB0169488	69	76	69	114	130	122	71	73	76	107	128	119	95.62	73	118	1.609	0.687	3.339	0.000841674	0.00533382	0	0.041	0.0194	0.0194	TRUE	0.067
DDB_G0274171	DDB_G0274171	Q86KC7	Y4171_DICDI	Uncharacterized protein DDB_G0274171	DDB_G0274171	2499	4992	3194	5019	5692	7360	2581	4764	3523	4714	5587	7190	4726.46	3623	5830	1.609	0.687	3.179	0.00147604	0.00843785	0.0686	0.0077	0.0334	0.0334	TRUE	0.4597
DDB_G0291195	DDB_G0291195	Q54F12	Q54F12_DICDI	Uncharacterized protein	DDB0220479	118	87	81	134	198	157	122	83	89	126	194	153	127.97	98	158	1.61	0.687	2.811	0.00494316	0.0220543	0.0373	0.0324	0.0347	0.0347	TRUE	0.2281
DDB_G0291308	DDB_G0291308	Q54EV6	Q54EV6_DICDI	Uncharacterized protein	DDB0183813	76	65	45	123	91	103	78	62	50	116	89	101	82.6	63	102	1.605	0.683	2.694	0.00705475	0.0291026	0.0177	0.0463	0.0334	0.0334	TRUE	0.3719
DDB_G0270062	DDB_G0270062	Q55CG6	Q55CG6_DICDI	Uncharacterized protein	DDB0190778	201	154	179	329	319	268	208	147	197	309	313	262	239.32	184	295	1.604	0.682	3.833	0.000126481	0.00113294	0.0159	0.0206	0.0184	0.0184	TRUE	0.3431
DDB_G0279459	DDB_G0279459	Q54WT0	Q54WT0_DICDI	FHA domain-containing protein	DDB0205777	1500	1326	1070	1951	2275	2393	1549	1265	1180	1833	2233	2338	1732.98	1331	2135	1.603	0.681	4.884	1.04e-06	2.13e-05	0.0174	0.0089	0.0134	0.0134	TRUE	0.245
DDB_G0269554	DDB_G0269554	Q55DR9	Q55DR9_DICDI	Uncharacterized protein	DDB0190352	399	621	371	641	814	887	412	593	409	602	799	867	613.58	471	756	1.602	0.68	3.542	0.000397331	0.00289512	0.0404	0.0123	0.0249	0.0249	TRUE	0.5945
DDB_G0294376	DDB_G0294376	Q9XYL0	CTDS_DICDI	Probable C-terminal domain small phosphatase (EC 3.1.3.16) (Developmental gene 1148 protein)	fcpA ctdsp DG1148 DDB_G0294376	379	549	374	604	803	791	391	524	412	567	788	773	576.01	442	709	1.602	0.679	3.931	8.48e-05	0.000818578	0.0269	0.0127	0.0197	0.0197	TRUE	0.3648
DDB_G0289349	DDB_G0289349	Q54HM9	Q54HM9_DICDI	PNPLA domain-containing protein	DDB0188375	131	105	89	167	187	198	135	100	98	157	184	193	144.58	111	178	1.6	0.678	3.355	0.000793497	0.00508306	0.0137	0.0295	0.0221	0.0221	TRUE	0.3554
DDB_G0276195	DDB_G0276195	Q9GQ50	Q9GQ50_DICDI	Group-specific antigen	gag DDB0203504	207	231	153	298	326	373	214	220	169	280	320	364	261.21	201	321	1.597	0.675	3.942	8.07e-05	0.000787364	0.0146	0.0195	0.0171	0.0171	TRUE	0.1908
DDB_G0283771	DDB_G0283771	Q54QL9	Q54QL9_DICDI	Uncharacterized protein	DDB0185666	963	751	694	1209	1386	1490	994	717	765	1136	1360	1456	1071.37	825	1317	1.596	0.674	4.372	1.23e-05	0.000167268	0.0224	0.0101	0.0162	0.0162	TRUE	0.381
DDB_G0271708	DDB_G0271708	Q869P0	DDX31_DICDI	Probable ATP-dependent RNA helicase ddx31 (EC 3.6.4.13) (DEAD box protein 31)	ddx31 DDB_G0271708	266	189	185	367	364	357	275	180	204	345	357	349	284.98	220	350	1.595	0.674	3.833	0.00012662	0.00113322	0.0196	0.0184	0.0185	0.0185	TRUE	0.528
DDB_G0277793	DDB_G0277793	Q54Z79	Q54Z79_DICDI	Uncharacterized protein	DDB0218027	109	103	107	173	170	199	113	98	118	163	167	194	142.11	110	175	1.595	0.673	3.691	0.000223801	0.00182285	0	0.0299	0.0165	0.0165	TRUE	0.1057
DDB_G0289133	DDB_G0289133	Q54HY9	Q54HY9_DICDI	Uncharacterized protein	DDB0188273	91	137	84	167	195	163	94	131	93	157	191	159	137.48	106	169	1.595	0.673	3.198	0.00138488	0.00799502	0.0171	0.0306	0.0242	0.0242	TRUE	0.4328
DDB_G0292414	DDB_G0292414	Q54DA3	Q54DA3_DICDI	Uncharacterized protein	DDB0184367	89	83	86	146	140	152	92	79	95	137	137	148	114.84	89	141	1.593	0.672	3.531	0.000414577	0.00297891	0	0.0353	0.0169	0.0169	TRUE	0.0864
DDB_G0271272	DDB_G0271272	Q55BC8	Q55BC8_DICDI	Uncharacterized protein	DDB0202825	1453	934	1037	2124	2012	1695	1500	891	1144	1995	1975	1656	1526.89	1178	1875	1.592	0.671	3.731	0.000190758	0.00159197	0.036	0.0092	0.0226	0.0226	TRUE	0.5013
DDB_G0275871	DDB_G0275871	Q553A4	Q553A4_DICDI	Phospholipid-transporting ATPase (EC 7.6.2.1)	DDB0217699	450	321	347	625	694	578	465	306	383	587	681	565	497.78	385	611	1.59	0.669	3.951	7.78e-05	0.000763952	0.0231	0.0136	0.0185	0.0185	TRUE	0.3366
DDB_G0275041	DDB_G0275041	Q86I59	Q86I59_DICDI	Methyltransferase-like protein (EC 2.1.1.-)	DDB0167391	76	71	61	101	122	128	78	68	67	95	120	125	92.2	71	113	1.59	0.669	2.992	0.00277158	0.0139069	0	0.0422	0.0245	0.0245	TRUE	0.2057
DDB_G0292072	DDB_G0292072	Q54DR1	FDFT_DICDI	Squalene synthase (SQS) (SS) (EC 2.5.1.21) (FPP:FPP farnesyltransferase) (Farnesyl-diphosphate farnesyltransferase)	fdfT DDB_G0292072	1851	1909	1547	2646	3200	3086	1911	1822	1706	2485	3141	3015	2346.76	1813	2880	1.588	0.668	5.92	3.23e-09	1.98e-07	0.0082	0.0084	0.0087	0.0087	TRUE	0.175
DDB_G0271078	DDB_G0271078	Q55BR6	ORC3_DICDI	Origin recognition complex subunit 3 (Origin replication complex subunit C)	orcC orc3 DDB_G0271078	269	300	215	366	452	498	278	286	237	344	444	486	345.86	267	425	1.588	0.668	3.962	7.44e-05	0.000740692	0.0183	0.0164	0.0174	0.0174	TRUE	0.3234
DDB_G0288589	DDB_G0288589	Q54IQ5	CCZ1_DICDI	Vacuolar fusion protein CCZ1 homolog	DDB_G0288589	319	329	286	484	511	579	329	314	315	455	502	566	413.44	319	508	1.587	0.666	5.165	2.4e-07	6.47e-06	0.0049	0.0149	0.0094	0.0094	TRUE	0.1184
DDB_G0287537	DDB_G0287537	Q54K79	Q54K79_DICDI	Uncharacterized protein	DDB0187516	345	183	263	463	486	396	356	175	290	435	477	387	353.29	274	433	1.584	0.663	2.804	0.00504977	0.0224437	0.0636	0.0162	0.0373	0.0373	TRUE	0.6858
DDB_G0290835	DDB_G0290835	Q54FJ6	Q54FJ6_DICDI	Uncharacterized protein	DDB0219611	338	373	283	562	606	499	349	356	312	528	595	487	437.89	339	537	1.582	0.662	5.108	3.25e-07	8.19e-06	0.0055	0.0145	0.0097	0.0097	TRUE	0.1047
DDB_G0274659	DDB_G0274659	Q555D7	Q555D7_DICDI	Uncharacterized protein	DDB0203209	75	84	73	94	126	169	77	80	81	88	124	165	102.53	79	126	1.583	0.662	2.492	0.0126872	0.0461262	0.0425	0.0387	0.0406	0.0406	TRUE	0.1532
DDB_G0284383	DDB_G0284383	Q54PQ6	Q54PQ6_DICDI	Uncharacterized protein	DDB0185982	786	471	563	1086	1097	895	812	450	621	1020	1077	874	808.88	628	990	1.579	0.659	3.312	0.000926931	0.00574588	0.0453	0.0111	0.0273	0.0273	TRUE	0.3528
DDB_G0289551	DDB_G0289551	Q54HC8	Q54HC8_DICDI	Uncharacterized protein	DDB0219450	684	911	559	995	1363	1218	706	869	616	935	1338	1190	942.44	730	1154	1.578	0.658	3.845	0.000120686	0.00108939	0.0293	0.0105	0.02	0.02	TRUE	0.2712
DDB_G0277861	DDB_G0277861	P54678	ATC1_DICDI	Calcium-transporting ATPase PAT1 (EC 7.2.2.10)	patA DDB_G0277861	2707	2692	2154	3748	4496	4371	2795	2569	2376	3521	4413	4270	3323.96	2580	4068	1.577	0.657	5.69	1.27e-08	5.96e-07	0.0098	0.008	0.0093	0.0093	TRUE	0.1689
DDB_G0277455	DDB_G0277455	Q54ZI6	PLBLE_DICDI	Phospholipase B-like protein E (EC 3.1.1.-)	plbE DDB_G0277455	4424	3120	3210	5901	6659	5525	4568	2978	3540	5543	6536	5397	4760.46	3695	5825	1.577	0.657	4.161	3.16e-05	0.000363487	0.0292	0.0077	0.0177	0.0177	TRUE	0.5199
DDB_G0279775	DDB_G0279775	Q54WB3	Q54WB3_DICDI	Uncharacterized protein	DDB0206027	72	99	55	128	118	130	74	94	61	120	116	127	98.76	76	121	1.576	0.657	2.884	0.00392867	0.0182972	0.0098	0.0399	0.0267	0.0267	TRUE	0.4
DDB_G0276783	DDB_G0276783	Q7KWX9	EXOS3_DICDI	Putative exosome complex component rrp40 (Exosome component 3) (Ribosomal RNA-processing protein 40)	exosc3 rrp40 DDB_G0276783	93	87	79	143	149	142	96	83	87	134	146	139	114.25	89	140	1.576	0.656	3.487	0.000487561	0.0034152	0	0.0354	0.0162	0.0162	TRUE	0.0497
DDB_G0268686	DDB_G0268686	Q55F06	Q55F06_DICDI	Uncharacterized protein	DDB0189950	93	144	103	186	180	201	96	137	114	175	177	196	149.14	116	183	1.576	0.656	3.41	0.00064974	0.00437056	0.0088	0.0288	0.0196	0.0196	TRUE	0.2816
DDB_G0271642	DDB_G0271642	B0G102	CKS1_DICDI	Cyclin-dependent kinases regulatory subunit	cks1 DDB_G0271642	155	157	148	229	261	280	160	150	163	215	256	274	202.99	158	248	1.575	0.655	4.031	5.55e-05	0.000581466	0.0053	0.023	0.0138	0.0138	TRUE	0.154
DDB_G0281683	DDB_G0281683	Q1ZXH0	MSH3_DICDI	DNA mismatch repair protein Msh3 (MutS protein homolog 3)	msh3 DDB_G0281683	917	869	630	1158	1373	1490	947	829	695	1088	1348	1456	1060.35	824	1297	1.574	0.654	4.263	2.02e-05	0.00024866	0.0209	0.0101	0.016	0.016	TRUE	0.2401
DDB_G0277645	DDB_G0277645	Q54ZF5	Q54ZF5_DICDI	Uncharacterized protein	DDB0217995	80	142	87	177	179	156	83	136	96	166	176	152	134.74	105	165	1.57	0.651	2.906	0.00366242	0.0173416	0.0254	0.0311	0.0283	0.0283	TRUE	0.6732
DDB_G0283943	DDB_G0283943	Q54QC5	Q54QC5_DICDI	Aldehyde dehydrogenase	DDB0231479	925	916	730	1294	1474	1509	955	874	805	1215	1447	1474	1128.49	878	1379	1.57	0.65	5.526	3.28e-08	1.3e-06	0.0083	0.0099	0.009	0.009	TRUE	0.1297
DDB_G0272030	DDB_G0272030	Q86JM0	Q86JM0_DICDI	CMP/dCMP-type deaminase domain-containing protein	DDB0168627	291	228	232	379	463	413	300	218	256	356	454	403	331.31	258	404	1.569	0.65	3.895	9.84e-05	0.0009252	0.017	0.0168	0.0169	0.0169	TRUE	0.2335
DDB_G0286423	DDB_G0286423	Q54LT4	Y6968_DICDI	Uncharacterized protein DDB_G0286423	DDB_G0286423	203	233	133	284	329	327	210	222	147	267	323	319	247.97	193	303	1.568	0.649	3.42	0.000625384	0.00423384	0.0234	0.0201	0.0217	0.0217	TRUE	0.4633
DDB_G0283019	DDB_G0283019	Q54RN2	Q54RN2_DICDI	BRCA2 repeat-containing protein	DDB_G0283019	80	75	66	116	120	132	83	72	73	109	118	129	97.11	76	119	1.567	0.648	3.137	0.00170518	0.00944954	0	0.0404	0.0199	0.0199	TRUE	0.0597
DDB_G0287255	DDB_G0287255	Q54KM7	GCSP_DICDI	Glycine dehydrogenase (decarboxylating), mitochondrial (EC 1.4.4.2) (Glycine cleavage system P protein) (Glycine decarboxylase) (Glycine dehydrogenase (aminomethyl-transferring))	gcvP DDB_G0287255	2042	1846	1496	2902	3354	2689	2109	1762	1650	2726	3292	2627	2360.88	1840	2882	1.566	0.647	4.932	8.14e-07	1.74e-05	0.0155	0.0084	0.012	0.012	TRUE	0.1967
DDB_G0268590	DDB_G0268590	Q55F95	Y6593_DICDI	Putative uncharacterized protein DDB_G0268590	DDB_G0268590	178	224	161	228	343	359	184	214	178	214	337	351	246.12	192	301	1.566	0.647	3.036	0.00239557	0.0123323	0.0371	0.0202	0.0284	0.0284	TRUE	0.7206
DDB_G0291324	DDB_G0291324	Q54EU8	Q54EU8_DICDI	Uncharacterized protein	DDB0183821	177	132	164	247	284	260	183	126	181	232	279	254	209.07	163	255	1.565	0.646	3.41	0.000649256	0.0043701	0.0188	0.0226	0.0208	0.0208	TRUE	0.4347
DDB_G0280463	DDB_G0280463	Q54VB9	Q54VB9_DICDI	PseudoU_synth_2 domain-containing protein	DDB0205216	218	145	144	257	279	309	225	138	159	241	274	302	223.24	174	272	1.565	0.646	3.096	0.00195956	0.0104808	0.033	0.0216	0.0267	0.0267	TRUE	0.7037
DDB_G0268614	DDB_G0268614	Q55GU9	MSH6_DICDI	DNA mismatch repair protein Msh6	msh6 DDB_G0268614	986	1175	754	1359	1660	1780	1018	1121	832	1277	1629	1739	1269.32	990	1548	1.563	0.644	4.159	3.2e-05	0.000365656	0.0219	0.0096	0.0164	0.0164	TRUE	0.2848
DDB_G0284651	DDB_G0284651	Q54PC2	GSH1_DICDI	Glutamate--cysteine ligase (EC 6.3.2.2) (Gamma-ECS) (GCS) (Gamma-glutamylcysteine synthetase)	gcsA gshA DDB_G0284651	331	451	310	495	635	670	342	430	342	465	623	655	476.15	371	581	1.563	0.644	3.779	0.000157502	0.00135757	0.0236	0.0139	0.0187	0.0187	TRUE	0.3601
DDB_G0275077	DDB_G0275077	Q869X2	PKS17_DICDI	Probable polyketide synthase 17 (dipks17) (EC 2.3.1.-)	pks17 DDB_G0275077	5448	3049	3725	7197	7084	6187	5626	2910	4108	6760	6954	6044	5400.27	4215	6586	1.563	0.644	3.226	0.00125602	0.0073644	0.0545	0.0077	0.0285	0.0285	TRUE	0.4185
DDB_G0275165	DDB_G0275165	Q869X3	Y9851_DICDI	Probable serine/threonine-protein kinase DDB_G0275165 (EC 2.7.11.1)	DDB_G0275165	756	1307	617	1402	1461	1516	781	1247	680	1317	1434	1481	1156.74	903	1411	1.562	0.643	3.161	0.00157134	0.00887158	0.0566	0.0099	0.0289	0.0289	TRUE	1.3319
DDB_G0271720	DDB_G0271720	Q75JE7	Q75JE7_DICDI	Uncharacterized protein	DDB0168497	636	563	512	897	1030	911	657	537	565	843	1011	890	750.38	586	915	1.56	0.642	5.131	2.88e-07	7.51e-06	0.0081	0.0114	0.0099	0.0099	TRUE	0.1303
DDB_G0293292	DDB_G0293292	Q54C38	Y9988_DICDI	Probable serine/threonine-protein kinase DDB_G0293292 (EC 2.7.11.1)	DDB_G0293292	86	106	79	128	180	139	89	101	87	120	177	136	118.3	92	144	1.559	0.641	2.912	0.00358564	0.0170781	0.0175	0.0345	0.026	0.026	TRUE	0.4051
DDB_G0271804	DDB_G0271804	Q75JD8	Y6909_DICDI	Putative uncharacterized protein DDB_G0271804	DDB_G0271804	89	86	101	131	149	179	92	82	111	123	146	175	121.59	95	148	1.559	0.641	2.885	0.00391968	0.0182716	0.0196	0.0337	0.0269	0.0269	TRUE	0.1693
DDB_G0285513	DDB_G0285513	Q54N45	ASF1_DICDI	Histone chaperone asf1 (Anti-silencing function protein 1 homolog)	asf1 DDB_G0285513	179	169	133	190	265	337	185	161	147	178	260	329	210.1	164	256	1.557	0.639	2.703	0.00686575	0.0284892	0.0491	0.0225	0.0352	0.0352	TRUE	0.157
DDB_G0293468	DDB_G0293468	Q1ZXA2	Q1ZXA2_DICDI	Myb domain-containing protein (Fragment)	mybS DDB_G0293468	221	406	249	380	519	533	228	387	275	357	509	521	379.56	297	462	1.556	0.638	2.845	0.00443499	0.0201879	0.0535	0.0156	0.0335	0.0335	TRUE	0.8157
DDB_G0270572	DDB_G0270572	Q55DM7	PKS2_DICDI	Probable polyketide synthase 2 (dipks2) (EC 2.3.1.-)	pks2 DDB_G0270572	218	186	189	300	316	366	225	178	208	282	310	358	260.1	204	317	1.555	0.637	3.912	9.17e-05	0.000876499	0.0107	0.0195	0.0151	0.0151	TRUE	0.1463
DDB_G0278431	DDB_G0278431	Q54Y40	Q54Y40_DICDI	Uncharacterized protein	DDB0205450	163	210	148	240	290	326	168	200	163	225	285	318	226.75	177	276	1.555	0.637	3.475	0.000511324	0.00355323	0.0178	0.0214	0.0196	0.0196	TRUE	0.287
DDB_G0281377	DDB_G0281377	Q54U18	Q54U18_DICDI	Uncharacterized protein	DDB0218302	367	354	264	484	584	553	379	338	291	455	573	540	429.34	336	523	1.554	0.636	4.234	2.29e-05	0.000276818	0.0131	0.0146	0.0138	0.0138	TRUE	0.1527
DDB_G0274395	DDB_G0274395	Q86KB1	ADCB_DICDI	Arrestin domain-containing protein B	adcB DDB_G0274395	283	193	175	346	394	336	292	184	193	325	387	328	284.9	223	347	1.554	0.636	3.158	0.00158905	0.00894786	0.0334	0.0184	0.0255	0.0255	TRUE	0.8063
DDB_G0282235	DDB_G0282235	Q54ST4	RFC5_DICDI	Probable replication factor C subunit 5 (Activator 1 subunit 5)	rfc5 DDB_G0282235	178	189	135	214	276	334	184	180	149	201	271	326	218.55	171	266	1.554	0.636	3.033	0.0024251	0.0124538	0.0321	0.0219	0.0269	0.0269	TRUE	0.1733
DDB_G0272494	DDB_G0272494	Q7KWV1	Q7KWV1_DICDI	Uncharacterized protein	DDB0168844	160	125	139	195	284	223	165	119	153	183	279	218	186.27	146	227	1.554	0.636	2.946	0.00321648	0.0156342	0.0316	0.0245	0.0279	0.0279	TRUE	0.2852
DDB_G0278983	DDB_G0278983	Q54XG2	Q54XG2_DICDI	S4 RNA-binding domain-containing protein	DDB0215280	95	71	85	120	154	142	98	68	94	113	151	139	110.37	87	134	1.554	0.636	2.757	0.00583576	0.0250783	0.0201	0.0364	0.0287	0.0287	TRUE	0.3554
DDB_G0282707	DDB_G0282707	Q54S23	Q54S23_DICDI	Uncharacterized protein	DDB0204937	634	556	510	941	985	883	655	531	562	884	967	863	743.52	583	905	1.553	0.635	5.399	6.69e-08	2.28e-06	0.0059	0.0114	0.0085	0.0085	TRUE	0.138
DDB_G0280067	DDB_G0280067	Q54VY2	Q54VY2_DICDI	PPM-type phosphatase domain-containing protein	DDB0206356	913	800	729	1190	1432	1408	943	763	804	1118	1406	1375	1068.19	837	1300	1.553	0.635	4.801	1.58e-06	3.04e-05	0.0123	0.0101	0.0116	0.0116	TRUE	0.1806
DDB_G0285601	DDB_G0285601	Q54MZ3	CDC20_DICDI	Anaphase-promoting complex subunit cdc20	cdc20 DDB_G0285601	935	819	715	1188	1402	1479	966	782	789	1116	1376	1445	1078.76	846	1312	1.552	0.635	4.572	4.83e-06	7.87e-05	0.0149	0.0101	0.0129	0.0129	TRUE	0.2066
DDB_G0289563	DDB_G0289563	Q54HC2	Q54HC2_DICDI	Calcium-binding EF-hand domain-containing protein	DDB_G0289563	218	297	214	314	443	438	225	283	236	295	435	428	317.04	248	386	1.553	0.635	3.355	0.00079388	0.00508306	0.0279	0.0173	0.0225	0.0225	TRUE	0.4925
DDB_G0281967	DDB_G0281967	Q54T73	Q54T73_DICDI	Uncharacterized protein	DDB0205055	2090	2083	1688	2865	3661	3110	2158	1988	1862	2691	3594	3038	2555.1	2003	3108	1.552	0.634	5.07	3.97e-07	9.76e-06	0.0129	0.0083	0.0108	0.0108	TRUE	0.2274
DDB_G0291912	DDB_G0291912	Q54DY7	SCPL1_DICDI	Serine carboxypeptidase S10 family member 1 (EC 3.4.16.-)	DDB_G0291912	217	245	170	351	335	352	224	234	187	330	329	344	274.63	215	334	1.551	0.633	4.497	6.89e-06	0.000106142	0.0009	0.0189	0.0104	0.0104	TRUE	0.1341
DDB_G0293576	DDB_G0293576	Q54BL2	EFS2_DICDI	Putative pre-rRNA-processing protein esf2	esf2 DDB_G0293576	174	164	145	269	274	253	180	157	160	253	269	247	210.82	166	256	1.55	0.632	4.288	1.81e-05	0.000227956	0	0.0224	0.0107	0.0107	TRUE	0.0609
DDB_G0286745	DDB_G0286745	Q54LA6	Q54LA6_DICDI	Uncharacterized protein	DDB0187127	266	194	204	321	374	401	275	185	225	302	367	392	290.86	228	354	1.549	0.632	3.406	0.000659982	0.00441557	0.0243	0.0182	0.0212	0.0212	TRUE	0.351
DDB_G0274181	DDB_G0274181	Q86KC1	LYSG2_DICDI	Probable GH family 25 lysozyme 2 (EC 3.2.1.17) (1,4-beta-N-acetylmuramidase 2)	DDB_G0274181	699	644	620	1046	1054	1136	722	615	684	983	1035	1110	857.84	674	1043	1.548	0.631	5.92	3.21e-09	1.98e-07	0.0039	0.0108	0.007	0.007	TRUE	0.0702
DDB_G0275009	DDB_G0275009	Q553Y7	GCA_DICDI	Guanylyl cyclase, membrane (EC 4.6.1.2) (DdGCA) (GCA)	gca DDB_G0275009	612	514	461	837	919	857	632	491	508	786	902	837	692.74	544	842	1.549	0.631	4.81	1.51e-06	2.92e-05	0.0101	0.0117	0.0109	0.0109	TRUE	0.2366
DDB_G0291842	DDB_G0291842	Q54E34	Y6398_DICDI	Probable protein kinase DDB_G0291842 (EC 2.7.11.1)	DDB_G0291842	334	366	277	386	553	659	345	349	305	363	543	644	424.81	333	517	1.549	0.631	3.076	0.00209915	0.0110666	0.0423	0.0147	0.0279	0.0279	TRUE	0.2908
DDB_G0288255	DDB_G0288255	Q54J76	Q54J76_DICDI	Radical_SAM domain-containing protein	DDB0187849	107	144	103	163	197	219	110	137	114	153	193	214	153.66	120	187	1.547	0.63	3.138	0.00170215	0.00944769	0.0161	0.0282	0.0222	0.0222	TRUE	0.2727
DDB_G0281671	DDB_G0281671	Q54TM1	Q54TM1_DICDI	Uncharacterized protein	DDB0204598	221	208	194	296	360	367	228	199	214	278	353	359	271.77	214	330	1.545	0.628	3.975	7.03e-05	0.000707236	0.0096	0.019	0.0141	0.0141	TRUE	0.218
DDB_G0280147	DDB_G0280147	Q54VT4	DDX47_DICDI	Probable ATP-dependent RNA helicase ddx47 (EC 3.6.4.13) (DEAD box protein 47)	ddx47 DDB_G0280147	369	292	304	481	521	587	381	279	335	452	511	573	421.94	332	512	1.545	0.628	3.955	7.65e-05	0.000755857	0.0166	0.0147	0.0157	0.0157	TRUE	0.227
DDB_G0289113	DDB_G0289113	Q54HZ6	Q54HZ6_DICDI	EGF-like domain-containing protein	DDB0219411	213	242	212	372	410	312	220	231	234	349	402	305	290.23	228	352	1.543	0.626	4.147	3.37e-05	0.000381484	0.0079	0.0182	0.0128	0.0128	TRUE	0.1595
DDB_G0271240	DDB_G0271240	Q55BA1	Q55BA1_DICDI	Uncharacterized protein	DDB0202798	303	209	227	402	406	409	313	199	250	378	399	400	323.06	254	392	1.543	0.626	3.562	0.000368565	0.00273119	0.0206	0.0171	0.019	0.019	TRUE	0.3903
DDB_G0270192	DDB_G0270192	Q55C73	Q55C73_DICDI	DUF1624 domain-containing protein	DDB0190869	277	171	208	337	387	358	286	163	229	317	380	350	287.46	226	349	1.543	0.626	3.016	0.00256441	0.0130355	0.0377	0.0183	0.0274	0.0274	TRUE	0.3696
DDB_G0280567	DDB_G0280567	Q54V77	PYRG_DICDI	CTP synthase (EC 6.3.4.2) (CTP synthetase) (UTP--ammonia ligase)	ctps DDB_G0280567	5114	4251	3718	6907	7488	7042	5281	4057	4100	6488	7350	6879	5692.59	4479	6906	1.542	0.624	5.114	3.15e-07	8.03e-06	0.0137	0.0076	0.0106	0.0106	TRUE	0.2984
DDB_G0286431	DDB_G0286431	Q54LS9	Q54LS9_DICDI	Uncharacterized protein	DDB0186974	150	183	115	208	273	247	155	175	127	195	268	241	193.5	152	235	1.541	0.624	3.2	0.00137513	0.00794747	0.02	0.0238	0.0219	0.0219	TRUE	0.2423
DDB_G0268198	DDB_G0268198	Q55FA4	RPA43_DICDI	Probable DNA-directed RNA polymerase I subunit RPA43	rpa43 DDB_G0268198	178	124	128	219	249	238	184	118	141	206	244	233	187.66	148	228	1.541	0.624	3.133	0.00172933	0.00955312	0.0207	0.0243	0.023	0.023	TRUE	0.4785
DDB_G0286379	DDB_G0286379	Q54LW3	Y6939_DICDI	Uncharacterized protein DDB_G0286379	DDB_G0286379	166	192	148	239	259	327	171	183	163	224	254	319	219.34	172	266	1.54	0.623	3.475	0.000510002	0.00354638	0.015	0.0218	0.0183	0.0183	TRUE	0.3458
DDB_G0280485	DDB_G0280485	Q54VA7	Q54VA7_DICDI	JmjC domain-containing protein	DDB0205230	182	141	141	249	254	258	188	135	156	234	249	252	202.21	160	245	1.54	0.622	3.639	0.00027394	0.0021544	0.0078	0.0231	0.0159	0.0159	TRUE	0.2629
DDB_G0277801	DDB_G0277801	Q54Z70	Q54Z70_DICDI	Uncharacterized protein	DDB0218031	194	144	145	254	304	234	200	137	160	239	298	229	210.54	166	255	1.539	0.622	3.166	0.00154529	0.00875748	0.0233	0.0225	0.0228	0.0228	TRUE	0.3523
DDB_G0276921	DDB_G0276921	Q86KQ8	Q86KQ8_DICDI	Uncharacterized protein	DDB0168340	75	84	64	118	135	111	77	80	71	111	133	108	96.66	76	117	1.539	0.622	2.965	0.00302709	0.0149533	0	0.0406	0.0209	0.0209	TRUE	0.1305
DDB_G0279195	DDB_G0279195	Q54X55	Q54X55_DICDI	Poly [ADP-ribose] polymerase (PARP) (EC 2.4.2.-)	adprt1B DDB0214837	702	721	547	1015	1107	1074	725	688	603	953	1087	1049	850.91	672	1030	1.531	0.615	5.504	3.72e-08	1.44e-06	0.0052	0.0109	0.0078	0.0078	TRUE	0.093
DDB_G0276549	DDB_G0276549	Q869V0	Q869V0_DICDI	Rap-GAP domain-containing protein	DDB0217806	505	585	438	665	918	888	521	558	483	625	901	867	659.34	521	798	1.53	0.614	3.873	0.000107497	0.000999531	0.0209	0.012	0.0165	0.0165	TRUE	0.4297
DDB_G0291039	DDB_G0291039	Q6S001	KIF11_DICDI	Kinesin-related protein 11 (Kinesin family member 11) (Kinesin-7)	kif11 DDB_G0291039	218	316	207	336	403	455	225	302	228	316	396	444	318.44	252	385	1.529	0.612	3.308	0.00094086	0.00582192	0.0257	0.0172	0.0214	0.0214	TRUE	0.3054
DDB_G0281541	DDB_G0281541	Q54TU1	Q54TU1_DICDI	Uncharacterized protein	DDB0218317	133	118	101	172	201	198	137	113	111	162	197	193	152.27	120	184	1.528	0.611	3.316	0.000912884	0.00568901	0.0063	0.0283	0.0176	0.0176	TRUE	0.1515
DDB_G0292032	DDB_G0292032	Q54DU3	Q54DU3_DICDI	Uncharacterized protein	DDB0184174	119	201	131	230	253	244	123	192	144	216	248	238	193.65	153	234	1.527	0.611	3.101	0.00192976	0.0103794	0.0209	0.0238	0.0226	0.0226	TRUE	0.5288
DDB_G0287833	DDB_G0287833	Q54JR7	Q54JR7_DICDI	Uncharacterized protein	DDB0187665	142	227	162	244	330	282	147	217	179	229	324	275	228.42	181	276	1.527	0.611	3.013	0.00258533	0.0131101	0.029	0.0213	0.025	0.025	TRUE	0.1785
DDB_G0287147	DDB_G0287147	Q54KS4	GNL3_DICDI	Guanine nucleotide-binding protein-like 3 homolog	gnl3 DDB_G0287147	724	481	506	936	963	888	748	459	558	879	945	867	742.78	588	897	1.526	0.61	3.534	0.000409625	0.0029621	0.0301	0.0114	0.02	0.02	TRUE	0.6612
DDB_G0284737	DDB_G0284737	Q54P82	Q54P82_DICDI	Uncharacterized protein	DDB0186160	126	154	124	183	243	227	130	147	137	172	239	222	174.34	138	211	1.526	0.61	3.283	0.00102681	0.00622903	0.0123	0.0257	0.0188	0.0188	TRUE	0.2882
DDB_G0283969	DDB_G0283969	Q54QA6	TRM11_DICDI	tRNA (guanine(10)-N2)-methyltransferase homolog (EC 2.1.1.-) (tRNA guanosine-2'-O-methyltransferase TRM11 homolog)	trmt11 DDB_G0283969	158	102	119	181	233	203	163	97	131	170	229	198	164.8	130	199	1.526	0.609	2.673	0.00750837	0.0305087	0.036	0.0267	0.0311	0.0311	TRUE	0.3193
DDB_G0279809	DDB_G0279809	Q54W97	Q54W97_DICDI	Uncharacterized protein	DDB0206303	404	250	314	592	507	483	417	239	346	556	498	472	421.27	334	509	1.524	0.608	3.06	0.00221186	0.011568	0.0387	0.0148	0.0259	0.0259	TRUE	0.5316
DDB_G0282149	DDB_G0282149	Q54SY1	Q54SY1_DICDI	Uncharacterized protein	DDB0205154	53	70	56	83	102	104	55	67	62	78	100	102	77.16	61	93	1.524	0.608	2.534	0.0112769	0.042106	0	0.0491	0.0278	0.0278	TRUE	0.2025
DDB_G0289967	DDB_G0289967	Q54GV7	SIR2D_DICDI	NAD-dependent deacetylase sir2D (EC 2.3.1.286) (Silent information regulator sir2D)	sir2D DDB_G0289967	172	251	170	277	322	354	178	240	187	260	316	346	254.45	202	307	1.523	0.606	3.345	0.00082294	0.00523087	0.0193	0.0198	0.0196	0.0196	TRUE	0.3021
DDB_G0271738	DDB_G0271738	Q55AR3	TBG_DICDI	Tubulin gamma chain (Gamma-tubulin)	tubC DDB_G0271738	322	370	261	429	557	545	333	353	288	403	547	532	409.26	325	494	1.521	0.605	3.766	0.000166043	0.0014207	0.017	0.015	0.016	0.016	TRUE	0.3052
DDB_G0275357	DDB_G0275357	Q553S6	Q553S6_DICDI	Uncharacterized protein	DDB0202571	219	202	183	277	348	350	226	193	202	260	342	342	260.74	207	315	1.52	0.604	3.638	0.00027477	0.00215609	0.0124	0.0195	0.0159	0.0159	TRUE	0.262
DDB_G0293340	DDB_G0293340	Q54BY9	Q54BY9_DICDI	Uncharacterized protein	DDB0219845	169	171	150	264	266	261	175	163	165	248	261	255	211.2	168	255	1.519	0.603	4.264	2.01e-05	0.000247707	0	0.0224	0.0094	0.0094	TRUE	0.0134
DDB_G0288801	DDB_G0288801	Q54IE9	Q54IE9_DICDI	Cytochrome b5 heme-binding domain-containing protein	DDB0188116	8559	8807	8369	13424	13854	14313	8838	8405	9230	12609	13599	13982	11110.6	8824	13397	1.518	0.602	7.817	5.41e-15	2.37e-12	0.0024	0.0074	0.0042	0.0042	TRUE	0.0324
DDB_G0285849	DDB_G0285849	Q95ZG3	SPC97_DICDI	Spindle pole body component 97 (DdSpc97) (Spc97)	spc97 DDB_G0285849	462	572	394	693	788	809	477	546	435	651	773	790	612.04	486	738	1.518	0.602	4.476	7.59e-06	0.000114886	0.0104	0.0124	0.0113	0.0113	TRUE	0.1376
DDB_G0288263	DDB_G0288263	Q54J70	Q54J70_DICDI	SET domain-containing protein	DDB0187856	83	69	73	117	142	105	86	66	81	110	139	103	97.32	78	117	1.518	0.602	2.622	0.0087535	0.0344547	0.0133	0.0404	0.0273	0.0273	TRUE	0.274
DDB_G0280443	DDB_G0280443	Q54VD2	Q54VD2_DICDI	Uncharacterized protein	DDB0205201	835	842	643	1202	1292	1236	862	804	709	1129	1268	1207	996.61	792	1201	1.517	0.601	5.526	3.27e-08	1.3e-06	0.0049	0.0103	0.0075	0.0075	TRUE	0.0971
DDB_G0291299	DDB_G0291299	Q54EW4	Q54EW4_DICDI	Probable tRNA N6-adenosine threonylcarbamoyltransferase, mitochondrial (EC 2.3.1.234) (N6-L-threonylcarbamoyladenine synthase) (t(6)A synthase) (t(6)A37 threonylcarbamoyladenosine biosynthesis protein) (tRNA threonylcarbamoyladenosine biosynthesis protein)	DDB0183804	186	196	133	249	295	282	192	187	147	234	290	275	220.79	175	266	1.517	0.601	3.495	0.000474883	0.00334423	0.0111	0.0217	0.0166	0.0166	TRUE	0.2107
DDB_G0281287	DDB_G0281287	Q54U43	Q54U43_DICDI	Integrase_H2C2 domain-containing protein	DDB0204132	464	290	333	539	606	616	479	277	367	506	595	602	471.01	374	568	1.517	0.601	3.066	0.00216693	0.0113443	0.0377	0.0139	0.0255	0.0255	TRUE	0.3886
DDB_G0290249	DDB_G0290249	Q54GD6	Q54GD6_DICDI	Uncharacterized protein	DDB0219539	55	77	67	117	114	90	57	73	74	110	112	88	85.65	68	103	1.517	0.601	2.571	0.0101356	0.0387677	0.0072	0.0449	0.0272	0.0272	TRUE	0.1857
DDB_G0275125	DDB_G0275125	Q554H5	PLBLF_DICDI	Phospholipase B-like protein F (EC 3.1.1.-)	plbF DDB_G0275125	1164	1070	923	1563	1797	1721	1202	1021	1018	1468	1764	1681	1359.06	1080	1638	1.516	0.6	5.205	1.94e-07	5.4e-06	0.0079	0.0094	0.0088	0.0088	TRUE	0.116
DDB_G0276815	DDB_G0276815	Q7KWL3	DCA13_DICDI	DDB1- and CUL4-associated factor 13 (WD repeat and SOF domain-containing protein 1)	wdsof1 DDB_G0276815	408	252	288	505	549	481	421	240	318	474	539	470	410.43	326	494	1.515	0.6	3.021	0.00252335	0.0128578	0.0379	0.015	0.0258	0.0258	TRUE	0.4371
DDB_G0273791,DDB_G0273085	DDB_G0273791	Q556V7	Q556V7_DICDI	Uncharacterized protein	DDB0168076 DDB0217309	1363	1382	1197	1990	2218	2138	1407	1319	1320	1869	2177	2089	1696.92	1349	2045	1.516	0.6	6.465	1.01e-10	1.13e-08	0.0033	0.009	0.0056	0.0056	TRUE	0.0686
DDB_G0288611	DDB_G0288611	Q54IP8	Q54IP8_DICDI	Uncharacterized protein (Fragment)	DDB0219360	109	104	81	138	159	175	113	99	89	130	156	171	126.3	100	152	1.515	0.599	2.962	0.00306086	0.0150522	0.0091	0.0327	0.0212	0.0212	TRUE	0.1803
DDB_G0284003	DDB_G0284003	Q54QB4	Q54QB4_DICDI	Uncharacterized protein	DDB0218558	79	115	66	126	128	161	82	110	73	118	126	157	110.9	88	134	1.515	0.599	2.54	0.0110864	0.0415774	0.0243	0.0363	0.0306	0.0306	TRUE	0.4543
DDB_G0289199	DDB_G0289199	Q54HV6	Q54HV6_DICDI	GTP--RNA guanylyltransferase (EC 2.7.7.50) (EC 3.1.3.33) (Polynucleotide 5'-triphosphatase) (mRNA 5'-triphosphatase) (mRNA guanylyltransferase)	DDB0188303	540	711	536	854	1011	997	558	679	591	802	992	974	765.97	609	923	1.514	0.598	4.575	4.77e-06	7.8e-05	0.0107	0.0113	0.011	0.011	TRUE	0.1567
DDB_G0288003	DDB_G0288003	Q54JJ9	Q54JJ9_DICDI	Uncharacterized protein	DDB0187730	365	257	291	470	525	481	377	245	321	441	515	470	394.97	314	475	1.514	0.598	3.471	0.000518807	0.00359335	0.0225	0.0153	0.0188	0.0188	TRUE	0.4275
DDB_G0279205	DDB_G0279205	Q54X54	Q54X54_DICDI	CBF domain-containing protein	DDB0205647	849	664	622	1161	1147	1131	877	634	686	1091	1126	1105	919.61	732	1107	1.512	0.597	4.436	9.17e-06	0.000133483	0.0137	0.0106	0.0119	0.0119	TRUE	0.3538
DDB_G0275525	DDB_G0275525	Q86H60	HSPK_DICDI	Small heat shock protein hspK	hspK DDB_G0275525	1740	1441	1469	2206	2596	2689	1797	1375	1620	2072	2548	2627	2006.55	1597	2416	1.513	0.597	4.399	1.09e-05	0.000153081	0.0157	0.0087	0.0127	0.0127	TRUE	0.188
DDB_G0285853	DDB_G0285853	Q54MM7	Q54MM7_DICDI	DNA primase (EC 2.7.7.-)	DDB0186711	309	243	196	347	404	449	319	232	216	326	397	439	321.38	256	387	1.513	0.597	3.124	0.00178408	0.00979256	0.0295	0.0171	0.0231	0.0231	TRUE	0.5215
DDB_G0269912	DDB_G0269912	Q55CT1	NCPR_DICDI	NADPH--cytochrome P450 reductase (CPR) (P450R) (EC 1.6.2.4) (NADPH oxidoreductase B)	redB DDB_G0269912	2253	2407	1955	3253	3741	3604	2327	2297	2156	3056	3672	3521	2838.03	2260	3416	1.511	0.596	6.156	7.47e-10	5.95e-08	0.0047	0.0082	0.0064	0.0064	TRUE	0.1038
DDB_G0280407	DDB_G0280407	Q54VF1	DDX56_DICDI	Probable ATP-dependent RNA helicase ddx56 (EC 3.6.4.13) (DEAD box protein 56)	ddx56 DDB_G0280407	494	267	351	647	601	555	510	255	387	608	590	542	481.98	384	580	1.511	0.596	2.692	0.00710864	0.0292331	0.0569	0.0138	0.0331	0.0331	TRUE	0.3211
DDB_G0288435	DDB_G0288435	Q54IX9	Q54IX9_DICDI	MFS domain-containing protein	DDB0187945	1855	2124	1658	2638	3089	3283	1916	2027	1829	2478	3032	3207	2414.72	1924	2906	1.51	0.595	5.118	3.08e-07	7.89e-06	0.0093	0.0084	0.0093	0.0093	TRUE	0.2018
DDB_G0287315	DDB_G0287315	Q54KJ2	Q54KJ2_DICDI	Clu domain-containing protein	DDB0187414	2363	2108	1883	3124	3421	3637	2440	2012	2077	2934	3358	3553	2728.99	2176	3282	1.508	0.593	5.164	2.42e-07	6.48e-06	0.0097	0.0082	0.0091	0.0091	TRUE	0.1363
DDB_G0276049	DDB_G0276049	Q8MYJ1	Q8MYJ1_DICDI	Uncharacterized protein	DDB0169451	4159	3289	3060	5643	5961	5271	4295	3139	3375	5301	5851	5149	4518.22	3603	5434	1.508	0.593	4.567	4.96e-06	8.02e-05	0.0163	0.0078	0.0119	0.0119	TRUE	0.3435
DDB_G0275069	DDB_G0275069	Q869W9	PKS16_DICDI	Probable polyketide synthase 16 (dipks16) (EC 2.3.1.-)	pks16 DDB_G0275069	28425	18116	19610	38426	36411	31823	29353	17289	21627	36094	35740	31088	28531.8	22756	34307	1.508	0.592	3.415	0.000638938	0.00431725	0.0393	0.0072	0.0216	0.0216	TRUE	0.6681
DDB_G0287769	DDB_G0287769	Q54JW0	NDUF5_DICDI	Arginine-hydroxylase NDUFAF5, mitochondrial (EC 1.-.-.-) (NADH dehydrogenase [ubiquinone] 1 alpha subcomplex assembly factor 5) (Putative methyltransferase NDUFAF5) (EC 2.1.1.-)	ndufaf5 DDB_G0287769	137	156	106	191	211	234	141	149	117	179	207	229	170.4	136	205	1.507	0.592	3.251	0.00114851	0.00684868	0.009	0.0261	0.0178	0.0178	TRUE	0.147
DDB_G0287997	DDB_G0287997	Q54JK2	Q54JK2_DICDI	Uncharacterized protein	DDB0187727	710	662	583	1094	999	1040	733	632	643	1028	981	1016	838.68	669	1008	1.506	0.591	5.91	3.43e-09	2.06e-07	0.0019	0.0109	0.006	0.006	TRUE	0.0823
DDB_G0280159	DDB_G0280159	Q54VS8	Q54VS8_DICDI	Uncharacterized protein	DDB0206412	1670	1861	1522	2485	2991	2593	1724	1776	1679	2334	2936	2533	2163.72	1726	2601	1.506	0.591	5.573	2.5e-08	1.04e-06	0.0066	0.0086	0.0076	0.0076	TRUE	0.1539
DDB_G0293984	DDB_G0293984	Q54B17	Q54B17_DICDI	Condensin complex subunit 1	DDB0219915	390	483	321	566	644	689	403	461	354	532	632	673	509.1	406	612	1.507	0.591	4.006	6.18e-05	0.000634237	0.0139	0.0134	0.0137	0.0137	TRUE	0.1639
DDB_G0286027	DDB_G0286027	Q54MD4	RFC4_DICDI	Probable replication factor C subunit 4 (Activator 1 subunit 4)	rfc4 DDB_G0286027	264	231	193	292	371	435	273	220	213	274	364	425	294.89	235	354	1.506	0.591	3.021	0.00252032	0.0128486	0.0302	0.0181	0.024	0.024	TRUE	0.2241
DDB_G0285275	DDB_G0285275	Q54NG3	Q54NG3_DICDI	Uncharacterized protein	DDB0186424	124	146	94	184	194	201	128	139	104	173	190	196	155.11	124	186	1.504	0.589	3.242	0.0011853	0.00701634	0.0042	0.028	0.0171	0.0171	TRUE	0.1963
DDB_G0281799	DDB_G0281799	Q54TR5	ABKB_DICDI	Probable serine/threonine-protein kinase abkB (EC 2.7.11.-)	abkB adckB1 DDB_G0281799	145	118	123	187	234	196	150	113	136	176	230	191	165.8	133	199	1.501	0.586	3.047	0.00231007	0.0119625	0.0138	0.0266	0.0203	0.0203	TRUE	0.1992
DDB_G0270110	DDB_G0270110	Q55CD3	Q55CD3_DICDI	Uncharacterized protein	DDB0190810	165	117	148	242	222	227	170	112	163	227	218	222	185.37	148	222	1.501	0.586	3.032	0.00243111	0.0124786	0.0175	0.0245	0.0213	0.0213	TRUE	0.5071
DDB_G0289415	DDB_G0289415	Q54HJ2	PESC_DICDI	Pescadillo homolog	DDB_G0289415	1572	915	983	1910	2005	1651	1623	873	1084	1794	1968	1613	1492.61	1193	1792	1.501	0.586	2.883	0.00393434	0.0183155	0.0564	0.0092	0.0291	0.0291	TRUE	1.1893
DDB_G0275697	DDB_G0275697	Q8T663	Q8T663_DICDI	ABC transporter AbcH.3 (Putative non-transporter ABC protein)	abcH.3 abcH3 DDB0191240	130	181	117	214	226	238	134	173	129	201	222	233	181.89	145	219	1.499	0.584	3.279	0.00104119	0.00630173	0.0087	0.0249	0.0172	0.0172	TRUE	0.2909
DDB_G0280083	DDB_G0280083	Q54VX4	MCFJ_DICDI	Mitochondrial substrate carrier family protein J	mcfJ DDB_G0280083	163	213	118	228	267	284	168	203	130	214	262	277	209.24	167	251	1.499	0.584	2.872	0.00407912	0.0188559	0.0273	0.0226	0.0248	0.0248	TRUE	0.31
DDB_G0275919	DDB_G0275919	Q552S2	Q552S2_DICDI	SpoU_methylase domain-containing protein	DDB0217723	271	278	233	325	416	500	280	265	257	305	408	488	334.03	267	400	1.498	0.583	3.149	0.00163819	0.00917019	0.0264	0.0168	0.0216	0.0216	TRUE	0.1829
DDB_G0270052	DDB_G0270052	Q55CH8	Q55CH8_DICDI	Uncharacterized protein	DDB_G0270052	75	105	79	142	147	122	77	100	87	133	144	119	110.27	88	132	1.497	0.582	2.842	0.00448795	0.0203429	0	0.0365	0.0207	0.0207	TRUE	0.1394
DDB_G0291838	DDB_G0291838	Q54E36	XPO2_DICDI	Exportin-2 (Exp2) (Importin-alpha re-exporter)	xpo2 DDB_G0291838	1557	1485	1141	2162	2279	2190	1608	1417	1258	2031	2237	2139	1781.77	1428	2136	1.495	0.581	5.228	1.71e-07	4.86e-06	0.0078	0.0089	0.0083	0.0083	TRUE	0.1458
DDB_G0291910	DDB_G0291910	Q54DY9	BCS1B_DICDI	Probable mitochondrial chaperone BCS1-B (BCS1-like protein 2)	bcsl1b DDB_G0291910	246	304	217	403	415	397	254	290	239	379	407	388	326.2	261	391	1.496	0.581	4.417	1e-05	0.000143514	0.0015	0.017	0.0093	0.0093	TRUE	0.1074
DDB_G0283987	DDB_G0283987	Q54QE4	PURCE_DICDI	Bifunctional purine synthesis protein purC/E [Includes: Phosphoribosylaminoimidazole-succinocarboxamide synthase (EC 6.3.2.6) (SAICAR synthetase); Phosphoribosylaminoimidazole carboxylase (EC 4.1.1.21) (AIR carboxylase) (AIRC)]	purC/E purC purE DDB_G0283987	10624	9220	8181	14557	15613	14330	10971	8799	9022	13674	15325	13999	11965.1	9597	14333	1.493	0.579	5.347	8.97e-08	2.88e-06	0.0095	0.0073	0.0084	0.0084	TRUE	0.1914
DDB_G0268130	DDB_G0268130	Q55FF9	Q55FF9_DICDI	Uncharacterized protein	DDB0189797	368	388	293	511	570	579	380	370	323	480	560	566	446.43	358	535	1.494	0.579	4.487	7.24e-06	0.000110507	0.0055	0.0143	0.0097	0.0097	TRUE	0.0955
DDB_G0277337	DDB_G0277337	B0G112	B0G112_DICDI	Beta-lactamase family protein	DDB_G0277337	554	412	359	642	742	718	572	393	396	603	728	701	565.66	454	677	1.493	0.579	3.372	0.000745284	0.00482781	0.0275	0.0128	0.0194	0.0194	TRUE	0.6034
DDB_G0275495	DDB_G0275495	Q86A08	Q86A08_DICDI	Uncharacterized protein	DDB0167169	433	619	352	611	793	798	447	591	388	574	778	780	592.99	475	711	1.493	0.579	3.08	0.00207253	0.0109537	0.0353	0.0125	0.0237	0.0237	TRUE	0.5278
DDB_G0277537	DDB_G0277537	Q54ZN9	Q54ZN9_DICDI	Phosphatidylinositol 4-kinase	DDB_G0277537	1906	2492	1679	3255	3305	3020	1968	2378	1852	3057	3244	2950	2575	2066	3084	1.492	0.577	5.095	3.48e-07	8.71e-06	0.0095	0.0083	0.0088	0.0088	TRUE	0.2122
DDB_G0283869	DDB_G0283869	Q54QL1	Q54QL1_DICDI	Uncharacterized protein	DDB0218529	240	268	201	391	398	333	248	256	222	367	391	325	301.42	242	361	1.492	0.577	4.132	3.6e-05	0.000402997	0.0039	0.0178	0.0106	0.0106	TRUE	0.0858
DDB_G0284817	DDB_G0284817	Q54P34	Q54P34_DICDI	Uncharacterized protein	DDB0186212	767	559	547	978	960	1034	792	533	603	919	942	1010	799.98	643	957	1.489	0.574	3.742	0.00018223	0.00152977	0.0209	0.0111	0.0157	0.0157	TRUE	0.4859
DDB_G0267850	DDB_G0267850	Q55G29	Q55G29_DICDI	Ribosomal protein L1 family protein	DDB_G0267850	227	165	153	359	292	215	234	157	169	337	287	210	232.41	187	278	1.488	0.574	2.509	0.012093	0.0443496	0.0467	0.021	0.0332	0.0332	TRUE	0.2483
DDB_G0268066	DDB_G0268066	Q55FK3	Q55FK3_DICDI	Uncharacterized protein	DDB0189755	171	173	170	229	269	315	177	165	187	215	264	308	219.34	176	262	1.488	0.573	3.207	0.00134136	0.00779085	0.0148	0.0218	0.0182	0.0182	TRUE	0.1527
DDB_G0282531	DDB_G0282531	Q54SD3	Q54SD3_DICDI	Uncharacterized protein	DDB0204817	76	96	64	110	139	122	78	92	71	103	136	119	99.94	80	119	1.487	0.573	2.592	0.00954722	0.0369906	0.0088	0.0395	0.0248	0.0248	TRUE	0.149
DDB_G0280271	DDB_G0280271	Q54VL2	Q54VL2_DICDI	Peptidase_C39_2 domain-containing protein	DDB0206482	683	633	510	874	1004	1000	705	604	562	821	986	977	775.87	624	928	1.486	0.572	4.396	1.1e-05	0.000154881	0.0099	0.0112	0.0109	0.0109	TRUE	0.1524
DDB_G0293066	DDB_G0293066	Q54CB7	Q54CB7_DICDI	Uncharacterized protein	DDB0191758	5099	4533	4139	6737	7831	7175	5265	4326	4565	6328	7687	7009	5863.4	4719	7008	1.485	0.571	5.112	3.18e-07	8.09e-06	0.0098	0.0076	0.0088	0.0088	TRUE	0.1252
DDB_G0276615	DDB_G0276615	P34136	HMDH2_DICDI	3-hydroxy-3-methylglutaryl-coenzyme A reductase 2 (HMG-CoA reductase 2) (EC 1.1.1.34)	hmgB DDB_G0276615	2245	2057	1840	3078	3404	3209	2318	1963	2029	2891	3341	3135	2613	2103	3122	1.484	0.57	5.607	2.06e-08	8.9e-07	0.006	0.0083	0.007	0.007	TRUE	0.0966
DDB_G0287351	DDB_G0287351	Q54KG8	Q54KG8_DICDI	Uncharacterized protein	DDB0187437	593	476	430	753	771	843	612	454	474	707	757	824	638.08	513	763	1.485	0.57	3.973	7.11e-05	0.000713715	0.0145	0.0121	0.0132	0.0132	TRUE	0.3302
DDB_G0268824	DDB_G0268824	Q55EM7	Q55EM7_DICDI	EngB-type G domain-containing protein	DDB_G0268824	119	128	111	172	203	189	123	122	122	162	199	185	152.15	122	182	1.484	0.569	3.306	0.000946633	0.00585075	0	0.0284	0.0145	0.0145	TRUE	0.1039
DDB_G0282101	DDB_G0282101	Q54T03	Q54T03_DICDI	Uncharacterized protein	DDB0205132	589	590	476	841	806	956	608	563	525	790	791	934	701.88	565	838	1.482	0.568	4.794	1.64e-06	3.13e-05	0.0061	0.0117	0.0086	0.0086	TRUE	0.1182
DDB_G0282311	DDB_G0282311	Q54SQ1	Q54SQ1_DICDI	Major facilitator superfamily protein	DDB_G0282311	1502	1219	1166	1953	2004	2178	1551	1163	1286	1834	1967	2128	1654.93	1333	1976	1.482	0.568	4.471	7.78e-06	0.00011721	0.0129	0.009	0.011	0.011	TRUE	0.2453
DDB_G0270392	DDB_G0270392	Q55BS1	CPSF2_DICDI	Cleavage and polyadenylation specificity factor subunit 2 (Cleavage and polyadenylation specificity factor 100 kDa subunit) (CPSF 100 kDa subunit)	cpsf2 DDB_G0270392	358	545	278	577	638	621	370	520	307	542	626	607	495.21	399	592	1.482	0.567	2.966	0.00302023	0.0149335	0.0375	0.0136	0.0242	0.0242	TRUE	0.8216
DDB_G0284295	DDB_G0284295	Q54PU0	Q54PU0_DICDI	Cellulase (EC 3.2.1.4)	DDB0185953	960	928	819	1312	1570	1374	991	886	903	1232	1541	1342	1149.32	927	1372	1.48	0.566	4.929	8.26e-07	1.76e-05	0.007	0.0099	0.0086	0.0086	TRUE	0.14
DDB_G0269600	DDB_G0269600	Q55DM8	Q55DM8_DICDI	Uncharacterized protein	DDB0190392	319	286	281	442	484	470	329	273	310	415	475	459	376.94	304	450	1.48	0.566	4.314	1.6e-05	0.000206334	0.004	0.0157	0.0096	0.0096	TRUE	0.0934
DDB_G0290267	DDB_G0290267	Q8IS11	GEFO_DICDI	Ras guanine nucleotide exchange factor O (RasGEF domain-containing protein O)	gefO rasGEFO DDB_G0290267	152	139	124	213	230	210	157	133	137	200	226	205	176.23	142	210	1.48	0.566	3.484	0.000494246	0.00345282	0	0.0255	0.0131	0.0131	TRUE	0.0868
DDB_G0267872	DDB_G0267872	Q55G09	Q55G09_DICDI	SAM_MT_RSMB_NOP domain-containing protein	DDB0189607	134	118	78	147	187	182	138	113	86	138	184	178	139.41	112	167	1.48	0.565	2.472	0.013429	0.0481728	0.03	0.0303	0.0302	0.0302	TRUE	0.2777
DDB_G0290465	DDB_G0290465	Q54G31	Q54G31_DICDI	Uncharacterized protein	DDB0219564	6142	5268	4979	9016	8829	7967	6342	5028	5491	8469	8666	7783	6963.22	5620	8306	1.478	0.564	5.307	1.11e-07	3.49e-06	0.0084	0.0075	0.008	0.008	TRUE	0.1541
DDB_G0279321	DDB_G0279321	Q54WY5	RRP1_DICDI	Ribosomal RNA processing protein 1 homolog (RRP1-like protein)	rrp1 DDB_G0279321	383	232	287	476	507	444	395	221	317	447	498	434	385.32	311	460	1.478	0.564	2.78	0.00544353	0.0237128	0.0401	0.0155	0.0269	0.0269	TRUE	0.3663
DDB_G0290181	DDB_G0290181	Q54GG4	Q54GG4_DICDI	Uncharacterized protein	DDB0188761	598	447	492	838	801	788	618	427	543	787	786	770	654.98	529	781	1.478	0.563	3.888	0.000100905	0.000944924	0.0142	0.012	0.0135	0.0135	TRUE	0.3399
DDB_G0269860	DDB_G0269860	Q55CX9	IPO7_DICDI	Probable importin-7 homolog	DDB_G0269860	1589	1144	1110	2107	2149	1799	1641	1092	1224	1979	2109	1757	1633.8	1319	1948	1.478	0.563	3.571	0.000355494	0.00264906	0.0268	0.009	0.0173	0.0173	TRUE	0.5483
DDB_G0288475	DDB_G0288475	Q54IW5	Y8475_DICDI	G8 domain-containing protein DDB_G0288475	DDB_G0288475	179	247	160	288	352	274	185	236	176	271	346	268	246.79	199	295	1.478	0.563	3.097	0.00195278	0.0104685	0.019	0.0202	0.0196	0.0196	TRUE	0.2882
DDB_G0277713	DDB_G0277713	Q54ZA0	Q54ZA0_DICDI	Uncharacterized protein	DDB0218020	88	94	74	127	137	137	91	90	82	119	134	134	108.3	88	129	1.477	0.562	2.917	0.00352975	0.0168808	0	0.037	0.0171	0.0171	TRUE	0.0471
DDB_G0276675	DDB_G0276675	Q551B4	Q551B4_DICDI	CDAN1-interacting nuclease 1	DDB0202945	90	115	86	118	174	162	93	110	95	111	171	158	122.9	99	147	1.476	0.562	2.479	0.0131728	0.0474484	0.0235	0.0334	0.0285	0.0285	TRUE	0.4845
DDB_G0283865	DDB_G0283865	Q54QM0	TIM22_DICDI	Mitochondrial import inner membrane translocase subunit tim22	timm22 tim22 DDB_G0283865	162	153	107	188	261	209	167	146	118	177	256	204	178.04	144	212	1.475	0.561	2.662	0.0077706	0.031354	0.027	0.0253	0.0261	0.0261	TRUE	0.3337
DDB_G0281313	DDB_G0281313	Q54UB6	Q54UB6_DICDI	Glyco_hydro_42 domain-containing protein	DDB0218286	666	564	451	862	929	838	688	538	497	810	912	819	710.6	574	847	1.474	0.559	3.919	8.91e-05	0.000854895	0.0153	0.0116	0.0132	0.0132	TRUE	0.3479
DDB_G0281685	DDB_G0281685	Q54TL4	Q54TL4_DICDI	SAM_MT_RSMB_NOP domain-containing protein	DDB0204605	708	471	496	918	910	808	731	450	547	862	893	789	712.08	576	848	1.474	0.559	3.205	0.00134953	0.00782102	0.0306	0.0116	0.0205	0.0205	TRUE	0.6538
DDB_G0286505	DDB_G0286505	Q54LQ0	Q54LQ0_DICDI	Uncharacterized protein	DDB0218825	205	202	142	271	296	289	212	193	157	255	291	282	231.42	187	276	1.473	0.558	3.422	0.000621577	0.00421451	0.0077	0.0211	0.0147	0.0147	TRUE	0.2106
DDB_G0291868	DDB_G0291868	Q54E21	RFC2_DICDI	Probable replication factor C subunit 2 (Activator 1 subunit 2)	rfc2 DDB_G0291868	429	468	376	586	674	724	443	447	415	550	662	707	537.27	435	640	1.471	0.556	4.285	1.82e-05	0.000230065	0.0078	0.0131	0.0102	0.0102	TRUE	0.177
DDB_G0281823	DDB_G0281823	Q54TD0	Q54TD0_DICDI	Peptidase S53 domain-containing protein	V4-7 DDB0214912	2474	2329	2024	3947	3438	3294	2555	2223	2232	3707	3375	3218	2884.95	2337	3433	1.47	0.555	5.661	1.5e-08	6.85e-07	0.0054	0.0082	0.0066	0.0066	TRUE	0.0809
DDB_G0281861	DDB_G0281861	Q54TC4	Q54TC4_DICDI	Purple acid phosphatase (EC 3.1.3.2)	DDB0204253	3149	3465	2744	4359	5240	4964	3252	3307	3026	4094	5143	4849	3945.36	3195	4695	1.47	0.555	5.241	1.59e-07	4.61e-06	0.0073	0.0079	0.0078	0.0078	TRUE	0.1531
DDB_G0286713	DDB_G0286713	Q54LC4	Q54LC4_DICDI	TPR_REGION domain-containing protein	DDB0187110	128	137	118	147	237	212	132	131	130	138	233	207	161.81	131	193	1.469	0.555	2.496	0.0125773	0.0458218	0.0314	0.0271	0.0292	0.0292	TRUE	0.6103
DDB_G0292868	DDB_G0292868	Q54CL4	GOT1_DICDI	Protein transport protein got1 homolog (Golgi transport protein 1)	golt1 DDB_G0292868	86	77	73	130	128	111	89	73	81	122	126	108	99.83	81	119	1.468	0.554	2.712	0.00669388	0.0278874	0	0.0395	0.0197	0.0197	TRUE	0.0684
DDB_G0290829	DDB_G0290829	Q54FK8	RABM_DICDI	Ras-related protein RabM	rabM DDB_G0290829	69	80	53	106	112	96	71	76	58	100	110	94	84.89	68	101	1.468	0.554	2.473	0.0133954	0.0480851	0	0.0452	0.0239	0.0239	TRUE	0.1446
DDB_G0283933	DDB_G0283933	Q54QD0	C5174_DICDI	Probable cytochrome P450 517A4 (EC 1.14.-.-)	cyp517A4 DDB_G0283933	197	186	158	240	289	313	203	178	174	225	284	306	228.35	185	272	1.467	0.553	3.216	0.00129933	0.00758537	0.0124	0.0213	0.0167	0.0167	TRUE	0.251
DDB_G0269482	DDB_G0269482	Q55DY0	Q55DY0_DICDI	VWFA domain-containing protein	DDB0190293	209	313	241	435	427	325	216	299	266	409	419	317	320.93	260	382	1.467	0.553	3.134	0.0017261	0.00955035	0.0213	0.0172	0.0192	0.0192	TRUE	0.2492
DDB_G0275141	DDB_G0275141	Q8T2Q3	Q8T2Q3_DICDI	WD_REPEATS_REGION domain-containing protein	DDB0167502	793	476	604	990	988	967	819	454	666	930	970	945	797.28	646	948	1.467	0.553	2.897	0.00376167	0.0177078	0.0384	0.0111	0.025	0.025	TRUE	0.4441
DDB_G0290401	DDB_G0290401	Q54G51	Q54G51_DICDI	Pantothenate kinase	DDB0231513	1243	1225	1141	1626	1902	2089	1284	1169	1258	1527	1867	2041	1524.34	1237	1812	1.465	0.551	4.428	9.52e-06	0.000137179	0.0105	0.0092	0.0105	0.0105	TRUE	0.2284
DDB_G0275459	DDB_G0275459	Q75K16	Q75K16_DICDI	RNA-binding region RNP-1 domain-containing protein	DDB0231494	1692	1223	1182	2189	2287	1922	1747	1167	1304	2056	2245	1878	1732.77	1406	2060	1.465	0.551	3.526	0.000421182	0.00301866	0.0263	0.0089	0.017	0.017	TRUE	0.5427
DDB_G0285065	DDB_G0285065	Q54NV3	Q54NV3_DICDI	Uncharacterized protein	DDB0218658	3039	3336	3117	4632	5182	4961	3138	3184	3438	4351	5087	4846	4007.23	3253	4761	1.464	0.55	6.082	1.19e-09	8.72e-08	0.0039	0.0079	0.0056	0.0056	TRUE	0.0694
DDB_G0293244	DDB_G0293244	Q54C42	Q54C42_DICDI	Uncharacterized protein	DDB0191845	378	500	340	512	706	662	390	477	375	481	693	647	510.52	414	607	1.464	0.55	3.211	0.00132132	0.00769251	0.0248	0.0134	0.0191	0.0191	TRUE	0.3897
DDB_G0283989	DDB_G0283989	Q54QE3	Q54QE3_DICDI	Peptidase_S9 domain-containing protein	DDB0218551	979	857	741	1373	1503	1133	1011	818	817	1290	1475	1107	1086.31	882	1291	1.463	0.549	3.859	0.000113752	0.00104021	0.0168	0.01	0.0136	0.0136	TRUE	0.138
DDB_G0281333	DDB_G0281333	Q54U51	Q54U51_DICDI	Uncharacterized protein	DDB0218296	59	74	64	99	105	102	61	71	71	93	103	100	82.97	68	99	1.462	0.548	2.53	0.0114177	0.0424958	0	0.0461	0.0213	0.0213	TRUE	0.062
DDB_G0270544	DDB_G0270544	Q55DV2	GDT6_DICDI	Probable inactive serine/threonine-protein kinase gdt6 (Growth-differentiation transition protein 6)	gdt6 DDB_G0270544	315	453	330	547	570	579	325	432	364	514	560	566	460.08	374	547	1.46	0.546	3.959	7.52e-05	0.000746267	0.0085	0.0141	0.0114	0.0114	TRUE	0.2189
DDB_G0268074	DDB_G0268074	Q55FJ8	Q55FJ8_DICDI	STAS domain-containing protein	DDB0189760	143	162	138	207	246	233	148	155	152	194	241	228	186.33	152	221	1.459	0.545	3.37	0.000750808	0.0048576	0	0.0245	0.0133	0.0133	TRUE	0.1248
DDB_G0292632	DDB_G0292632	Q54CY5	FOLC_DICDI	Putative folylpolyglutamate synthase (EC 6.3.2.17) (Folylpoly-gamma-glutamate synthetase) (FPGS) (Tetrahydrofolate synthase) (Tetrahydrofolylpolyglutamate synthase)	folC DDB_G0292632	443	447	353	650	691	581	457	427	389	611	678	568	521.63	424	619	1.457	0.543	4.396	1.1e-05	0.000154881	0.0053	0.0133	0.009	0.009	TRUE	0.083
DDB_G0276411	DDB_G0276411	Q86HD3	MRT4_DICDI	Ribosome assembly factor mrt4 (mRNA turnover protein 4)	mrt4 DDB_G0276411	466	300	299	590	562	504	481	286	330	554	552	492	449.25	366	533	1.457	0.543	2.815	0.00488242	0.021811	0.0378	0.0143	0.0245	0.0245	TRUE	0.8744
DDB_G0286335	DDB_G0286335	Q54M22	ODBA_DICDI	2-oxoisovalerate dehydrogenase subunit alpha, mitochondrial (EC 1.2.4.4) (Branched-chain alpha-keto acid dehydrogenase E1 component alpha chain) (BCKDE1A) (BCKDH E1-alpha)	bkdA DDB_G0286335	1265	1464	1134	1844	2055	2057	1306	1397	1251	1732	2017	2009	1618.8	1318	1919	1.456	0.542	5.425	5.8e-08	2.03e-06	0.0047	0.0091	0.0065	0.0065	TRUE	0.0885
DDB_G0287215	DDB_G0287215	Q54KP5	Q54KP5_DICDI	J domain-containing protein	DDB0187366	396	396	374	580	619	607	409	378	412	545	608	593	490.78	400	582	1.456	0.542	4.91	9.1e-07	1.9e-05	0	0.0137	0.0067	0.0067	TRUE	0.0366
DDB_G0269790	DDB_G0269790	Q55D50	Q55D50_DICDI	Uncharacterized protein	DDB0190556	6804	5538	4979	8976	9518	8337	7026	5285	5491	8431	9343	8144	7286.8	5934	8639	1.456	0.542	4.309	1.64e-05	0.00020999	0.0153	0.0075	0.0113	0.0113	TRUE	0.3161
DDB_G0272813	DDB_G0272813	P34112	CDK1_DICDI	Cyclin-dependent kinase 1 (CDK1) (EC 2.7.11.22) (EC 2.7.11.23) (Cell division control protein 2 homolog) (Cell division protein kinase 1) (p34 protein kinase)	cdk1 cdcB DDB_G0272813	1389	1431	1152	1779	2143	2195	1434	1366	1270	1671	2104	2144	1664.89	1357	1973	1.454	0.54	4.458	8.28e-06	0.000124059	0.0097	0.009	0.0099	0.0099	TRUE	0.2173
DDB_G0277097	DDB_G0277097	Q550I1	Q550I1_DICDI	Endotoxin_N domain-containing protein	DDB0217906	649	690	620	806	1166	1048	670	659	684	757	1145	1024	822.98	671	975	1.453	0.54	3.458	0.000544094	0.00375324	0.0214	0.011	0.0163	0.0163	TRUE	0.4303
DDB_G0283485	DDB_G0283485	Q54R46	Q54R46_DICDI	Uncharacterized protein	DDB0215671	756	883	660	1043	1220	1267	781	843	728	980	1198	1238	961.04	784	1139	1.452	0.538	4.338	1.44e-05	0.00018975	0.0096	0.0104	0.01	0.01	TRUE	0.1788
DDB_G0282685	DDB_G0282685	Q54S37	Q54S37_DICDI	Uncharacterized protein	DDB0204919	864	864	684	1043	1359	1305	892	825	754	980	1334	1275	1009.94	824	1196	1.452	0.538	3.814	0.000136565	0.00121087	0.0161	0.0103	0.0133	0.0133	TRUE	0.3017
DDB_G0278919	DDB_G0278919	Q54XI0	Q54XI0_DICDI	Uncharacterized protein	DDB0206285	631	481	572	899	866	849	652	459	631	844	850	829	710.89	581	841	1.45	0.537	3.688	0.000225891	0.00183419	0.0159	0.0116	0.0138	0.0138	TRUE	0.3983
DDB_G0284195	DDB_G0284195	Q54Q08	Q54Q08_DICDI	Uncharacterized protein	DDB0185887	380	453	323	486	635	650	392	432	356	457	623	635	482.62	393	572	1.451	0.537	3.324	0.000888348	0.00557912	0.0194	0.0138	0.0166	0.0166	TRUE	0.3662
DDB_G0274115	DDB_G0274115	Q8T685	ABCGC_DICDI	ABC transporter G family member 12 (ABC transporter ABCG.12)	abcG12 DDB_G0274115	4759	4450	4069	6644	6484	7347	4914	4247	4488	6241	6365	7177	5571.9	4550	6594	1.449	0.536	5.626	1.85e-08	8.15e-07	0.0057	0.0076	0.0063	0.0063	TRUE	0.073
DDB_G0282595	DDB_G0282595	Q54S93	Q54S93_DICDI	ADF-H domain-containing protein	gmfA DDB_G0282595	393	376	315	521	548	600	406	359	347	489	538	586	454.25	371	538	1.45	0.536	4.201	2.66e-05	0.000316013	0.0053	0.0142	0.0095	0.0095	TRUE	0.0784
DDB_G0274177	DDB_G0274177	Q86AS3	Q86AS3_DICDI	Uncharacterized protein	DDB0167550	348	321	260	422	526	480	359	306	287	396	516	469	389.01	317	460	1.45	0.536	3.501	0.000463146	0.00327916	0.0131	0.0154	0.0142	0.0142	TRUE	0.1737
DDB_G0283623	DDB_G0283623	Q54QV2	Q54QV2_DICDI	IPT/TIG domain-containing protein	DDB0185583	374	303	290	461	573	458	386	289	320	433	562	447	406.35	332	481	1.45	0.536	3.26	0.00111416	0.00666338	0.0182	0.015	0.0169	0.0169	TRUE	0.2557
DDB_G0274709	DDB_G0274709	Q556E3	Q556E3_DICDI	Uncharacterized protein	DDB0203255	132	159	110	219	217	180	136	152	121	206	213	176	167.32	136	198	1.45	0.536	3.054	0.00225638	0.0117249	0.005	0.0264	0.016	0.016	TRUE	0.1057
DDB_G0274283	DDB_G0274283	Q555S6	Q555S6_DICDI	Uncharacterized protein	DDB_G0274729	1094	872	805	1462	1434	1380	1130	832	888	1373	1408	1348	1163.11	950	1376	1.449	0.535	4.145	3.4e-05	0.000384455	0.0128	0.0098	0.0111	0.0111	TRUE	0.3274
DDB_G0295847	DDB_G0295847	C7FZW2	C7FZW2_DICDI	EGF-like domain-containing protein	DDB_G0295847	113	97	80	140	150	156	117	93	88	132	147	152	121.44	99	144	1.448	0.535	2.686	0.0072334	0.0296417	0.0039	0.0338	0.02	0.02	TRUE	0.231
DDB_G0284699	DDB_G0284699	Q54P92	METH_DICDI	Methionine synthase (EC 2.1.1.13) (5-methyltetrahydrofolate--homocysteine methyltransferase) (Vitamin-B12 dependent methionine synthase) (MS)	mtr DDB_G0284699	4780	4732	3826	6855	7379	6254	4936	4516	4220	6439	7243	6110	5577.19	4557	6597	1.448	0.534	5.3	1.16e-07	3.63e-06	0.0064	0.0076	0.0071	0.0071	TRUE	0.0895
DDB_G0293266	DDB_G0293266	Q54C56	Q54C56_DICDI	Uncharacterized protein	DDB0191859	257	432	268	418	503	537	265	412	296	393	494	525	397.37	324	471	1.448	0.534	2.737	0.00619741	0.0262354	0.0355	0.0152	0.0248	0.0248	TRUE	0.6453
DDB_G0282303	DDB_G0282303	Q54SQ5	Q54SQ5_DICDI	Uncharacterized protein	DDB0204167	436	503	433	695	730	684	450	480	478	653	717	668	574.23	469	679	1.447	0.533	5.22	1.79e-07	5.05e-06	0	0.0127	0.0057	0.0057	TRUE	0.0273
DDB_G0281711	DDB_G0281711	Q54TJ4	DDX27_DICDI	Probable ATP-dependent RNA helicase ddx27 (EC 3.6.4.13) (DEAD box protein 27)	ddx27 DDB_G0281711	796	650	623	1057	1059	1071	822	620	687	993	1039	1046	868	710	1026	1.446	0.532	4.292	1.77e-05	0.000223998	0.0091	0.0108	0.0099	0.0099	TRUE	0.2268
DDB_G0295485	DDB_G0295485	B0G154	B0G154_DICDI	EGF-like domain-containing protein	DDB_G0295485	690	664	521	888	1046	939	713	634	575	834	1027	917	783.16	641	926	1.446	0.532	4.156	3.24e-05	0.000368984	0.0093	0.0112	0.0105	0.0105	TRUE	0.114
DDB_G0282841	DDB_G0282841	Q54RY2	Q54RY2_DICDI	Uncharacterized protein	DDB0204984	412	441	357	545	633	676	425	421	394	512	621	660	505.61	413	598	1.446	0.532	4.017	5.91e-05	0.00061115	0.0081	0.0135	0.0106	0.0106	TRUE	0.1872
DDB_G0267352	DDB_G0267352	Q55GY1	Q55GY1_DICDI	Uncharacterized protein	DDB0216518	147	155	149	226	234	234	152	148	164	212	230	229	189.1	155	224	1.446	0.532	3.531	0.000414533	0.00297891	0	0.0242	0.0109	0.0109	TRUE	0.0303
DDB_G0285145	DDB_G0285145	Q54NM2	Q54NM2_DICDI	Uncharacterized protein	DDB0186369	115	95	101	173	149	158	119	91	111	163	146	154	130.65	107	154	1.446	0.532	2.821	0.0047908	0.0214967	0	0.0319	0.0177	0.0177	TRUE	0.1833
DDB_G0288929	DDB_G0288929	Q54I86	S35B1_DICDI	Solute carrier family 35 member B1	slc35b1 DDB_G0288929	164	206	148	213	312	266	169	197	163	200	306	260	215.89	176	255	1.446	0.532	2.709	0.00674819	0.0280583	0.0239	0.0221	0.023	0.023	TRUE	0.1895
DDB_G0290217	DDB_G0290217	Q54GE1	BGAL1_DICDI	Beta-galactosidase 1 (EC 3.2.1.23) (Acid beta-galactosidase 1) (Lactase 1)	glb1 DDB_G0290217	1067	1082	891	1521	1608	1535	1102	1033	983	1429	1578	1500	1270.62	1039	1502	1.445	0.531	5.85	4.91e-09	2.74e-07	0.002	0.0096	0.0051	0.0051	TRUE	0.0332
DDB_G0282181	DDB_G0282181	Q54SY2	NVL_DICDI	Putative ribosome biogenesis ATPase nvl (Nuclear valosin-containing protein-like)	nvl DDB_G0282181	393	327	300	533	519	517	406	312	331	501	509	505	427.32	350	505	1.445	0.531	3.97	7.19e-05	0.000720563	0.0065	0.0146	0.0105	0.0105	TRUE	0.2267
DDB_G0275119	DDB_G0275119	Q8T1G6	LYSB_DICDI	Lysozyme B (EC 3.2.1.17) (1,4-beta-N-acetylmuramidase B)	alyB DDB_G0275119	210	201	191	346	279	302	217	192	211	325	274	295	252.2	207	298	1.445	0.531	3.686	0.000227592	0.00184515	0	0.0199	0.0108	0.0108	TRUE	0.072
DDB_G0282069	DDB_G0282069	Q54T74	SLRA_DICDI	S-cell enriched with leucine-rich repeat-containing protein slrA	slrA DDB_G0282069	102	92	102	142	150	164	105	88	112	133	147	160	124.41	102	147	1.445	0.531	2.725	0.00643684	0.026988	0	0.0331	0.019	0.019	TRUE	0.1486
DDB_G0293030	DDB_G0293030	Q54CE4	SYIM_DICDI	Probable isoleucine--tRNA ligase, mitochondrial (EC 6.1.1.5) (Isoleucyl-tRNA synthetase) (IleRS)	mileS DDB_G0293030	1241	1185	979	1786	1864	1571	1281	1131	1080	1678	1830	1535	1422.35	1164	1681	1.444	0.53	4.793	1.64e-06	3.13e-05	0.0068	0.0093	0.0081	0.0081	TRUE	0.0932
DDB_G0286817	DDB_G0286817	Q54LD1	Q54LD1_DICDI	Uncharacterized protein	DDB0218860	1652	1285	1484	2269	2240	2319	1706	1226	1637	2131	2199	2265	1860.73	1523	2198	1.444	0.53	3.993	6.52e-05	0.000663106	0.0141	0.0088	0.0121	0.0121	TRUE	0.3518
DDB_G0282391	DDB_G0282391	Q54SL8	Q54SL8_DICDI	RING-type domain-containing protein	DDB0204206	168	249	177	258	314	334	173	238	195	242	308	326	247.19	202	292	1.444	0.53	2.866	0.00415257	0.01917	0.0208	0.0202	0.0205	0.0205	TRUE	0.2631
DDB_G0274521	DDB_G0274521	Q869Q2	RRS1_DICDI	Ribosome biogenesis regulatory protein homolog	rrs1 DDB_G0274521	447	291	309	523	535	555	462	278	341	491	525	542	439.78	360	519	1.444	0.53	2.864	0.00418418	0.019299	0.0314	0.0144	0.0223	0.0223	TRUE	0.6989
DDB_G0275879	DDB_G0275879	Q552Z2	FNKE_DICDI	Probable serine/threonine-protein kinase fnkE (EC 2.7.11.1) (FNIP repeat-containing protein E)	fnkE FNIPK-E DDB_G0275879	290	387	273	431	520	497	299	369	301	405	510	486	395.11	323	467	1.443	0.529	3.518	0.000434092	0.00309851	0.0121	0.0153	0.0136	0.0136	TRUE	0.1792
DDB_G0272176	DDB_G0272176	Q75JW2	Q75JW2_DICDI	Uncharacterized protein	DDB0168741	98	116	83	145	156	153	101	111	92	136	153	149	123.71	101	146	1.443	0.529	2.853	0.00433614	0.0198778	0	0.0333	0.0164	0.0164	TRUE	0.0688
DDB_G0283581	DDB_G0283581	Q54QV4	Q54QV4_DICDI	WD_REPEATS_REGION domain-containing protein	DDB0185580	326	200	232	404	410	356	337	191	256	379	402	348	318.85	261	376	1.443	0.529	2.588	0.00965492	0.0373368	0.0369	0.0172	0.0269	0.0269	TRUE	0.3689
DDB_G0290371	DDB_G0290371	Q54G71	Q54G71_DICDI	Uncharacterized protein	DDB0219552	241	335	234	340	466	426	249	320	258	319	457	416	336.6	276	397	1.441	0.528	2.943	0.00324844	0.015736	0.0235	0.0167	0.0201	0.0201	TRUE	0.3442
DDB_G0277643	DDB_G0277643	Q54ZF7	Q54ZF7_DICDI	Uncharacterized protein	DDB0217994	88	87	95	134	145	136	91	83	105	126	142	133	113.29	93	134	1.442	0.528	2.7	0.00693769	0.0287325	0	0.0357	0.0184	0.0184	TRUE	0.1163
DDB_G0279897	DDB_G0279897	Q54W67	Q54W67_DICDI	Uncharacterized protein	DDB0218198	291	218	231	440	297	403	300	208	255	413	292	394	310.3	254	366	1.44	0.526	2.713	0.00666319	0.0277861	0.0305	0.0175	0.0238	0.0238	TRUE	0.3554
DDB_G0288193	DDB_G0288193	Q54JA7	Q54JA7_DICDI	Uncharacterized protein	DDB0187819	384	336	308	513	542	517	397	321	340	482	532	505	429.3	353	506	1.438	0.524	4.101	4.11e-05	0.00045069	0.0044	0.0146	0.0093	0.0093	TRUE	0.1384
DDB_G0267432	DDB_G0267432	Q55GB1	ABCGF_DICDI	ABC transporter G family member 15 (ABC transporter ABCG.15)	abcG15 DDB_G0267432	1079	857	729	1514	1364	1201	1114	818	804	1422	1339	1173	1111.72	912	1311	1.438	0.524	3.473	0.000514281	0.00356435	0.0217	0.01	0.0155	0.0155	TRUE	0.4479
DDB_G0290381	DDB_G0290381	Q54G62	Q54G62_DICDI	Uncharacterized protein	DDB0188859	155	130	122	207	226	190	160	124	135	194	222	186	170.09	140	201	1.438	0.524	2.957	0.0031069	0.0152258	0.0065	0.0261	0.0166	0.0166	TRUE	0.172
DDB_G0267430	DDB_G0267430	Q8T674	ABCGK_DICDI	ABC transporter G family member 20 (ABC transporter ABCG.20)	abcG20 DDB_G0267430	717	835	616	1014	1174	1109	740	797	679	952	1152	1083	900.81	739	1062	1.437	0.523	4.518	6.25e-06	9.72e-05	0.0068	0.0107	0.0085	0.0085	TRUE	0.099
DDB_G0286311	DDB_G0286311	Q54LY1	Y6311_DICDI	G8 domain-containing protein DDB_G0286311	DDB_G0286311	139	235	136	238	265	268	144	224	150	224	260	262	210.55	173	249	1.437	0.523	2.535	0.011236	0.0420431	0.0302	0.0225	0.0257	0.0257	TRUE	0.7461
DDB_G0275831	DDB_G0275831	Q553I0	Q553I0_DICDI	Uncharacterized protein	DDB_G0275831	680	691	622	893	1074	1072	702	659	686	839	1054	1047	831.32	682	980	1.436	0.522	4.319	1.57e-05	0.000202693	0.0079	0.011	0.0093	0.0093	TRUE	0.1908
DDB_G0272492	DDB_G0272492	Q8T282	Q8T282_DICDI	Uncharacterized protein	DDB0168833	1623	1533	1387	2153	2493	2278	1676	1463	1530	2022	2447	2225	1893.91	1556	2231	1.434	0.52	4.932	8.15e-07	1.74e-05	0.0062	0.0088	0.0075	0.0075	TRUE	0.0865
DDB_G0289013	DDB_G0289013	Q54I48	CTL2_DICDI	Choline transporter-like protein 2 (Solute carrier family 44 member 2)	slc44a2 ctl2 DDB_G0289013	1092	1215	923	1487	1671	1745	1128	1160	1018	1397	1640	1705	1341.13	1102	1581	1.434	0.52	4.671	3e-06	5.3e-05	0.0071	0.0095	0.0082	0.0082	TRUE	0.1252
DDB_G0283841	DDB_G0283841	Q54QG6	ALG6_DICDI	Probable dolichyl pyrophosphate Man9GlcNAc2 alpha-1,3-glucosyltransferase (EC 2.4.1.267) (Asparagine-linked glycosylation protein 6 homolog) (Dol-P-Glc:Man(9)GlcNAc(2)-PP-Dol alpha-1,3-glucosyltransferase) (Dolichyl-P-Glc:Man9GlcNAc2-PP-dolichyl glucosyltransferase)	alg6 DDB_G0283841	155	203	139	250	246	258	160	194	153	235	241	252	205.9	169	243	1.433	0.52	3.289	0.00100547	0.00612791	0.0021	0.0228	0.013	0.013	TRUE	0.1787
DDB_G0282573	DDB_G0282573	Q54SA5	WDR55_DICDI	WD repeat-containing protein 55 homolog	wdr55 DDB_G0282573	268	249	212	352	379	378	277	238	234	331	372	369	303.35	250	357	1.432	0.518	3.777	0.000158487	0.00136172	0.0028	0.0177	0.0102	0.0102	TRUE	0.1019
DDB_G0286979	DDB_G0286979	Q54L13	Q54L13_DICDI	Nodulin-like domain-containing protein	DDB0218873	255	269	223	347	413	375	263	257	246	326	405	366	310.61	255	366	1.432	0.518	3.749	0.000177659	0.00150295	0.0043	0.0175	0.0104	0.0104	TRUE	0.1056
DDB_G0287875	DDB_G0287875	Q1ZXE2	Y7875_DICDI	PH domain-containing protein DDB_G0287875	DDB_G0287875	7228	8406	6375	10390	11332	11565	7464	8022	7031	9760	11123	11298	9116.25	7506	10727	1.429	0.515	5.536	3.09e-08	1.24e-06	0.0051	0.0074	0.0061	0.0061	TRUE	0.0761
DDB_G0287937	DDB_G0287937	Q54JN0	BRX1_DICDI	Ribosome biogenesis protein BRX1 homolog (Brix domain-containing protein 2 homolog)	bxdc2 DDB_G0287937	478	296	338	577	582	540	494	282	373	542	571	528	464.94	383	547	1.429	0.515	2.676	0.00744189	0.030307	0.0358	0.014	0.0245	0.0245	TRUE	0.4061
DDB_G0279497	DDB_G0279497	Q54WQ5	Q54WQ5_DICDI	Uncharacterized protein	DDB0205804	480	373	393	650	677	571	496	356	433	611	665	558	519.66	428	611	1.427	0.513	3.424	0.000617653	0.00419501	0.0142	0.0133	0.0142	0.0142	TRUE	0.2573
DDB_G0269414	DDB_G0269414	Q55E32	EBP_DICDI	Probable 3-beta-hydroxysteroid-Delta(8),Delta(7)-isomerase (EC 5.3.3.5) (Cholestenol Delta-isomerase) (Delta(8)-Delta(7) sterol isomerase) (D8-D7 sterol isomerase) (Emopamil-binding protein homolog)	ebp DDB_G0269414	2260	2169	1858	2984	3304	3224	2334	2070	2049	2803	3243	3150	2608.07	2151	3065	1.425	0.511	5.228	1.72e-07	4.86e-06	0.005	0.0083	0.0065	0.0065	TRUE	0.0682
DDB_G0274465	DDB_G0274465	Q86HR3	Q86HR3_DICDI	DrsE domain-containing protein	DDB0167672	213	184	207	305	296	318	220	176	228	286	291	311	251.92	208	296	1.425	0.511	3.335	0.000853878	0.00539814	0.0053	0.0199	0.0128	0.0128	TRUE	0.208
DDB_G0270396	DDB_G0270396	Q55BR9	DDX49_DICDI	Probable ATP-dependent RNA helicase ddx49 (EC 3.6.4.13) (DEAD box protein 49)	ddx49 DDB_G0270396	160	120	112	173	209	212	165	115	124	163	205	207	163	135	192	1.425	0.511	2.479	0.0131587	0.0474424	0.0214	0.0269	0.0243	0.0243	TRUE	0.4143
DDB_G0288069	DDB_G0288069	Q54JG8	Q54JG8_DICDI	PARP catalytic domain-containing protein	DDB0187762	867	1018	813	1279	1333	1459	895	972	897	1201	1308	1425	1116.43	921	1311	1.423	0.509	5.004	5.61e-07	1.28e-05	0.0041	0.01	0.0065	0.0065	TRUE	0.069
DDB_G0288551	DDB_G0288551	Q54IS5	Q54IS5_DICDI	PUM-HD domain-containing protein	DDB0187989	706	460	498	866	885	777	729	439	549	813	869	759	693.08	572	814	1.422	0.508	2.835	0.00458004	0.0206446	0.0327	0.0117	0.0216	0.0216	TRUE	0.542
DDB_G0292778	DDB_G0292778	Q54CT3	Q54CT3_DICDI	DUF1716 domain-containing protein	DDB0184564	113	189	118	205	207	218	117	180	130	193	203	213	172.65	142	203	1.422	0.508	2.526	0.0115259	0.042747	0.0192	0.0258	0.0231	0.0231	TRUE	0.5799
DDB_G0270920	DDB_G0270920	Q55DC1	Q55DC1_DICDI	Uncharacterized protein	DDB_G0270920	381	286	298	436	487	538	393	273	329	410	478	526	401.36	332	471	1.421	0.507	2.976	0.00291731	0.0144927	0.0216	0.0151	0.0183	0.0183	TRUE	0.3037
DDB_G0285223	DDB_G0285223	Q54NI1	APC4_DICDI	Anaphase-promoting complex subunit 4 (APC4)	anapc4 apc4 DDB_G0285223	120	165	116	182	210	210	124	157	128	171	206	205	165.26	136	194	1.42	0.506	2.782	0.00540356	0.0235778	0.008	0.0267	0.0175	0.0175	TRUE	0.1935
DDB_G0287775	DDB_G0287775	Q54JV7	Q54JV7_DICDI	PPR_long domain-containing protein	DDB0187627	348	291	234	424	447	444	359	278	258	398	439	434	360.99	298	424	1.419	0.505	3.251	0.001152	0.00686253	0.0133	0.016	0.0145	0.0145	TRUE	0.3589
DDB_G0286621	DDB_G0286621	Q54LI7	Q54LI7_DICDI	DNA helicase (EC 3.6.4.12)	DDB0187049	237	322	203	341	385	414	245	307	224	320	378	404	313.09	259	367	1.419	0.505	2.99	0.00278992	0.0139922	0.0171	0.0174	0.0172	0.0172	TRUE	0.3066
DDB_G0287461	DDB_G0287461	Q8T690	ABCG3_DICDI	ABC transporter G family member 3 (ABC transporter ABCG.3)	abcG3 DDB_G0287461	18727	10454	13459	22109	21428	21342	19338	9977	14843	20767	21033	20849	17801.3	14719	20883	1.419	0.505	2.587	0.00969478	0.0374496	0.0505	0.0072	0.0274	0.0274	TRUE	0.2994
DDB_G0275061	DDB_G0275061	Q869W7	S35B4_DICDI	UDP-N-acetylglucosamine transporter slc35b4 (Solute carrier family 35 member B4)	slc35b4 DDB_G0275061	160	166	155	223	233	269	165	158	171	209	229	263	199.26	165	234	1.418	0.504	3.151	0.00162578	0.00912503	0	0.0233	0.0132	0.0132	TRUE	0.132
DDB_G0288511	DDB_G0288511	Q8I7T3	SADA_DICDI	Substrate-adhesion molecule	sadA DDB_G0288511	10036	10294	8208	13240	14973	14647	10363	9824	9052	12437	14697	14309	11780.4	9746	13814	1.417	0.503	5.202	1.97e-07	5.49e-06	0.006	0.0073	0.0067	0.0067	TRUE	0.0931
DDB_G0268822	DDB_G0268822	Q55EM8	Q55EM8_DICDI	F-box domain-containing protein	DDB0190063	1566	1754	1469	2165	2318	2714	1617	1674	1620	2034	2275	2651	1978.56	1637	2320	1.417	0.503	4.436	9.15e-06	0.000133414	0.0084	0.0087	0.0087	0.0087	TRUE	0.1891
DDB_G0286977	DDB_G0286977	Q54L14	Q54L14_DICDI	J domain-containing protein	DDB0218872	638	587	586	844	1003	883	659	560	646	793	985	863	750.87	622	880	1.416	0.502	4.01	6.07e-05	0.000624394	0.0086	0.0114	0.0099	0.0099	TRUE	0.1287
DDB_G0293856	DDB_G0293856	Q54B77	Q54B77_DICDI	Lipase_3 domain-containing protein	DDB0192161	328	246	279	465	452	375	339	235	308	437	444	366	354.66	294	416	1.416	0.502	2.961	0.0030643	0.0150522	0.0195	0.0162	0.0178	0.0178	TRUE	0.3549
DDB_G0272849	DDB_G0272849	Q558U5	Q558U5_DICDI	EGF-like domain-containing protein	DDB_G0272849	949	754	711	1140	1335	1159	980	720	784	1071	1310	1132	999.52	828	1171	1.415	0.501	3.482	0.000497481	0.00346851	0.0175	0.0103	0.0139	0.0139	TRUE	0.3073
DDB_G0277019	DDB_G0277019	Q550V0	Q550V0_DICDI	Uncharacterized protein	DDB0217865	888	614	654	1128	1091	1037	917	586	721	1060	1071	1013	894.62	741	1048	1.414	0.5	3.132	0.00173577	0.00957862	0.0228	0.0107	0.0172	0.0172	TRUE	0.4495
DDB_G0275899	DDB_G0275899	Q552V8	Q552V8_DICDI	Uncharacterized protein	DDB0217713	936	965	867	1254	1494	1407	967	921	956	1178	1466	1374	1143.76	948	1339	1.413	0.499	4.578	4.69e-06	7.69e-05	0.006	0.0099	0.0077	0.0077	TRUE	0.1346
DDB_G0284837	DDB_G0284837	Q54P58	Q54P58_DICDI	Uncharacterized protein	DDB_G0284837	158	194	172	256	265	266	163	185	190	240	260	260	216.41	179	253	1.413	0.499	3.41	0.000650317	0.00437164	0	0.022	0.0107	0.0107	TRUE	0.0663
DDB_G0283479	DDB_G0283479	Q54QY9	ABCH4_DICDI	ABC transporter H family member 4 (ABC transporter ABCH.4)	abcH4 DDB_G0283479	537	432	422	609	791	691	555	412	465	572	776	675	575.95	477	674	1.413	0.499	3.1	0.00193326	0.0103902	0.0201	0.0127	0.0169	0.0169	TRUE	0.1544
DDB_G0290083	DDB_G0290083	Q54GL4	Q54GL4_DICDI	4HBT domain-containing protein	DDB0188716	207	182	171	247	309	285	214	174	189	232	303	278	231.63	192	271	1.413	0.499	2.968	0.00299957	0.0148383	0.0108	0.0211	0.0159	0.0159	TRUE	0.1815
DDB_G0279083	DDB_G0279083	Q54XB2	Q54XB2_DICDI	DRIM domain-containing protein	DDB0205024	1034	791	817	1395	1304	1284	1068	755	901	1310	1280	1254	1094.72	908	1281	1.412	0.498	3.708	0.000208682	0.0017224	0.0137	0.01	0.012	0.012	TRUE	0.2838
DDB_G0286697	DDB_G0286697	Q54LD3	Q54LD3_DICDI	RNB domain-containing protein	DDB0187101	193	169	164	239	284	267	199	161	181	224	279	261	217.59	180	255	1.412	0.498	3.04	0.00236563	0.0122021	0.0072	0.022	0.0146	0.0146	TRUE	0.1214
DDB_G0279909	DDB_G0279909	Q54W35	Q54W35_DICDI	Lipoxygenase domain-containing protein	lipA DDB0214940	3480	3465	2772	4471	5068	4993	3594	3307	3057	4200	4975	4878	4001.59	3319	4684	1.411	0.497	4.789	1.67e-06	3.19e-05	0.0069	0.0079	0.0075	0.0075	TRUE	0.0998
DDB_G0280261	DDB_G0280261	Q54VL8	Q54VL8_DICDI	Uncharacterized protein	DDB0206475	527	809	539	792	965	1031	544	772	594	744	947	1007	768.18	637	899	1.411	0.497	2.931	0.00338224	0.016309	0.0274	0.0113	0.0194	0.0194	TRUE	0.4092
DDB_G0291249	DDB_G0291249	Q54EH7	Q54EH7_DICDI	RNA-directed RNA polymerase (EC 2.7.7.48)	rrpB DDB0220017	205	333	217	331	404	388	212	318	239	311	397	379	309.22	256	362	1.411	0.497	2.655	0.00792266	0.031833	0.0259	0.0175	0.0219	0.0219	TRUE	0.4997
DDB_G0282765	DDB_G0282765	Q54SG1	Q54SG1_DICDI	Short-chain dehydrogenase/reductase family protein	DDB_G0282765	77	100	78	132	126	124	80	95	86	124	124	121	104.96	87	123	1.412	0.497	2.556	0.0105975	0.0400965	0	0.0379	0.0175	0.0175	TRUE	0.0718
DDB_G0270482	DDB_G0270482	Q55E94	EFGM_DICDI	Elongation factor G, mitochondrial (EF-Gmt) (Elongation factor G 1, mitochondrial) (mEF-G 1) (Elongation factor G1)	gfm1 DDB_G0270482	1949	1593	1612	2620	2686	2447	2013	1520	1778	2461	2637	2390	2133.12	1770	2496	1.41	0.496	4.193	2.76e-05	0.000324561	0.0102	0.0086	0.0096	0.0096	TRUE	0.1855
DDB_G0275541	DDB_G0275541	Q8MMQ1	Q8MMQ1_DICDI	Uncharacterized protein	DDB0167273	403	295	294	484	549	458	416	282	324	455	539	447	410.48	341	480	1.411	0.496	2.903	0.00369135	0.0174315	0.0215	0.015	0.0185	0.0185	TRUE	0.43
DDB_G0282905	DDB_G0282905	Q54RV1	Q54RV1_DICDI	Uncharacterized protein	DDB0218414	689	614	569	939	954	915	711	586	628	882	936	894	772.88	642	904	1.409	0.495	4.572	4.83e-06	7.87e-05	0.0035	0.0113	0.0071	0.0071	TRUE	0.1073
DDB_G0283727	DDB_G0283727	Q54QN6	Q54QN6_DICDI	Uncharacterized protein	DDB0185652	604	585	475	717	815	953	624	558	524	673	800	931	685.05	569	801	1.409	0.495	3.391	0.00069603	0.00461109	0.0157	0.0118	0.0138	0.0138	TRUE	0.1413
DDB_G0271490	DDB_G0271490	Q55B10	AGAL_DICDI	Probable alpha-galactosidase (EC 3.2.1.22) (Alpha-D-galactoside galactohydrolase) (Melibiase)	melA DDB_G0271490	800	830	669	1055	1243	1133	826	792	738	991	1220	1107	945.66	785	1106	1.408	0.493	4.38	1.19e-05	0.000162932	0.0061	0.0105	0.0081	0.0081	TRUE	0.0995
DDB_G0275403	DDB_G0275403	Q553S0	Q553S0_DICDI	CBF domain-containing protein	DDB0217650	441	312	327	538	555	529	455	298	361	505	545	517	446.78	371	522	1.408	0.493	2.992	0.00277072	0.0139069	0.0201	0.0143	0.0173	0.0173	TRUE	0.4527
DDB_G0282615	DDB_G0282615	Q54S83	NDUF7_DICDI	Protein arginine methyltransferase NDUFAF7 homolog, mitochondrial (EC 2.1.1.320) (Mitochondrial dysfunction gene A) (NADH dehydrogenase [ubiquinone] complex I, assembly factor 7 homolog)	midA DDB_G0282615	385	492	304	537	607	607	398	470	335	504	596	593	482.6	401	564	1.406	0.492	3.206	0.00134657	0.0078125	0.0151	0.0138	0.0148	0.0148	TRUE	0.2618
DDB_G0282265	DDB_G0282265	Q54SR8	SGMC_DICDI	Sphingomyelinase phosphodiesterase C (EC 3.1.4.-) (ASM-like phosphodiesterase C)	sgmC DDB_G0282265	137	105	132	196	178	189	141	100	146	184	175	185	155.12	129	181	1.407	0.492	2.539	0.0111267	0.0417084	0.0117	0.028	0.0205	0.0205	TRUE	0.4057
DDB_G0286875	DDB_G0286875	Q54L63	GATA_DICDI	Glutamyl-tRNA(Gln) amidotransferase subunit A, mitochondrial (Glu-AdT subunit A) (EC 6.3.5.7)	gatA DDB_G0286875	288	308	246	420	418	417	297	294	271	395	410	407	345.8	287	404	1.404	0.49	4.164	3.13e-05	0.000360669	0	0.0164	0.007	0.007	TRUE	0.0266
DDB_G0280011	DDB_G0280011	Q54W47	Q54W47_DICDI	Reverse transcriptase domain-containing protein	DDB0218205	98	107	80	134	154	136	101	102	88	126	151	133	116.91	97	137	1.404	0.489	2.541	0.0110478	0.0414567	0	0.0348	0.0179	0.0179	TRUE	0.0897
DDB_G0286197	DDB_G0286197	Q54M57	Q54M57_DICDI	Uncharacterized protein	DDB0186849	1526	1593	1440	2176	2255	2367	1576	1520	1588	2044	2213	2312	1875.66	1561	2190	1.403	0.488	5.851	4.9e-09	2.74e-07	0.0018	0.0088	0.0045	0.0045	TRUE	0.0413
DDB_G0292992	DDB_G0292992	Q54CD8	DDX54_DICDI	ATP-dependent RNA helicase ddx54 (EC 3.6.4.13) (ATP-dependent RNA helicase helA) (DEAD box protein 54)	helA ddx54 DDB_G0292992	770	731	622	1044	1022	1096	795	698	686	981	1003	1071	872.21	726	1018	1.402	0.487	4.753	2e-06	3.75e-05	0.0027	0.0108	0.0064	0.0064	TRUE	0.0813
DDB_G0267484	DDB_G0267484	Q55GW2	PPAC_DICDI	Low molecular weight phosphotyrosine protein phosphatase (LMW-PTP) (LMW-PTPase) (EC 3.1.3.48) (Low molecular weight cytosolic acid phosphatase) (EC 3.1.3.2)	acp1 DDB_G0267484	133	130	117	160	214	191	137	124	129	150	210	187	156.23	130	182	1.4	0.486	2.566	0.0102779	0.0391742	0.0109	0.0278	0.0192	0.0192	TRUE	0.2579
DDB_G0285427	DDB_G0285427	Q54MY9	MKCA_DICDI	Probable serine/threonine-protein kinase mkcA (EC 2.7.11.1) (MAP kinase cascade A)	mkcA DG1023 DDB_G0285427	1551	1172	1211	1900	2025	1949	1602	1119	1336	1785	1988	1904	1622.01	1352	1892	1.4	0.485	3.531	0.000414445	0.00297891	0.0165	0.0091	0.013	0.013	TRUE	0.3147
DDB_G0288803	DDB_G0288803	Q54IE8	IRLE_DICDI	Probable serine/threonine-protein kinase irlE (EC 2.7.11.1) (Inositol-requiring protein-like protein kinase E)	irlE DDB_G0288803	158	160	146	207	230	253	163	153	161	194	226	247	190.7	159	222	1.399	0.485	2.971	0.00297294	0.0147273	0	0.0241	0.0138	0.0138	TRUE	0.1355
DDB_G0271836	DDB_G0271836	Q55AI9	Q55AI9_DICDI	Uncharacterized protein	DDB0216925	115	141	121	170	183	207	119	135	133	160	180	202	154.72	129	181	1.399	0.485	2.733	0.00627849	0.0265039	0	0.028	0.016	0.016	TRUE	0.1196
DDB_G0275295	DDB_G0275295	Q553X7	GALE_DICDI	UDP-glucose 4-epimerase (EC 5.1.3.2) (Galactowaldenase) (UDP-N-acetylglucosamine 4-epimerase) (UDP-GlcNAc 4-epimerase) (EC 5.1.3.7) (UDP-galactosamine 4-epimerase) (UDP-GalNAc 4-epimerase) (UDP-galactose 4-epimerase)	galE DDB_G0275295	407	408	337	543	588	579	420	389	372	510	577	566	472.36	394	551	1.399	0.484	4.181	2.9e-05	0.000337617	0.002	0.0139	0.0075	0.0075	TRUE	0.0498
DDB_G0274827	DDB_G0274827	Q86J16	Q86J16_DICDI	Ubiquitin carboxyl-terminal hydrolase (EC 3.4.19.12)	DDB0217499	814	747	720	1015	1168	1210	841	713	794	953	1146	1182	938.24	783	1094	1.398	0.484	3.94	8.15e-05	0.000793941	0.0091	0.0105	0.0098	0.0098	TRUE	0.1519
DDB_G0282213	DDB_G0282213	Q54SU6	Q54SU6_DICDI	CobW C-terminal domain-containing protein	DDB0205270	207	198	156	255	303	274	214	189	172	240	297	268	229.9	192	268	1.399	0.484	3.005	0.00265272	0.0134065	0.0073	0.0212	0.0142	0.0142	TRUE	0.1093
DDB_G0284987	DDB_G0284987	Q54NU0	FEN1_DICDI	Flap endonuclease 1 (FEN-1) (EC 3.1.-.-) (Flap structure-specific endonuclease 1)	repG DDB_G0284987	431	356	285	546	556	488	445	340	314	513	546	477	439.08	366	512	1.397	0.482	3.076	0.00209726	0.0110622	0.0167	0.0144	0.0153	0.0153	TRUE	0.4026
DDB_G0287727	DDB_G0287727	Q54JZ0	Q54JZ0_DICDI	Enhancer of polycomb-like protein	DDB0187595	226	320	234	331	427	393	233	305	258	311	419	384	318.47	265	371	1.396	0.482	2.837	0.00454707	0.0205577	0.0178	0.0172	0.0175	0.0175	TRUE	0.2343
DDB_G0278925	DDB_G0278925	Q54XH7	Q54XH7_DICDI	DUF4460 domain-containing protein	DDB0206288	490	435	375	672	663	594	506	415	414	631	651	580	532.83	445	621	1.395	0.481	3.816	0.000135749	0.00120568	0.0059	0.0131	0.0095	0.0095	TRUE	0.1669
DDB_G0294597	DDB_G0294597	B0G0Z7	B0G0Z7_DICDI	Beta-lactamase family protein	DDB_G0294597	1681	1308	1336	2029	2264	2141	1736	1248	1473	1906	2222	2092	1779.55	1486	2073	1.396	0.481	3.574	0.000351737	0.00263221	0.0156	0.0089	0.0125	0.0125	TRUE	0.2615
DDB_G0289659	DDB_G0289659	Q54H25	Q54H25_DICDI	RNA-directed RNA polymerase (EC 2.7.7.48)	rrpA DDB0191515	319	446	282	451	590	498	329	426	311	424	579	486	425.89	355	496	1.395	0.481	2.763	0.00571944	0.0246692	0.0238	0.0147	0.0194	0.0194	TRUE	0.3299
DDB_G0280867	DDB_G0280867	Q54UR8	Q54UR8_DICDI	Uncharacterized protein	DDB0215220	191	261	159	272	327	300	197	249	175	255	321	293	248.54	207	290	1.396	0.481	2.673	0.00750886	0.0305087	0.0181	0.0201	0.0192	0.0192	TRUE	0.3463
DDB_G0269114	DDB_G0269114	Q9U7C9	NUCMR_DICDI	Nucleomorphin (Calmodulin-binding protein A) (Calmodulin-binding protein CaM-BP38)	numA cmbA numB DDB_G0269114	1066	1383	957	1571	1723	1723	1101	1320	1055	1476	1691	1683	1387.7	1159	1617	1.395	0.48	4.054	5.02e-05	0.000534388	0.0092	0.0094	0.0093	0.0093	TRUE	0.1786
DDB_G0282241	DDB_G0282241	Q54ST1	Q54ST1_DICDI	Uncharacterized protein	DDB_G0282241	196	225	153	252	282	312	202	215	169	237	277	305	234.03	195	273	1.394	0.48	2.843	0.00447481	0.0202921	0.0113	0.0209	0.0161	0.0161	TRUE	0.1517
DDB_G0271034	DDB_G0271034	Q55CD0	Q55CD0_DICDI	Uncharacterized protein	DDB0216744	113	115	100	154	168	164	117	110	110	145	165	160	134.42	112	157	1.395	0.48	2.753	0.00590699	0.0253222	0	0.0312	0.0142	0.0142	TRUE	0.0478
DDB_G0281839	DDB_G0281839	Q54TD8	BOP1_DICDI	Ribosome biogenesis protein BOP1 homolog	DDB_G0281839	1048	633	744	1256	1225	1139	1082	604	821	1180	1202	1113	1000.29	836	1165	1.395	0.48	2.547	0.0108586	0.0408635	0.0403	0.0103	0.0245	0.0245	TRUE	0.342
DDB_G0289265	DDB_G0289265	Q54HR9	Q54HR9_DICDI	Amino_oxidase domain-containing protein	DDB0188339	2268	2482	2225	3125	3406	3793	2342	2369	2454	2935	3343	3705	2858.1	2388	3328	1.394	0.479	4.611	4.01e-06	6.78e-05	0.0065	0.0082	0.0074	0.0074	TRUE	0.1297
DDB_G0286073	DDB_G0286073	Q54MA7	Q54MA7_DICDI	Uncharacterized protein	DDB0186803	437	467	352	518	644	690	451	446	388	487	632	674	512.99	428	598	1.394	0.479	3.135	0.00171983	0.00952068	0.0162	0.0134	0.0148	0.0148	TRUE	0.3124
DDB_G0290421	DDB_G0290421	Q54G40	Q54G40_DICDI	Uncharacterized protein	DDB0188882	182	155	128	221	245	222	188	148	141	208	240	217	190.33	159	222	1.393	0.479	2.742	0.00610406	0.0259635	0.0084	0.0241	0.0165	0.0165	TRUE	0.2658
DDB_G0283635	DDB_G0283635	Q54QU5	WDR89_DICDI	WD repeat-containing protein 89 homolog	wdr89 DDB_G0283635	186	136	132	221	233	220	192	130	146	208	229	215	186.44	156	217	1.394	0.479	2.551	0.0107401	0.0405592	0.0145	0.0244	0.0199	0.0199	TRUE	0.4379
DDB_G0279737	DDB_G0279737	P90520	TOP2M_DICDI	DNA topoisomerase 2, mitochondrial (DNA topoisomerase II) (EC 5.6.2.2)	top2mt topA DDB_G0279737	926	990	843	1366	1469	1244	956	945	930	1283	1442	1215	1128.51	944	1313	1.392	0.477	4.849	1.24e-06	2.49e-05	0.0034	0.0099	0.0061	0.0061	TRUE	0.0879
DDB_G0269734	DDB_G0269734	Q55D96	Q55D96_DICDI	SPX domain-containing protein	DDB0190512	138	157	166	226	238	220	143	150	183	212	234	215	189.37	159	220	1.392	0.477	2.886	0.00390044	0.0182067	0.0031	0.0242	0.0142	0.0142	TRUE	0.1883
DDB_G0282723	DDB_G0282723	Q54S12	TM104_DICDI	Transmembrane protein 104 homolog	tmem104 DDB_G0282723	183	221	185	264	314	291	189	211	204	248	308	284	240.73	201	280	1.391	0.476	3.157	0.00159338	0.00896233	0.0043	0.0205	0.0121	0.0121	TRUE	0.1149
DDB_G0292812	DDB_G0292812	Q54CK5	Q54CK5_DICDI	MipAp	mipA DDB0220117	345	374	317	490	548	491	356	357	350	460	538	480	423.44	354	493	1.39	0.475	4.038	5.39e-05	0.000567952	0	0.0147	0.0075	0.0075	TRUE	0.0754
DDB_G0289675	DDB_G0289675	Q54H71	ADRPH_DICDI	[Protein ADP-ribosylarginine] hydrolase (ADP-ribosylarginine hydrolase) (EC 3.2.2.19) (ADP-ribose-L-arginine cleaving enzyme)	adprh DDB_G0289675	458	447	393	577	702	637	473	427	433	542	689	622	531.05	444	618	1.39	0.475	3.693	0.000221291	0.0018052	0.0073	0.0132	0.01	0.01	TRUE	0.1365
DDB_G0271692	DDB_G0271692	Q55AP8	COMC_DICDI	EGF-like domain-containing protein comC (Communication mutant protein C)	comC DDB_G0271692	340	268	246	451	464	349	351	256	271	424	455	341	349.7	293	407	1.39	0.475	2.697	0.00698962	0.0288906	0.0214	0.0163	0.0194	0.0194	TRUE	0.3433
DDB_G0293882	DDB_G0293882	Q54B62	Q54B62_DICDI	Uncharacterized protein	DDB0192177	118	117	105	158	170	174	122	112	116	148	167	170	139.1	117	162	1.389	0.474	2.739	0.00616857	0.0261555	0	0.0304	0.0142	0.0142	TRUE	0.0562
DDB_G0286565	DDB_G0286565	Q54LM6	Q54LM6_DICDI	DDA1 domain-containing protein	DDB0187010	113	126	91	169	150	167	117	120	100	159	147	163	134.4	112	156	1.389	0.474	2.657	0.00788779	0.0317172	0	0.0312	0.0153	0.0153	TRUE	0.0845
DDB_G0287889	DDB_G0287889	Q54JS9	Q54JS9_DICDI	Uncharacterized protein	DDB0219276	1026	658	836	1296	1315	1141	1059	628	922	1217	1291	1115	1038.7	870	1208	1.389	0.474	2.631	0.00852413	0.0337592	0.0362	0.0102	0.0224	0.0224	TRUE	0.7091
DDB_G0287753	DDB_G0287753	Q54JX1	Q54JX1_DICDI	(d)CMP kinase (EC 2.7.4.25)	DDB0187614	115	122	123	159	202	171	119	116	136	149	198	167	147.59	124	171	1.389	0.474	2.513	0.0119554	0.0439676	0.0083	0.029	0.0186	0.0186	TRUE	0.1988
DDB_G0277011	DDB_G0277011	Q550W4	Q550W4_DICDI	BTB domain-containing protein	DDB0217858	693	771	583	923	1037	1048	716	736	643	867	1018	1024	833.84	698	970	1.388	0.473	4.166	3.1e-05	0.000358579	0.0057	0.0109	0.0081	0.0081	TRUE	0.1028
DDB_G0267570	DDB_G0267570	Q55GP7	Q55GP7_DICDI	Uncharacterized protein	DDB0189379	3765	3381	2989	4623	5508	4811	3888	3227	3296	4342	5407	4700	4143.31	3470	4816	1.388	0.473	4.024	5.73e-05	0.000597895	0.0114	0.0078	0.0097	0.0097	TRUE	0.1401
DDB_G0281229	DDB_G0281229	Q54U78	Q54U78_DICDI	SAP DNA-binding domain-containing protein	DDB0220676	660	732	545	839	938	1066	682	699	601	788	921	1041	788.56	661	917	1.387	0.472	3.544	0.000394246	0.00287863	0.0118	0.0112	0.0115	0.0115	TRUE	0.1559
DDB_G0283671	DDB_G0283671	Q54QR7	GRN_DICDI	Granulin	grn DDB_G0283671	180	198	184	262	284	283	186	189	203	246	279	276	229.85	193	267	1.387	0.472	3.313	0.000921708	0.00572702	0	0.0212	0.0102	0.0102	TRUE	0.0537
DDB_G0282717	DDB_G0282717	Q54S15	Q54S15_DICDI	Uncharacterized protein	DDB0204946	811	604	586	1029	1026	904	837	576	646	967	1007	883	819.49	686	952	1.387	0.472	3.127	0.00176868	0.00973467	0.0197	0.011	0.0152	0.0152	TRUE	0.4363
DDB_G0290301	DDB_G0290301	Q54G96	Y8826_DICDI	Uncharacterized protein DDB_G0290301	DDB_G0290301	469	646	399	630	705	875	484	617	440	592	692	855	613.24	514	713	1.387	0.472	2.643	0.0082114	0.0327303	0.0308	0.0123	0.0213	0.0213	TRUE	0.276
DDB_G0290027	DDB_G0290027	Q54GP0	Q54GP0_DICDI	Uncharacterized protein	DDB0188689	146	197	153	205	268	255	151	188	169	193	263	249	202.04	169	235	1.387	0.472	2.574	0.010067	0.0385796	0.0152	0.0231	0.0191	0.0191	TRUE	0.2786
DDB_G0280349	DDB_G0280349	Q54VG2	Q54VG2_DICDI	Uncharacterized protein	DDB0206534	176	172	145	198	264	263	182	164	160	186	259	257	201.31	169	234	1.387	0.472	2.563	0.010387	0.0394703	0.0156	0.0232	0.0193	0.0193	TRUE	0.361
DDB_G0286343	DDB_G0286343	Q54LZ2	Y8805_DICDI	Putative uncharacterized protein DDB_G0286343	DDB_G0286343	196	151	148	225	269	237	202	144	163	211	264	232	202.77	170	236	1.387	0.472	2.56	0.0104554	0.0396876	0.0157	0.023	0.0195	0.0195	TRUE	0.2997
DDB_G0272248,DDB_G0274129,DDB_G0274133	DDB_G0272248	P07830	ACT1_DICDI	Major actin (Actin A1) (Actin A12) (Actin A8) (Actin III) (Actin M6) (Actin-1) (Actin-11) (Actin-12) (Actin-13) (Actin-14) (Actin-15) (Actin-16) (Actin-19) (Actin-2) (Actin-2-sub 1) (Actin-20) (Actin-21) (Actin-3a) (Actin-4) (Actin-5) (Actin-6) (Actin-7) (Actin-8) (Actin-9) (Actin-IEL1)	act1 act1a DDB_G0289553; act2 act2-1 DDB_G0274133; act4 DDB_G0289005; act5 DDB_G0289663; act6 DDB_G0274135; act7 DDB_G0280545; act8 actA8 DDB_G0269234; act9 DDB_G0274601; act11 DDB_G0288879; act12 DDB_G0274129; act13 DDB_G0274599; act14 actB1 DDB_G0274137; act15 actA1 DDB_G0272520; act16 actM6 DDB_G0272248; act19 DDB_G0274727; act20 DDB_G0274285; act21 DDB_G0274561	2207	2313	1860	2663	3488	3220	2279	2207	2051	2501	3424	3146	2601.42	2179	3024	1.387	0.472	3.703	0.00021343	0.00175608	0.0131	0.0083	0.0113	0.0113	TRUE	0.2777
DDB_G0269362	DDB_G0269362	Q55E74	FRMB_DICDI	FERM domain-containing protein B	frmB DDB_0190205 DDB_G0269362	522	635	501	739	794	902	539	606	553	694	779	881	675.38	566	785	1.386	0.471	3.777	0.000158552	0.00136172	0.0079	0.0119	0.0097	0.0097	TRUE	0.1368
DDB_G0302418	DDB_G0302418	C7G018	C7G018_DICDI	U3 small nucleolar ribonucleoprotein protein	imp4 DDB_G0302418	279	238	233	354	379	374	288	227	257	333	372	365	307.02	257	357	1.386	0.471	3.312	0.000925493	0.00574374	0.005	0.0176	0.0112	0.0112	TRUE	0.1228
DDB_G0274383	DDB_G0274383	Q8MLZ3	PDE5_DICDI	cGMP-dependent 3',5'-cGMP phosphodiesterase A (EC 3.1.4.35) (Cyclic GMP-binding protein A) (Phosphodiesterase 5) (DdPDE5) (Phosphodiesterase D)	pdeD gbpA pde5 DDB_G0274383	653	868	538	904	1080	1023	674	828	593	849	1060	999	834.11	698	969	1.387	0.471	3.124	0.00178479	0.00979256	0.019	0.0109	0.0152	0.0152	TRUE	0.3136
DDB_G0273519,DDB_G0273457	DDB_G0273519	Q557J5	NIT1_DICDI	Deaminated glutathione amidase (dGSH amidase) (EC 3.5.1.128) (Nitrilase homolog 1)	nit1-1 DDB_G0273457; nit1-2 DDB_G0273519	428	541	430	578	699	776	442	516	474	543	686	758	569.94	477	662	1.386	0.471	3.142	0.00167556	0.00933219	0.016	0.0127	0.0144	0.0144	TRUE	0.2953
DDB_G0292930	DDB_G0292930	Q54CG8	Q54CG8_DICDI	Uncharacterized protein	DDB0191702	212	291	231	334	380	363	219	278	255	314	373	355	298.79	251	347	1.385	0.47	3.15	0.00163194	0.00914569	0.0074	0.0179	0.0126	0.0126	TRUE	0.1357
DDB_G0285003	DDB_G0285003	Q54NS9	AIFA_DICDI	Apoptosis-inducing factor homolog A (EC 1.-.-.-)	aifA DDB_G0285003	1203	855	849	1445	1398	1452	1242	816	936	1357	1372	1418	1190.43	998	1382	1.385	0.47	3.069	0.00214507	0.0112523	0.0232	0.0098	0.0161	0.0161	TRUE	0.5473
DDB_G0280977	DDB_G0280977	Q8ST87	ABCCA_DICDI	ABC transporter C family member 10 (ABC transporter ABCC.10)	abcC10 DDB_G0280977	905	719	828	1397	1254	985	935	686	913	1312	1231	962	1006.54	845	1168	1.384	0.469	2.882	0.00394939	0.0183612	0.0261	0.0103	0.0181	0.0181	TRUE	0.3227
DDB_G0269312	DDB_G0269312	Q55EB8	Q55EB8_DICDI	NUC153 domain-containing protein	DDB0190166	485	455	406	629	613	737	501	434	448	591	602	720	549.22	461	638	1.383	0.468	3.652	0.000259814	0.00205253	0.0074	0.013	0.01	0.01	TRUE	0.1509
DDB_G0281179	DDB_G0281179	Q54UA9	CLKA_DICDI	Probable serine/threonine-protein kinase clkA (EC 2.7.11.1) (CDC2-like kinase A)	clkA DDB_G0281179	217	301	198	305	373	367	224	287	218	286	366	359	290.14	243	337	1.383	0.468	2.726	0.00641344	0.0269329	0.0172	0.0182	0.0177	0.0177	TRUE	0.2828
DDB_G0267252	DDB_G0267252	Q55H30	Q55H30_DICDI	Uncharacterized protein	DDB0216474	480	479	447	624	703	739	496	457	493	586	690	722	573.98	482	666	1.382	0.467	3.853	0.000116512	0.00105807	0.0056	0.0127	0.0088	0.0088	TRUE	0.1309
DDB_G0279835	DDB_G0279835	Q54W84	Q54W84_DICDI	Uncharacterized protein	DDB0206317	176	163	133	238	219	236	182	156	147	224	215	231	192.18	162	223	1.382	0.467	2.961	0.00306334	0.0150522	0	0.0239	0.0125	0.0125	TRUE	0.1283
DDB_G0269590	DDB_G0269590	Q55DN5	Q55DN5_DICDI	P-type ATPase	DDB_G0269590	245	285	205	307	369	398	253	272	226	288	362	389	298.41	250	346	1.382	0.467	2.876	0.00402417	0.0186333	0.0133	0.0179	0.0155	0.0155	TRUE	0.248
DDB_G0279221	DDB_G0279221	Q54X43	Q54X43_DICDI	Uncharacterized protein	DDB0205658	193	226	210	253	303	367	199	216	232	238	297	359	256.7	216	298	1.382	0.467	2.544	0.0109634	0.0411991	0.0208	0.0197	0.0202	0.0202	TRUE	0.1415
DDB_G0270480	DDB_G0270480	Q55EA6	Q55EA6_DICDI	Uncharacterized protein	DDB_G0270480	1079	961	892	1469	1464	1378	1114	917	984	1380	1437	1346	1196.36	1005	1388	1.381	0.466	4.541	5.59e-06	8.87e-05	0.0042	0.0098	0.0067	0.0067	TRUE	0.1083
DDB_G0271632	DDB_G0271632	Q86JH5	Q86JH5_DICDI	TRUD domain-containing protein	DDB0216877	414	326	331	528	531	518	428	311	365	496	521	506	437.81	368	508	1.381	0.466	3.287	0.00101279	0.00615822	0.0093	0.0145	0.0121	0.0121	TRUE	0.2321
DDB_G0269404	DDB_G0269404	Q55E39	DUSP1_DICDI	Probable dual specificity protein phosphatase DDB_G0269404 (EC 3.1.3.16) (EC 3.1.3.48)	DDB_G0269404	240	280	222	322	385	378	248	267	245	302	378	369	301.59	253	350	1.38	0.465	3.225	0.00126053	0.00738674	0.006	0.0178	0.0116	0.0116	TRUE	0.1623
DDB_G0279873	DDB_G0279873	Q54W56	Q54W56_DICDI	B box-type domain-containing protein	DDB0206335	218	276	236	337	370	362	225	263	260	317	363	354	297.03	249	345	1.38	0.464	3.371	0.000747878	0.00484162	0.0028	0.018	0.0102	0.0102	TRUE	0.0818
DDB_G0290869	DDB_G0290869	Q54FG7	JMJCF_DICDI	JmjC domain-containing protein F (Jumonji domain-containing protein F)	jcdF DDB_G0290869	152	124	147	200	215	208	157	118	162	188	211	203	173.25	146	201	1.379	0.464	2.565	0.0103233	0.0392959	0.0085	0.0258	0.0176	0.0176	TRUE	0.2928
DDB_G0295827	DDB_G0295827	C7FZZ3	C7FZZ3_DICDI	Leucine-rich repeat-containing protein	DDB_G0295827	154	163	138	210	232	224	159	156	152	197	228	219	185.1	156	215	1.379	0.463	3.016	0.00256229	0.013031	0	0.0246	0.0114	0.0114	TRUE	0.0557
DDB_G0268196	DDB_G0268196	Q55FA5	Q55FA5_DICDI	UnbV_ASPIC domain-containing protein	DDB0189849	167	191	168	260	251	259	172	182	185	244	246	253	213.94	180	248	1.377	0.462	3.304	0.000954232	0.00588042	0	0.0222	0.0093	0.0093	TRUE	0.0143
DDB_G0292112	DDB_G0292112	Q54DN6	GALK_DICDI	Galactokinase (EC 2.7.1.6) (Galactose kinase)	galK DDB_G0292112	467	357	331	549	548	596	482	341	365	516	538	582	470.64	396	545	1.377	0.462	2.969	0.00298421	0.0147692	0.0169	0.0139	0.0152	0.0152	TRUE	0.4183
DDB_G0270708	DDB_G0270708	Q55CJ5	Q55CJ5_DICDI	EGF-like domain-containing protein	DDB0201928	1134	1074	1017	1522	1794	1409	1171	1025	1122	1430	1761	1376	1314.11	1106	1522	1.377	0.461	3.746	0.000179841	0.00151775	0.0104	0.0095	0.0101	0.0101	TRUE	0.2264
DDB_G0294629	DDB_G0294629	B0G196	B0G196_DICDI	SET domain-containing protein	DDB_G0294629	475	418	390	618	660	601	491	399	430	580	648	587	522.5	440	605	1.376	0.461	3.742	0.000182285	0.00152977	0.0052	0.0133	0.009	0.009	TRUE	0.1182
DDB_G0286277	DDB_G0286277	Q54M04	Q54M04_DICDI	Cellulase (EC 3.2.1.4)	DDB0186900	419	462	369	505	682	635	433	441	407	474	669	620	507.44	427	588	1.377	0.461	3.056	0.00223946	0.0116566	0.0153	0.0134	0.0144	0.0144	TRUE	0.3381
DDB_G0288625	DDB_G0288625	Q54IN8	Q54IN8_DICDI	Uncharacterized protein	DDB0188026	624	422	442	742	757	687	644	403	487	697	743	671	607.62	511	704	1.376	0.461	2.682	0.00731291	0.0298511	0.0275	0.0124	0.0196	0.0196	TRUE	0.6039
DDB_G0289791	DDB_G0289791	Q54H46	DRKA_DICDI	Probable serine/threonine-protein kinase drkA (EC 2.7.11.1) (Receptor-like kinase 1) (Receptor-like kinase A) (Vesicle-associated receptor tyrosine kinase-like protein 1)	drkA rk1 vsk1 DDB_G0289791	297	394	244	390	486	479	307	376	269	366	477	468	377.19	317	437	1.376	0.46	2.666	0.00767671	0.0310228	0.0219	0.0157	0.0187	0.0187	TRUE	0.3009
DDB_G0279999	DDB_G0279999	Q54VZ3	Q54VZ3_DICDI	Uncharacterized protein	DDB0205926	201	228	150	274	290	278	208	218	165	257	285	272	234.03	197	271	1.375	0.459	2.912	0.00358553	0.0170781	0.0055	0.0209	0.0135	0.0135	TRUE	0.2053
DDB_G0277405	DDB_G0277405	Q8T2H8	Q8T2H8_DICDI	SAP DNA-binding domain-containing protein	DDB0216422	2358	2103	1885	2835	3250	3177	2435	2007	2079	2663	3190	3104	2579.59	2174	2986	1.374	0.458	4.002	6.29e-05	0.000642297	0.0094	0.0083	0.009	0.009	TRUE	0.134
DDB_G0278435	DDB_G0278435	Q54Y38	Q54Y38_DICDI	Uncharacterized protein	DDB0205453	156	213	147	222	270	257	161	203	162	209	265	251	208.52	175	242	1.374	0.458	2.607	0.00912919	0.0356449	0.012	0.0226	0.0173	0.0173	TRUE	0.2101
DDB_G0269968	DDB_G0269968	Q55CP4	Q55CP4_DICDI	Armadillo repeat-containing protein 1	DDB0190705	926	983	759	1160	1308	1410	956	938	837	1090	1284	1377	1080.39	910	1250	1.373	0.457	3.814	0.000136515	0.00121087	0.0088	0.0101	0.0094	0.0094	TRUE	0.1524
DDB_G0284591	DDB_G0284591	Q54PF6	Q54PF6_DICDI	C2H2-type domain-containing protein	DDB0218621	867	701	712	1131	1124	1083	895	669	785	1062	1103	1058	928.86	783	1074	1.373	0.457	3.691	0.000223397	0.00182097	0.0091	0.0106	0.0099	0.0099	TRUE	0.1957
DDB_G0293204	DDB_G0293204	Q54C12	Q54C12_DICDI	Uncharacterized protein	DDB0191818	930	991	781	1288	1428	1214	960	946	861	1210	1402	1186	1094.16	922	1266	1.372	0.456	4.28	1.87e-05	0.000234444	0.0051	0.01	0.0072	0.0072	TRUE	0.1058
DDB_G0304561	DDB_G0304561	C7G035	C7G035_DICDI	Transmembrane protein	DDB_G0304561	267	289	248	427	362	383	276	276	274	401	355	374	325.93	275	377	1.371	0.455	3.718	0.000200441	0.00166091	0	0.017	0.0076	0.0076	TRUE	0.0367
DDB_G0292468	DDB_G0292468	Q54D59	Q54D59_DICDI	Kri1_C domain-containing protein	DDB0184416	356	314	250	427	446	464	368	300	276	401	438	453	372.53	315	431	1.37	0.454	3.104	0.00190993	0.0102911	0.0093	0.0158	0.0126	0.0126	TRUE	0.2475
DDB_G0287003	DDB_G0287003	Q54KZ9	Q54KZ9_DICDI	Uncharacterized protein	DDB0187229	2725	1773	1985	3375	3379	2745	2814	1692	2189	3170	3317	2682	2643.95	2232	3056	1.37	0.454	2.582	0.009836	0.037856	0.036	0.0083	0.0219	0.0219	TRUE	0.3538
DDB_G0270404	DDB_G0270404	Q55BQ8	Q55BQ8_DICDI	Uncharacterized protein	DDB0191032	1844	1539	1386	2480	2352	2118	1904	1469	1529	2330	2309	2069	1934.79	1634	2236	1.369	0.453	3.707	0.000209935	0.00173003	0.0117	0.0087	0.0102	0.0102	TRUE	0.2528
DDB_G0283291	DDB_G0283291	Q54RA4	Y3291_DICDI	Probable iron/ascorbate oxidoreductase DDB_G0283291 (EC 1.14.-.-)	DDB_G0283291	416	345	366	541	543	562	430	329	404	508	533	549	458.78	388	530	1.369	0.453	3.39	0.00069816	0.00461938	0.0073	0.0141	0.0106	0.0106	TRUE	0.2032
DDB_G0289823	DDB_G0289823	Q54GZ0	OMT9_DICDI	O-methyltransferase 9 (EC 2.1.1.-)	omt9 DDB_G0289823	1120	1101	944	1483	1524	1593	1157	1051	1041	1393	1496	1556	1282.25	1083	1482	1.368	0.452	4.877	1.08e-06	2.2e-05	0.0025	0.0096	0.0054	0.0054	TRUE	0.0424
DDB_G0270666	DDB_G0270666	Q55CZ1	GDT2_DICDI	Probable serine/threonine-protein kinase gdt2 (EC 2.7.11.1) (Growth-differentiation transition protein 2)	gdt2 DDB_G0270666	1431	1906	1290	2059	2394	2220	1478	1819	1423	1934	2350	2169	1862.01	1573	2151	1.367	0.451	3.548	0.000388333	0.00284336	0.0132	0.0088	0.0111	0.0111	TRUE	0.2263
DDB_G0285219	DDB_G0285219	Q54NI9	Q54NI9_DICDI	Uncharacterized protein	DDB0186401	244	281	185	309	335	381	252	268	204	290	329	372	285.91	241	330	1.367	0.451	2.727	0.00639693	0.0268743	0.0138	0.0184	0.0161	0.0161	TRUE	0.1985
DDB_G0281797	DDB_G0281797	Q54TR7	Q54TR7_DICDI	Dihydrolipoamide acetyltransferase component of pyruvate dehydrogenase complex (EC 2.3.1.-)	bkdC DDB0230195	3058	3370	2538	4165	4471	4335	3158	3216	2799	3912	4389	4235	3618.13	3058	4179	1.366	0.45	4.941	7.78e-07	1.7e-05	0.004	0.008	0.0057	0.0057	TRUE	0.0662
DDB_G0284731	DDB_G0284731	Q54P87	Q54P87_DICDI	Swi3 domain-containing protein	DDB0218633	304	376	276	427	443	512	314	359	304	401	435	500	385.54	326	445	1.366	0.45	3.211	0.0013215	0.00769251	0.0079	0.0155	0.0115	0.0115	TRUE	0.1346
DDB_G0289709	DDB_G0289709	Q54H45	DRKB_DICDI	Probable serine/threonine-protein kinase drkB (EC 2.7.11.1) (Receptor-like kinase 2) (Receptor-like kinase B) (Vesicle-associated receptor tyrosine kinase-like protein 2)	drkB rk2 DDB_G0289709	273	298	241	343	416	417	282	284	266	322	408	407	328.33	277	379	1.366	0.45	3.119	0.00181694	0.00989152	0.0074	0.0169	0.0119	0.0119	TRUE	0.2013
DDB_G0304543	DDB_G0304543	P0C8Z5	PSMG4_DICDI	Proteasome assembly chaperone 4	psmG4 DDB_G0304543	149	153	126	208	216	197	154	146	139	195	212	192	173.11	146	200	1.366	0.45	2.88	0.0039727	0.0184532	0	0.0258	0.0117	0.0117	TRUE	0.0303
DDB_G0277179	DDB_G0277179	Q86K80	RUSF1_DICDI	RUS family member 1	rusf1 DDB_G0277179	185	244	169	281	266	317	191	233	186	264	261	310	240.83	203	278	1.366	0.45	2.807	0.00500041	0.0222681	0.008	0.0205	0.0142	0.0142	TRUE	0.1784
DDB_G0292606	DDB_G0292606	Q54D01	Q54D01_DICDI	Uncharacterized protein	DDB0184471	538	411	405	589	656	724	556	392	447	553	644	707	549.82	465	635	1.366	0.45	2.778	0.00547613	0.023835	0.0206	0.013	0.017	0.017	TRUE	0.3397
DDB_G0284331	DDB_G0284331	Q23917	PDE2_DICDI	3',5'-cyclic-nucleotide phosphodiesterase regA (PDEase regA) (EC 3.1.4.53) (Phosphodiesterase 2) (DdPDE2) (Response regulator protein A) (cAMP-specific 3',5'-cAMP phosphodiesterase 2)	regA pde2 DDB_G0284331	3517	5624	3509	5254	6405	6514	3632	5367	3870	4935	6287	6364	5075.78	4290	5862	1.366	0.45	2.735	0.00624335	0.026394	0.0331	0.0077	0.0193	0.0193	TRUE	0.5888
DDB_G0272338	DDB_G0272338	Q86KY1	Q86KY1_DICDI	Uncharacterized protein	DDB0206572	177	153	149	263	211	224	183	146	164	247	207	219	194.35	164	224	1.366	0.45	2.716	0.00659822	0.0275547	0.0052	0.0237	0.0145	0.0145	TRUE	0.1053
DDB_G0271998	DDB_G0271998	Q86AH1	MRM2_DICDI	rRNA methyltransferase 2, mitochondrial (EC 2.1.1.-) (rRNA (uridine-2'-O)-methyltransferase)	fsjB DDB_G0271998	340	316	286	432	459	476	351	302	315	406	451	465	381.57	323	441	1.365	0.449	3.538	0.000402984	0.00292414	0.003	0.0156	0.0089	0.0089	TRUE	0.0676
DDB_G0272616,DDB_G0274021	DDB_G0272616	P42521	RIR2_DICDI	Ribonucleoside-diphosphate reductase small subunit (EC 1.17.4.1) (Ribonucleotide reductase small subunit)	rnrB-1 nrdB DDB_G0272616; rnrB-2 nrdB DDB_G0274021	1087	904	893	1363	1447	1381	1122	863	985	1280	1420	1349	1169.97	990	1350	1.364	0.448	3.761	0.00016942	0.00144371	0.0086	0.0098	0.0093	0.0093	TRUE	0.1643
DDB_G0278331	DDB_G0278331	Q54YA7	TSR1_DICDI	Pre-rRNA-processing protein TSR1 homolog	tsr1 DDB_G0278331	1126	888	801	1383	1425	1278	1163	847	883	1299	1399	1248	1139.98	964	1315	1.364	0.448	3.237	0.0012084	0.00713294	0.0164	0.0099	0.0129	0.0129	TRUE	0.3858
DDB_G0278103	DDB_G0278103	Q54YS8	Q54YS8_DICDI	Uncharacterized protein	DDB0204423	209	266	209	319	360	310	216	254	230	300	353	303	276	233	319	1.364	0.448	3.096	0.0019611	0.0104808	0.0044	0.0188	0.0114	0.0114	TRUE	0.1033
DDB_G0278675	DDB_G0278675	Q54Y75	Q54Y75_DICDI	Solute carrier family 40 protein	DDB0218096	109	145	110	161	185	180	113	138	121	151	182	176	146.82	124	170	1.364	0.448	2.475	0.0133254	0.0478829	0	0.0291	0.0166	0.0166	TRUE	0.1072
DDB_G0283719	DDB_G0283719	Q54QP0	NRDE2_DICDI	Nuclear exosome regulator NRDE2 (Protein NRDE2 homolog)	nrde2 DDB_G0283719	275	295	245	391	392	397	284	282	270	367	385	388	329.27	279	380	1.363	0.447	3.788	0.000151641	0.00131786	0	0.0169	0.0069	0.0069	TRUE	0.0099
DDB_G0267528	DDB_G0267528	Q55GT3	Q55GT3_DICDI	Fe2OG dioxygenase domain-containing protein	DDB0189346	6187	7228	5906	8525	8915	10453	6389	6898	6513	8008	8751	10211	7795.07	6600	8990	1.362	0.446	4.206	2.6e-05	0.000309884	0.0084	0.0075	0.008	0.008	TRUE	0.1726
DDB_G0281511	DDB_G0281511	Q54TT4	COG3_DICDI	Conserved oligomeric Golgi complex subunit 3 (COG complex subunit 3) (Component of oligomeric Golgi complex 3)	cog3 DDB_G0281511	292	328	277	404	463	430	302	313	305	379	454	420	362.35	307	418	1.362	0.446	3.549	0.000386856	0.00283981	0	0.016	0.0086	0.0086	TRUE	0.0759
DDB_G0288425	DDB_G0288425	Q54IY5	GEMI5_DICDI	Component of gems protein 5 (Gemin-5)	gemin5 DDB_G0288425	226	357	239	365	416	401	233	341	264	343	408	392	330.1	279	381	1.363	0.446	2.599	0.00935489	0.0363742	0.019	0.0169	0.0182	0.0182	TRUE	0.4238
DDB_G0271250	DDB_G0271250	Q55BA9	Q55BA9_DICDI	Uncharacterized protein	DDB0202806	297	322	214	392	420	387	307	307	236	368	412	378	334.76	283	386	1.361	0.445	3.005	0.00265185	0.0134065	0.0086	0.0167	0.0127	0.0127	TRUE	0.234
DDB_G0281663	DDB_G0281663	Q5XM24	APRA_DICDI	Autocrine proliferation repressor protein A (PhoPQ-activated pathogenicity-related protein)	aprA DDB_G0281663	8284	7324	6758	10563	11429	10383	8554	6990	7453	9922	11219	10143	9046.79	7666	10428	1.36	0.444	4.344	1.4e-05	0.000185699	0.0075	0.0074	0.0074	0.0074	TRUE	0.1256
DDB_G0288565	DDB_G0288565	Q54IS0	BYST_DICDI	Bystin	bysl DDB_G0288565	458	388	370	582	577	602	473	370	408	547	566	588	492.07	417	567	1.36	0.444	3.497	0.000470204	0.00331573	0.0057	0.0136	0.0095	0.0095	TRUE	0.1594
DDB_G0292000	DDB_G0292000	Q54DW3	Q54DW3_DICDI	Uncharacterized protein	DDB0184153	183	213	158	266	252	281	189	203	174	250	247	275	223.04	189	257	1.36	0.444	3.041	0.00235548	0.0121557	0	0.0216	0.0108	0.0108	TRUE	0.0494
DDB_G0285041	DDB_G0285041	Q54NZ6	ISC1A_DICDI	Isochorismatase family protein 1A	DDB_G0285041	138	123	138	180	209	190	143	117	152	169	205	186	161.99	137	187	1.361	0.444	2.456	0.0140534	0.049868	0.0068	0.0271	0.0172	0.0172	TRUE	0.1727
DDB_G0284011	DDB_G0284011	Q54Q97	Q54Q97_DICDI	PlsC domain-containing protein	DDB0218563	536	488	469	737	718	707	553	466	517	692	705	691	604.03	512	696	1.36	0.443	4.126	3.69e-05	0.000409632	0.0016	0.0124	0.0066	0.0066	TRUE	0.0753
DDB_G0279501	DDB_G0279501	Q54WQ3	Q54WQ3_DICDI	CST complex subunit CTC1	DDB0205806	377	471	323	538	548	597	389	450	356	505	538	583	470.25	398	542	1.359	0.443	3.358	0.000784982	0.00503222	0.0071	0.014	0.0104	0.0104	TRUE	0.1473
DDB_G0279985	DDB_G0279985	Q54W02	Q54W02_DICDI	Uncharacterized protein	DDB0205913	5695	7442	5449	8655	9344	8702	5881	7102	6009	8130	9172	8501	7465.88	6331	8601	1.358	0.442	4.352	1.35e-05	0.000180014	0.0073	0.0075	0.0073	0.0073	TRUE	0.1389
DDB_G0291794	DDB_G0291794	Q54E56	Q54E56_DICDI	Uncharacterized protein	DDB0184067	208	206	180	269	293	294	215	197	199	253	288	287	239.56	204	276	1.357	0.44	3.109	0.00187957	0.0101692	0	0.0206	0.0101	0.0101	TRUE	0.0613
DDB_G0288347	DDB_G0288347	Q54J26	NOP10_DICDI	H/ACA ribonucleoprotein complex subunit 3 (Nucleolar protein 10) (Nucleolar protein family A member 3) (snoRNP protein NOP10 homolog)	nop10 nola3 DDB_G0288347	251	261	230	321	408	340	259	249	254	302	400	332	299.35	254	345	1.357	0.44	2.922	0.00347257	0.0166756	0.0085	0.0179	0.0129	0.0129	TRUE	0.2288
DDB_G0267616	DDB_G0267616	Q55GL6	Q55GL6_DICDI	Uncharacterized protein	DDB0189409	508	659	480	732	815	815	525	629	529	688	800	796	661.1	561	761	1.356	0.439	3.545	0.000392375	0.00286895	0.0074	0.012	0.0095	0.0095	TRUE	0.1334
DDB_G0281551	DDB_G0281551	P32073	GUAA_DICDI	GMP synthase [glutamine-hydrolyzing] (EC 6.3.5.2) (GMP synthetase) (Glutamine amidotransferase)	guaA gua2 DDB_G0281551	12828	9580	9868	16516	16228	13955	13247	9143	10883	15514	15929	13633	13058	11091	15025	1.355	0.438	3.139	0.00169711	0.00942473	0.0204	0.0073	0.014	0.014	TRUE	0.3535
DDB_G0283371	DDB_G0283371	Q54R62	UCKC_DICDI	Uridine-cytidine kinase C (EC 2.7.1.48) (Cytidine monophosphokinase C) (Uridine monophosphokinase C)	udkC DDB_G0283371	545	508	444	667	749	737	563	485	490	627	735	720	603.16	513	694	1.354	0.437	3.635	0.000277945	0.00217613	0.0056	0.0124	0.0087	0.0087	TRUE	0.0862
DDB_G0272422	DDB_G0272422	Q559V4	Q559V4_DICDI	Putative beta-1,4-mannosyl-glycoprotein beta-1,4-N-acetylglucosaminyltransferase	gnt7 DDB0231461	261	368	271	399	451	439	270	351	299	375	443	429	360.99	307	416	1.354	0.437	2.963	0.00304381	0.0150026	0.0098	0.016	0.0128	0.0128	TRUE	0.1878
DDB_G0285957	DDB_G0285957	Q54MJ9	SPXS3_DICDI	SPX and EXS domain-containing protein 3 (Protein XPR1 homolog)	xpr1 DDB_G0285957	306	389	311	465	477	499	316	371	343	437	468	487	403.78	343	464	1.351	0.434	3.545	0.000392812	0.00287015	0.0021	0.0151	0.0082	0.0082	TRUE	0.059
DDB_G0274537	DDB_G0274537	Q86HL0	Q86HL0_DICDI	Uncharacterized protein	DDB0167752	813	910	743	1164	1142	1228	840	868	819	1093	1121	1200	990.23	842	1138	1.35	0.433	4.901	9.55e-07	1.97e-05	0.0007	0.0103	0.0046	0.0046	TRUE	0.0269
DDB_G0268210	DDB_G0268210	Q55F85	Q55F85_DICDI	BB_PF domain-containing protein	DDB0189868	245	247	255	318	407	349	253	236	281	299	400	341	301.52	257	347	1.35	0.433	2.735	0.00624492	0.026394	0.0118	0.0178	0.0147	0.0147	TRUE	0.2059
DDB_G0269724	DDB_G0269724	Q55DA4	Q55DA4_DICDI	TMEM189_B_dmain domain-containing protein	DDB0190504	1218	1498	1152	1726	1845	1954	1258	1430	1270	1621	1811	1909	1549.83	1319	1780	1.349	0.432	4.188	2.82e-05	0.000329504	0.005	0.0092	0.007	0.007	TRUE	0.0741
DDB_G0292240	DDB_G0292240	Q54DH9	Q54DH9_DICDI	Smg4_UPF3 domain-containing protein	DDB0184288	3556	3026	2679	4461	4515	4307	3672	2888	2955	4190	4432	4207	3724.02	3172	4276	1.348	0.431	3.889	0.000100848	0.000944924	0.0095	0.0079	0.0086	0.0086	TRUE	0.2317
DDB_G0267526	DDB_G0267526	Q55GT4	Q55GT4_DICDI	J domain-containing protein	DDB0189345	442	452	348	561	600	614	456	431	384	527	589	600	497.88	424	572	1.348	0.431	3.568	0.000359527	0.00267722	0.004	0.0136	0.0085	0.0085	TRUE	0.0771
DDB_G0277763	DDB_G0277763	Q86AW2	Q86AW2_DICDI	Metalloenzyme domain-containing protein	DDB0169401	376	485	316	495	591	588	388	463	349	465	580	574	469.85	400	540	1.348	0.431	2.807	0.00500167	0.0222681	0.0157	0.014	0.0148	0.0148	TRUE	0.221
DDB_G0270070	DDB_G0270070	Q55CF8	Q55CF8_DICDI	PLD phosphodiesterase domain-containing protein	DDB0190786	2602	2487	2226	3362	3682	3429	2687	2373	2455	3158	3614	3350	2939.55	2505	3374	1.347	0.43	4.695	2.67e-06	4.76e-05	0.0039	0.0082	0.0057	0.0057	TRUE	0.0489
DDB_G0288575	DDB_G0288575	Q54IR4	Y8000_DICDI	Putative uncharacterized protein DDB_G0288575	DDB_G0288575	1340	1313	1185	1748	1841	1898	1384	1253	1307	1642	1807	1854	1541.14	1315	1768	1.345	0.427	4.704	2.55e-06	4.61e-05	0.0027	0.0092	0.0053	0.0053	TRUE	0.047
DDB_G0284263	DDB_G0284263	Q54PV9	DJC11_DICDI	DnaJ homolog subfamily C member 11 homolog	dnajc11 DDB_G0284263	855	809	650	1099	1081	1117	883	772	717	1032	1061	1091	926.07	791	1061	1.342	0.425	3.95	7.8e-05	0.000765465	0.0044	0.0106	0.0072	0.0072	TRUE	0.123
DDB_G0268180	DDB_G0268180	Q55FB4	Q55FB4_DICDI	Uncharacterized protein	DDB0189840	349	440	334	505	594	496	360	420	368	474	583	485	448.44	383	514	1.341	0.424	3.118	0.00181806	0.00989246	0.0081	0.0143	0.011	0.011	TRUE	0.1613
DDB_G0268678	DDB_G0268678	Q55F13	Q55F13_DICDI	Uncharacterized protein	DDB0189943	274	381	250	411	437	434	283	364	276	386	429	424	360.21	308	413	1.341	0.424	2.844	0.004457	0.0202312	0.01	0.0161	0.0132	0.0132	TRUE	0.294
DDB_G0291968	DDB_G0291968	Q54DW9	Q54DW9_DICDI	Uncharacterized protein	DDB0219709	183	148	171	235	251	233	189	141	189	221	246	228	202.26	173	232	1.341	0.424	2.467	0.0136265	0.0487087	0.0087	0.0231	0.0162	0.0162	TRUE	0.2831
DDB_G0292768	DDB_G0292768	Q54CS6	DCD1B_DICDI	Protein dcd1B (Acid ceramidase-like protein B)	dcd1B DDB_G0292768	490	409	371	579	631	600	506	390	409	544	619	586	509.14	435	583	1.34	0.422	3.096	0.00196066	0.0104808	0.0093	0.0134	0.0114	0.0114	TRUE	0.2349
DDB_G0272476	DDB_G0272476	Q1ZXN5	Q1ZXN5_DICDI	L51_S25_CI-B8 domain-containing protein	DDB_G0272476	1628	1859	1514	2162	2388	2548	1681	1774	1670	2031	2344	2489	1998.16	1708	2288	1.339	0.421	4.16	3.18e-05	0.000364654	0.005	0.0087	0.0069	0.0069	TRUE	0.1175
DDB_G0289221	DDB_G0289221	Q54HU4	Q54HU4_DICDI	Deoxyribonuclease II family protein	DDB_G0289221	252	281	198	353	328	356	260	268	218	332	322	348	291.35	249	334	1.339	0.421	3.051	0.00228122	0.0118364	0.0019	0.0182	0.0102	0.0102	TRUE	0.1245
DDB_G0293438	DDB_G0293438	Q54BT3	ABCB2_DICDI	ABC transporter B family member 2 (ABC transporter ABCB.2)	abcB2 DDB_G0293438	4947	4815	4440	6783	6968	6478	5108	4595	4897	6371	6840	6328	5689.96	4867	6513	1.338	0.42	5.433	5.53e-08	1.95e-06	0.0021	0.0076	0.0041	0.0041	TRUE	0.0292
DDB_G0274669	DDB_G0274669	Q555E8	Y4669_DICDI	Putative elongation of fatty acids protein DDB_G0274669 (EC 2.3.1.199) (3-keto acyl-CoA synthase DDB_G0274669) (Very-long-chain 3-oxoacyl-CoA synthase DDB_G0274669)	DDB_G0274669	1412	1114	1258	1855	1802	1758	1458	1063	1387	1742	1769	1717	1522.88	1303	1743	1.338	0.42	3.265	0.0010932	0.00656735	0.0122	0.0092	0.0113	0.0113	TRUE	0.3136
DDB_G0292188	DDB_G0292188	Q54DL7	Y2188_DICDI	von Willebrand factor A domain-containing protein DDB_G0292188	DDB_G0292188	508	697	487	941	827	630	525	665	537	884	812	615	672.99	576	770	1.338	0.42	2.537	0.0111666	0.0418429	0.0231	0.0119	0.0182	0.0182	TRUE	0.3673
DDB_G0289385	DDB_G0289385	Q54HL2	Q54HL2_DICDI	Uncharacterized protein	DDB0219431	1041	1026	954	1491	1365	1446	1075	979	1052	1401	1340	1413	1209.87	1035	1385	1.337	0.419	4.962	6.96e-07	1.54e-05	0.0006	0.0097	0.0043	0.0043	TRUE	0.0275
DDB_G0267674	DDB_G0267674	Q55GH4	GYS_DICDI	Glycogen [starch] synthase (EC 2.4.1.11)	glcS DDB_G0267674	637	754	567	846	897	1028	658	720	625	795	880	1004	780.35	668	893	1.337	0.419	3.396	0.000685017	0.00454961	0.0084	0.0112	0.0097	0.0097	TRUE	0.1413
DDB_G0270336	DDB_G0270336	Q55BW3	Q55BW3_DICDI	Importin N-terminal domain-containing protein	DDB0190979	1994	1588	1615	2697	2460	2265	2059	1516	1781	2533	2415	2213	2086.07	1785	2387	1.337	0.419	3.298	0.000974613	0.00597448	0.0132	0.0086	0.0112	0.0112	TRUE	0.218
DDB_G0268762	DDB_G0268762	Q55ET2	Q55ET2_DICDI	Coiled-coil domain-containing protein 86	DDB0190015	370	358	395	527	533	543	382	342	436	495	523	530	451.34	387	516	1.337	0.419	3.276	0.00105232	0.00635812	0.0051	0.0142	0.0095	0.0095	TRUE	0.1405
DDB_G0284753	DDB_G0284753	Q54P72	Y4753_DICDI	Probable acid phosphatase DDB_G0284753 (EC 3.1.3.2)	DDB_G0284753	306	289	261	368	415	433	316	276	288	346	407	423	342.61	293	392	1.337	0.419	3.034	0.0024146	0.012412	0.0056	0.0165	0.0108	0.0108	TRUE	0.1243
DDB_G0270918	DDB_G0270918	Q55DD7	Q55DD7_DICDI	UDENN domain-containing protein	DDB0216684	160	144	119	209	207	185	165	137	131	196	203	181	169.02	144	193	1.337	0.419	2.466	0.0136644	0.048751	0.0022	0.0262	0.0148	0.0148	TRUE	0.1602
DDB_G0271806	DDB_G0271806	Q55AN8	Y1806_DICDI	PH and Rap-GAP domain-containing protein DDB_G0271806	DDB_G0271806	1802	1686	1475	2261	2411	2374	1861	1609	1627	2124	2367	2319	1984.35	1699	2270	1.336	0.418	4.337	1.44e-05	0.000189888	0.0043	0.0087	0.0062	0.0062	TRUE	0.0839
DDB_G0268516	DDB_G0268516	Q55G93	TBCD_DICDI	Tubulin-specific chaperone D (Tubulin-folding cofactor D)	tbcd DDB_G0268516	322	384	258	464	465	434	333	366	285	436	456	424	383.29	328	439	1.336	0.418	3.122	0.00179649	0.00983137	0.0051	0.0155	0.0103	0.0103	TRUE	0.1487
DDB_G0274623	DDB_G0274623	Q554S4	C519A_DICDI	Probable cytochrome P450 519A1 (EC 1.14.-.-)	cyp519A1 DDB_G0274623	595	589	521	788	810	821	614	562	575	740	795	802	681.4	584	779	1.335	0.417	4.243	2.21e-05	0.000268112	0	0.0118	0.0054	0.0054	TRUE	0.025
DDB_G0284883	DDB_G0284883	Q54P11	Q54P11_DICDI	Uncharacterized protein	DDB0186234	235	244	200	325	303	335	243	233	221	305	297	327	271.01	232	310	1.335	0.417	3.181	0.00146692	0.00839028	0	0.019	0.0086	0.0086	TRUE	0.0269
DDB_G0293062	DDB_G0293062	Q54CC0	Q54CC0_DICDI	N-acetyltransferase domain-containing protein	DDB0191755	153	161	132	201	217	214	158	154	146	189	213	209	178.01	153	204	1.335	0.417	2.684	0.00727065	0.0297364	0	0.0253	0.0116	0.0116	TRUE	0.0449
DDB_G0292622	DDB_G0292622	Q54CZ1	Q54CZ1_DICDI	Uncharacterized protein	DDB0184481	503	567	450	697	767	685	519	541	496	655	753	669	605.6	519	692	1.333	0.415	3.822	0.00013246	0.00117945	0.0024	0.0124	0.0068	0.0068	TRUE	0.0693
DDB_G0295483	DDB_G0295483	B0G190	B0G190_DICDI	RUN domain-containing protein	DDB_G0295483	597	624	549	804	818	884	616	596	605	755	803	864	706.53	606	807	1.332	0.414	4.159	3.2e-05	0.000365656	0.0014	0.0116	0.0057	0.0057	TRUE	0.0443
DDB_G0289429	DDB_G0289429	Q54HI5	LMNB1_DICDI	Lamin-like protein (Protein NE81)	lmnB DDB_G0289429	2354	2229	1832	2765	3137	3152	2431	2127	2020	2597	3079	3079	2555.69	2193	2918	1.331	0.412	3.678	0.000235043	0.00189823	0.0087	0.0083	0.0087	0.0087	TRUE	0.1129
DDB_G0292586	DDB_G0292586	Q54D12	Q54D12_DICDI	Uncharacterized protein	DDB0184460	483	510	374	593	686	646	499	487	412	557	673	631	543.23	466	620	1.33	0.412	3.173	0.00150703	0.00858233	0.0078	0.013	0.0103	0.0103	TRUE	0.115
DDB_G0274495	DDB_G0274495	Q86HP1	Q86HP1_DICDI	HTTM domain-containing protein	DDB0167708	5906	4992	5579	7718	7692	8009	6099	4764	6153	7250	7550	7824	6606.61	5672	7541	1.33	0.411	3.589	0.000331328	0.00250993	0.0101	0.0076	0.0093	0.0093	TRUE	0.2395
DDB_G0270826	DDB_G0270826	Q55DA0	ABCGM_DICDI	ABC transporter G family member 22 (ABC transporter ABCG.22)	abcG22 DDB_G0270826	1637	2226	1450	2340	2692	2416	1690	2124	1599	2198	2642	2360	2102.43	1804	2400	1.33	0.411	3.106	0.00189518	0.0102304	0.0158	0.0086	0.0121	0.0121	TRUE	0.2911
DDB_G0278713	DDB_G0278713	Q1ZXI6	PLPHP_DICDI	Pyridoxal phosphate homeostasis protein (PLP homeostasis protein)	prosc DDB_G0278713	172	193	176	257	255	253	178	184	194	241	250	247	215.79	185	246	1.33	0.411	2.943	0.00325393	0.0157553	0	0.0221	0.0093	0.0093	TRUE	0.0178
DDB_G0291346	DDB_G0291346	Q54ET5	SYLM_DICDI	Leucine--tRNA ligase, mitochondrial (EC 6.1.1.4) (LeuRM) (Leucyl-tRNA synthetase)	mleuS DDB_G0291346	673	679	630	1012	923	869	695	648	695	951	906	849	790.55	679	902	1.328	0.41	4.233	2.3e-05	0.00027752	0.0013	0.0112	0.0055	0.0055	TRUE	0.0314
DDB_G0274233	DDB_G0274233	Q8T293	DIAC2_DICDI	Probable di-N-acetylchitobiase 2 (EC 3.2.1.-)	ctbs2 DDB_G0274233	660	738	577	913	981	888	682	704	636	858	963	867	785.04	674	896	1.328	0.41	4.056	4.99e-05	0.000531283	0.0022	0.0112	0.0061	0.0061	TRUE	0.0508
DDB_G0289513	DDB_G0289513	Q54HE3	Q54HE3_DICDI	Uncharacterized protein	DDB0188462	1435	1456	1133	1753	1904	2009	1482	1390	1250	1647	1869	1963	1599.84	1374	1826	1.329	0.41	3.759	0.000170892	0.00145389	0.0066	0.0091	0.0079	0.0079	TRUE	0.0895
DDB_G0285205	DDB_G0285205	Q54NM0	Q54NM0_DICDI	SNF2-related domain-containing protein	DDB_G0285205	1793	1967	1595	2425	2575	2540	1852	1877	1759	2278	2528	2481	2129.09	1829	2429	1.327	0.409	5.024	5.05e-07	1.18e-05	0.0017	0.0086	0.0043	0.0043	TRUE	0.036
DDB_G0292866	DDB_G0292866	Q54CL7	Q54CL7_DICDI	Uncharacterized protein	DDB0191658	269	334	256	388	411	409	278	319	282	364	403	400	341.05	293	389	1.327	0.408	3.209	0.00133249	0.00774793	0	0.0166	0.0087	0.0087	TRUE	0.0686
DDB_G0269352	DDB_G0269352	Q55E85	MCFD_DICDI	Mitochondrial substrate carrier family protein D	mcfD DDB_G0269352	226	271	178	284	342	320	233	259	196	267	336	313	267.23	229	305	1.327	0.408	2.479	0.0131621	0.0474424	0.0122	0.0192	0.0157	0.0157	TRUE	0.172
DDB_G0269834	DDB_G0269834	Q55D04	Q55D04_DICDI	Uncharacterized protein	DDB0190599	588	608	524	812	821	791	607	580	578	763	806	773	684.44	588	781	1.326	0.407	4.401	1.08e-05	0.000152431	0	0.0118	0.0047	0.0047	TRUE	0.0096
DDB_G0278341	DDB_G0278341	Q54YA2	Q54YA2_DICDI	ATP citrate synthase (EC 2.3.3.8)	DDB0205386	11521	9422	9061	14207	14543	13633	11897	8992	9993	13345	14275	13318	11970	10294	13646	1.326	0.407	3.581	0.000342576	0.00257569	0.0109	0.0073	0.0092	0.0092	TRUE	0.2268
DDB_G0267818	DDB_G0267818	Q55G51	Q55G51_DICDI	Uncharacterized protein	DDB0189568	508	411	451	693	652	596	525	392	497	651	640	582	547.9	471	624	1.326	0.407	2.93	0.00338589	0.0163191	0.0111	0.013	0.012	0.012	TRUE	0.2552
DDB_G0286441	DDB_G0286441	Q54LR8	Q54LR8_DICDI	Uncharacterized protein	DDB0186987	354	354	261	432	430	499	366	338	288	406	422	487	384.43	331	438	1.326	0.407	2.836	0.00457062	0.0206109	0.009	0.0155	0.0122	0.0122	TRUE	0.1409
DDB_G0279485	DDB_G0279485	Q54WR3	Q54WR3_DICDI	Uncharacterized protein	DDB0205795	1933	1418	1496	2572	2244	2056	1996	1353	1650	2416	2203	2008	1937.72	1666	2209	1.326	0.407	2.727	0.00639383	0.026872	0.0221	0.0087	0.0155	0.0155	TRUE	0.307
DDB_G0281085	DDB_G0281085	Q54UG9	Q54UG9_DICDI	C2H2 type Zn-finger-containing protein	TFIIIA DDB0220616	147	186	148	207	232	237	152	178	163	194	228	232	191.04	164	218	1.326	0.407	2.522	0.0116698	0.0431742	0	0.024	0.0134	0.0134	TRUE	0.0988
DDB_G0290139	DDB_G0290139	Q54GI7	Q54GI7_DICDI	Peptidase S28 family protein	DDB_G0290139	1349	1441	1146	1692	1955	1881	1393	1375	1264	1589	1919	1838	1563	1344	1782	1.325	0.406	3.914	9.07e-05	0.000869585	0.0056	0.0091	0.0071	0.0071	TRUE	0.1084
DDB_G0269642	DDB_G0269642	Q55DJ3	MAK16_DICDI	Protein MAK16 homolog (MAK16-like protein)	mak16l mak16 DDB_G0269642	336	262	233	376	385	410	347	250	257	353	378	401	330.93	285	377	1.325	0.406	2.492	0.0126848	0.0461262	0.0154	0.0169	0.0161	0.0161	TRUE	0.4121
DDB_G0273593,DDB_G0273391	DDB_G0273593	Q557F5	Q557F5_DICDI	Uncharacterized protein	DDB0217144 DDB0217210	680	627	574	886	865	901	702	598	633	832	849	880	749.18	644	854	1.325	0.406	3.959	7.53e-05	0.000746462	0.0021	0.0114	0.0062	0.0062	TRUE	0.0725
DDB_G0268536	DDB_G0268536	Q55G05	Q55G05_DICDI	F-box domain-containing protein	DDB0216561	276	318	238	341	383	442	285	303	262	320	376	432	329.84	283	376	1.324	0.405	2.632	0.00848266	0.0336457	0.0113	0.0169	0.014	0.014	TRUE	0.1438
DDB_G0291267	DDB_G0291267	Q54EY4	DST3_DICDI	Serine/threonine-protein kinase dst3 (EC 2.7.11.1)	dst3 dstC DDB_G0291267	912	1286	820	1198	1446	1563	942	1227	904	1125	1419	1527	1190.83	1024	1357	1.324	0.405	2.535	0.0112517	0.0420567	0.0253	0.0098	0.0175	0.0175	TRUE	0.3602
DDB_G0284899	DDB_G0284899	Q54NZ9	Q54NZ9_DICDI	Uncharacterized protein	DDB0186245	303	230	275	384	382	378	313	220	303	361	375	369	323.43	279	368	1.324	0.405	2.498	0.0124785	0.0455565	0.0144	0.0171	0.0158	0.0158	TRUE	0.3949
DDB_G0284281	DDB_G0284281	Q54PU7	Q54PU7_DICDI	Uncharacterized protein	DDB0185945	399	536	387	575	602	673	412	512	427	540	591	657	523.14	450	596	1.323	0.404	2.964	0.00303614	0.0149909	0.0098	0.0133	0.0114	0.0114	TRUE	0.1677
DDB_G0284679	DDB_G0284679	Q54PA3	Q54PA3_DICDI	MAGE domain-containing protein	DDB0186138	171	170	139	216	229	229	177	162	153	203	225	224	190.58	164	217	1.323	0.404	2.631	0.00850978	0.0337278	0	0.0241	0.0116	0.0116	TRUE	0.0467
DDB_G0288387	DDB_G0288387	Q54J08	ACAC_DICDI	Acetyl-CoA carboxylase (EC 6.4.1.2) (ACC-alpha) [Includes: Biotin carboxylase (EC 6.3.4.14)]	accA DDB_G0288387	18798	16080	14326	24241	23552	21403	19411	15346	15800	22770	23118	20909	19559	16852	22266	1.321	0.402	3.659	0.000252725	0.00201013	0.0101	0.0072	0.0086	0.0086	TRUE	0.2159
DDB_G0288379	DDB_G0288379	Q54J13	Q54J13_DICDI	Uncharacterized protein	DDB_G0288379	335	319	284	398	424	495	346	304	313	374	416	484	372.86	321	425	1.322	0.402	2.819	0.00481852	0.0215991	0.0085	0.0158	0.0119	0.0119	TRUE	0.1714
DDB_G0281911	DDB_G0281911	Q54T95	Q54T95_DICDI	Uncharacterized protein	DDB0204283	368	361	320	423	511	537	380	345	353	397	502	525	416.83	359	475	1.321	0.402	2.796	0.00518048	0.0228799	0.0103	0.0148	0.0124	0.0124	TRUE	0.2374
DDB_G0277959	DDB_G0277959	Q54Z20	CUPJ_DICDI	Putative calcium up-regulated protein J	cupJ DDB_G0277959	490	478	393	638	695	575	506	456	433	599	682	562	539.8	465	614	1.32	0.401	3.2	0.0013765	0.00795102	0.0063	0.0131	0.0094	0.0094	TRUE	0.1094
DDB_G0288005	DDB_G0288005	Q54JJ8	Q54JJ8_DICDI	PNPLA domain-containing protein	DDB0187731	351	337	279	431	484	440	362	322	308	405	475	430	383.59	331	437	1.32	0.401	3.072	0.00212311	0.0111705	0.0043	0.0155	0.0096	0.0096	TRUE	0.0803
DDB_G0269658	DDB_G0269658	Q55DH6	NTM1_DICDI	Alpha N-terminal protein methyltransferase 1 (EC 2.1.1.244) (X-Pro-Lys N-terminal protein methyltransferase 1) (NTM1)	DDB_G0269658	247	215	198	292	325	310	255	205	218	274	319	303	262.46	226	299	1.321	0.401	2.684	0.00727657	0.0297374	0.0052	0.0194	0.0122	0.0122	TRUE	0.1377
DDB_G0289231	DDB_G0289231	Q54HT4	Q54HT4_DICDI	Uncharacterized protein	DDB0188325	537	514	504	735	771	679	555	491	556	690	757	663	618.57	534	703	1.319	0.4	3.589	0.000332065	0.00251369	0.0032	0.0123	0.0073	0.0073	TRUE	0.0595
DDB_G0291029	DDB_G0291029	Q54F74	Q54F74_DICDI	3'-phosphoadenosine-5'-phosphosulfate synthase (EC 2.7.1.25) (EC 2.7.7.4) (APS kinase) (ATP-sulfurylase) (Adenosine-5'-phosphosulfate 3'-phosphotransferase) (Adenylyl-sulfate kinase) (Adenylylsulfate 3'-phosphotransferase) (Sulfate adenylyltransferase)	DDB0230064	1630	1293	1242	2064	2006	1789	1683	1234	1370	1939	1969	1748	1657.07	1429	1885	1.319	0.4	3.07	0.00214276	0.0112457	0.0141	0.009	0.0116	0.0116	TRUE	0.2919
DDB_G0280809	DDB_G0280809	Q54UV8	Y0809_DICDI	UPF0746 protein DDB_G0280809	DDB_G0280809	194	195	161	265	256	250	200	186	178	249	251	244	218.07	188	248	1.319	0.4	2.844	0.00445752	0.0202312	0	0.0219	0.0096	0.0096	TRUE	0.035
DDB_G0273839,DDB_G0273107	DDB_G0273839	Q556T3	Q556T3_DICDI	Filament-interacting protein	fip-1 DDB0217333 DDB_G0273107	2828	2815	2628	3910	3859	3852	2920	2687	2898	3673	3788	3763	3288.13	2835	3741	1.32	0.4	5.61	2.02e-08	8.79e-07	0.0007	0.008	0.0034	0.0034	TRUE	0.0257
DDB_G0291708	DDB_G0291708	B0G189	GUF1_DICDI	Translation factor GUF1 homolog, mitochondrial (EC 3.6.5.-) (Elongation factor 4 homolog) (EF-4) (GTPase GUF1 homolog) (Ribosomal back-translocase)	guf1 DDB_G0291708	809	954	684	1013	1297	1099	835	910	754	952	1273	1074	966.41	833	1100	1.318	0.399	2.916	0.0035434	0.016923	0.0137	0.0104	0.0124	0.0124	TRUE	0.2288
DDB_G0272732	DDB_G0272732	Q7KWM6	Q7KWM6_DICDI	Uncharacterized protein	DDB0168247	431	362	322	492	525	546	445	345	355	462	515	533	442.75	382	503	1.319	0.399	2.82	0.0048026	0.0215369	0.0096	0.0144	0.0121	0.0121	TRUE	0.2406
DDB_G0283745	DDB_G0283745	Q54QV1	Q54QV1_DICDI	Importin N-terminal domain-containing protein	DDB0218513	985	728	763	1224	1116	1147	1017	695	841	1150	1095	1120	986.51	851	1122	1.319	0.399	2.786	0.00533724	0.0233952	0.0167	0.0103	0.0137	0.0137	TRUE	0.316
DDB_G0282237	DDB_G0282237	Q54ST3	Y2237_DICDI	DDT domain-containing protein DDB_G0282237	DDB_G0282237	847	1221	788	1192	1348	1427	875	1165	869	1120	1323	1394	1124.31	970	1279	1.318	0.399	2.687	0.00721753	0.0295997	0.0201	0.0099	0.015	0.015	TRUE	0.3738
DDB_G0278791	DDB_G0278791	Q54XR5	Q54XR5_DICDI	START domain-containing protein	DDB0206194	163	190	143	213	224	256	168	181	158	200	220	250	196.23	169	223	1.319	0.399	2.455	0.0140948	0.0499811	0.0045	0.0236	0.0139	0.0139	TRUE	0.1212
DDB_G0286933	DDB_G0286933	Q54L32	Q54L32_DICDI	Uncharacterized protein	DDB0187198	251	207	240	333	314	336	259	198	265	313	308	328	278.45	241	316	1.318	0.398	2.562	0.0104013	0.0394963	0.0086	0.0187	0.0137	0.0137	TRUE	0.2772
DDB_G0295845	DDB_G0295845	C7FZY2	C7FZY2_DICDI	Ribonuclease T2	DDB_G0295845	897	878	748	1145	1173	1211	926	838	825	1076	1151	1183	999.84	863	1137	1.317	0.397	4.154	3.27e-05	0.0003721	0.0021	0.0103	0.0056	0.0056	TRUE	0.0487
DDB_G0279143	DDB_G0279143	Q54X81	Q54X81_DICDI	Uncharacterized protein	DDB0204690	549	565	487	729	807	702	567	539	537	685	792	686	634.32	548	721	1.316	0.396	3.65	0.000262153	0.00206921	0.0028	0.0122	0.0069	0.0069	TRUE	0.0883
DDB_G0282243	DDB_G0282243	Q54ST0	NH2L1_DICDI	NHP2-like protein 1 homolog	DDB_G0282243	2476	2141	2024	3005	3297	3002	2557	2043	2232	2823	3236	2933	2637.3	2277	2997	1.316	0.396	3.589	0.000332582	0.0025158	0.0086	0.0083	0.0084	0.0084	TRUE	0.1397
DDB_G0286651	DDB_G0286651	Q54LG3	Q54LG3_DICDI	Saposin B domain-containing protein	DDB_G0286651	6662	5544	5347	8563	8430	7627	6879	5291	5897	8043	8275	7451	6972.7	6022	7923	1.316	0.396	3.53	0.000414785	0.00297891	0.0101	0.0075	0.0089	0.0089	TRUE	0.1891
DDB_G0283057	DDB_G0283057	Q54RS9	Q54RS9_DICDI	Rap-GAP domain-containing protein	DDB0218425	934	1235	909	1318	1463	1503	964	1179	1002	1238	1436	1468	1214.66	1048	1381	1.316	0.396	3.325	0.000885691	0.00556576	0.0088	0.0097	0.0094	0.0094	TRUE	0.1421
DDB_G0285773	DDB_G0285773	Q54MX2	Q54MX2_DICDI	Uncharacterized protein	DDB_G0285773	413	411	339	496	573	553	426	392	374	466	562	540	460.19	397	523	1.315	0.395	3.127	0.00176483	0.00971857	0.0051	0.0141	0.0093	0.0093	TRUE	0.107
DDB_G0268970	DDB_G0268970	Q55ET6	Q55ET6_DICDI	Uncharacterized protein	DDB0202318	964	984	897	1314	1395	1267	995	939	989	1234	1369	1238	1127.52	974	1280	1.314	0.394	4.385	1.16e-05	0.000160701	0.0016	0.0099	0.0049	0.0049	TRUE	0.0442
DDB_G0270152	DDB_G0270152	Q55C99	SYDM_DICDI	Aspartate--tRNA ligase, mitochondrial (EC 6.1.1.12) (Aspartyl-tRNA synthetase) (AspRS)	maspS DDB_G0270152	867	821	641	1076	1025	1145	895	784	707	1011	1006	1119	920.19	795	1045	1.314	0.394	3.343	0.000830182	0.00526734	0.0073	0.0106	0.0089	0.0089	TRUE	0.1429
DDB_G0281609	DDB_G0281609	Q54TQ9	Q54TQ9_DICDI	Glyco_hydro_cc domain-containing protein	DDB0204558	2877	2295	2266	3346	3633	3434	2971	2190	2499	3143	3566	3355	2953.99	2553	3355	1.314	0.394	3.154	0.00161109	0.00905228	0.0133	0.0082	0.0109	0.0109	TRUE	0.2484
DDB_G0278193	DDB_G0278193	Q54YK5	Q54YK5_DICDI	Uncharacterized protein	DDB0204494	306	296	257	377	412	410	316	282	283	354	404	401	340.16	294	386	1.314	0.394	3.067	0.00216556	0.0113428	0.0019	0.0166	0.0089	0.0089	TRUE	0.0619
DDB_G0269972	DDB_G0269972	Q55CP1	Q55CP1_DICDI	Sas10 domain-containing protein	DDB0190708	681	533	529	824	806	812	703	509	583	774	791	793	692.28	598	786	1.314	0.394	2.924	0.00345794	0.0166206	0.0113	0.0117	0.0116	0.0116	TRUE	0.2769
DDB_G0272785	DDB_G0272785	Q86B07	Q86B07_DICDI	Saposin B-type domain-containing protein	DDB0168980	9637	9696	8333	12463	13581	12551	9951	9253	9190	11707	13331	12261	10948.9	9465	12433	1.314	0.393	4.846	1.26e-06	2.52e-05	0.0031	0.0074	0.0047	0.0047	TRUE	0.0488
DDB_G0279747	DDB_G0279747	Q54WD2	Q54WD2_DICDI	Uncharacterized protein	DDB_G0279747	956	1020	839	1208	1398	1314	987	973	925	1135	1372	1284	1112.75	962	1264	1.313	0.393	3.796	0.000147117	0.00129028	0.0045	0.01	0.0068	0.0068	TRUE	0.096
DDB_G0282367	DDB_G0282367	Q94497	SELD_DICDI	Selenide, water dikinase (EC 2.7.9.3) (Selenium donor protein) (Selenophosphate synthase)	selD DDB_G0282367	1218	1210	989	1520	1660	1573	1258	1155	1091	1428	1629	1537	1349.52	1168	1531	1.311	0.391	3.952	7.74e-05	0.000762451	0.0036	0.0095	0.0063	0.0063	TRUE	0.0542
DDB_G0273669,DDB_G0273257	DDB_G0273669	Q557B8	COMF_DICDI	Communication mutant protein F	comF-1 DDB_G0273257; comF-2 DDB_G0273669	1357	1274	1077	1659	1893	1610	1401	1216	1188	1558	1858	1573	1465.7	1268	1663	1.311	0.391	3.409	0.000652255	0.00437786	0.0083	0.0093	0.0088	0.0088	TRUE	0.127
DDB_G0267404	DDB_G0267404	Q6S004	KIF6_DICDI	Kinesin-related protein 6 (Kinesin family member 6) (Kinesin-13)	kif6 K6 ksnF DDB_G0267404	1031	1108	932	1347	1435	1489	1065	1057	1028	1265	1409	1455	1213.06	1050	1376	1.31	0.39	4.254	2.1e-05	0.000256606	0.0022	0.0097	0.0052	0.0052	TRUE	0.0601
DDB_G0283871	DDB_G0283871	Q54QJ8	Y8387_DICDI	Uncharacterized protein DDB_G0283871	DDB_G0283871	2281	2080	1859	2832	2913	2925	2355	1985	2050	2660	2859	2857	2461.27	2130	2792	1.311	0.39	4.097	4.18e-05	0.000457211	0.0045	0.0084	0.0061	0.0061	TRUE	0.1036
DDB_G0281211	DDB_G0281211	Q54U89	GRLL_DICDI	Metabotropic glutamate receptor-like protein L	far1 grlL DDB_G0281211	1997	1765	1512	2357	2478	2505	2062	1684	1668	2214	2432	2447	2084.6	1805	2364	1.31	0.39	3.501	0.000463942	0.00328259	0.0084	0.0086	0.0084	0.0084	TRUE	0.188
DDB_G0286399	DDB_G0286399	Q54LV3	EFTS_DICDI	Elongation factor Ts, mitochondrial (EF-Ts) (EF-TsMt)	tsfm DDB_G0286399	1522	1422	1370	1911	2083	2018	1572	1357	1511	1795	2045	1971	1708.45	1480	1937	1.309	0.389	3.957	7.58e-05	0.00075025	0.0041	0.009	0.0064	0.0064	TRUE	0.0641
DDB_G0276321	DDB_G0276321	Q551W4	Q551W4_DICDI	Uncharacterized protein	DDB0217779	260	262	226	345	354	342	268	250	249	324	347	334	295.57	256	335	1.31	0.389	3.121	0.0018039	0.00984604	0	0.018	0.0078	0.0078	TRUE	0.0205
DDB_G0293346	DDB_G0293346	Q54BY1	Q54BY1_DICDI	Ubiquitin-like domain-containing protein	DDB0191890	540	734	488	758	798	879	558	700	538	712	783	859	691.72	599	785	1.309	0.389	2.788	0.00529877	0.0232654	0.0131	0.0117	0.0125	0.0125	TRUE	0.262
DDB_G0278345	DDB_G0278345	Q54YA0	ACLY_DICDI	Probable ATP-citrate synthase (EC 2.3.3.8) (ATP-citrate (pro-S-)-lyase) (Citrate cleavage enzyme)	acly DDB_G0278345	23444	17922	17344	28472	29005	24463	24209	17104	19128	26744	28471	23898	23259	20147	26371	1.309	0.388	2.825	0.00473389	0.0212741	0.0203	0.0072	0.0136	0.0136	TRUE	0.3806
DDB_G0275287	DDB_G0275287	Q553Y9	Q553Y9_DICDI	Uncharacterized protein	DDB0217625	218	237	177	305	296	276	225	226	195	286	291	270	248.86	215	282	1.308	0.388	2.789	0.00528639	0.0232402	0	0.0201	0.0098	0.0098	TRUE	0.0719
DDB_G0286241	DDB_G0286241	Q54M28	Q54M28_DICDI	Pyr_redox_2 domain-containing protein	DDB0186878	895	1285	1023	1322	1437	1674	924	1226	1128	1242	1411	1635	1261.07	1093	1429	1.307	0.387	2.663	0.00774133	0.0312599	0.0183	0.0096	0.0144	0.0144	TRUE	0.2185
DDB_G0286699	DDB_G0286699	Q54LD2	Q54LD2_DICDI	Uncharacterized protein	DDB0187102	2070	2066	1873	2814	2796	2744	2138	1972	2066	2643	2745	2681	2373.87	2059	2690	1.307	0.386	5.322	1.03e-07	3.25e-06	0.0005	0.0084	0.0034	0.0034	TRUE	0.0166
DDB_G0271676	DDB_G0271676	Q75JD4	Y1676_DICDI	SH3 and F-BAR domain-containing protein DDB_G0271676	DDB_G0271676	1446	1427	1233	1748	1928	2022	1493	1362	1360	1642	1892	1975	1620.76	1405	1836	1.307	0.386	3.749	0.000177816	0.00150307	0.005	0.0091	0.007	0.007	TRUE	0.1042
DDB_G0279415	DDB_G0279415	O60952	LIME_DICDI	LIM domain-containing protein E (DdLim)	limE crp DDB_G0279415	11474	11978	9983	14421	16456	15435	11848	11431	11010	13546	16153	15078	13177.8	11430	14926	1.306	0.385	4.336	1.45e-05	0.000190418	0.0044	0.0073	0.0056	0.0056	TRUE	0.08
DDB_G0284669	DDB_G0284669	Q54PA9	PRPSA_DICDI	Ribose-phosphate pyrophosphokinase A (EC 2.7.6.1) (Phosphoribosyl pyrophosphate synthase A)	prsA DDB_G0284669	5713	4773	4702	7120	7146	6881	5899	4555	5186	6688	7014	6722	6010.76	5213	6808	1.306	0.385	3.598	0.000320984	0.00244213	0.0084	0.0076	0.0081	0.0081	TRUE	0.1617
DDB_G0287933	DDB_G0287933	Q54JN3	Q54JN3_DICDI	Uncharacterized protein	DDB0187697	2234	3513	2296	3630	3884	3560	2307	3353	2532	3410	3812	3478	3148.61	2731	3567	1.306	0.385	2.688	0.00717887	0.0294757	0.0217	0.0081	0.0145	0.0145	TRUE	0.4832
DDB_G0270168	DDB_G0270168	Q55C85	Q55C85_DICDI	Uncharacterized protein	DDB_G0270168	235	291	243	339	369	357	243	278	268	318	362	349	302.96	263	343	1.305	0.384	2.904	0.00368676	0.0174255	0	0.0178	0.0092	0.0092	TRUE	0.0503
DDB_G0295757	DDB_G0295757	C7FZX2	C7FZX2_DICDI	IPT/TIG domain-containing protein	DDB_G0295757	662	717	513	891	864	858	684	684	566	837	848	838	742.81	645	841	1.304	0.383	3.479	0.000503797	0.00350788	0.0036	0.0114	0.0074	0.0074	TRUE	0.1324
DDB_G0282795	DDB_G0282795	Q54S57	Q54S57_DICDI	Uncharacterized protein	DDB0218398	289	340	259	410	411	407	298	324	286	385	403	398	349.12	303	395	1.304	0.383	3.196	0.00139261	0.00803522	0	0.0163	0.0074	0.0074	TRUE	0.0451
DDB_G0280105	DDB_G0280105	Q54VW1	SCPL2_DICDI	Serine carboxypeptidase S10 family member 2 (EC 3.4.16.-)	DDB_G0280105	1733	1722	1590	2437	2242	2320	1790	1643	1754	2289	2201	2266	1990.45	1729	2252	1.303	0.382	5.047	4.49e-07	1.07e-05	0.0006	0.0087	0.0036	0.0036	TRUE	0.0229
DDB_G0294094	DDB_G0294094	Q54AX5	LRRA_DICDI	Leucine-rich repeat protein lrrA	lrrA DDB_G0294094	3497	3298	2884	4322	4734	4342	3611	3147	3181	4060	4647	4242	3814.57	3313	4316	1.303	0.382	4.016	5.91e-05	0.00061115	0.0051	0.0079	0.0062	0.0062	TRUE	0.0753
DDB_G0277585	DDB_G0277585	Q8T250	Q8T250_DICDI	Uncharacterized protein	DDB0169302	256	264	217	349	321	350	264	252	239	328	315	342	290.07	252	328	1.303	0.382	3.006	0.00264878	0.0133995	0	0.0182	0.0081	0.0081	TRUE	0.0205
DDB_G0286507	DDB_G0286507	Q54LP9	Q54LP9_DICDI	Uncharacterized protein	DDB0218826	792	1156	750	1162	1347	1195	818	1103	827	1091	1322	1167	1054.88	916	1193	1.302	0.381	2.61	0.00904925	0.0354249	0.0191	0.0101	0.0144	0.0144	TRUE	0.3831
DDB_G0292206	DDB_G0292206	P34098	MANA_DICDI	Lysosomal alpha-mannosidase (Laman) (EC 3.2.1.24) (Alpha-D-mannoside mannohydrolase) (Alpha-mannosidase A) [Cleaved into: Alpha-mannosidase 60 kDa subunit; Alpha-mannosidase 58 kDa subunit]	manA DDB_G0292206	49258	51164	41534	63153	69856	62934	50865	48829	45806	59321	68569	61480	55811.7	48500	63123	1.301	0.38	4.406	1.05e-05	0.000149893	0.0043	0.0071	0.0053	0.0053	TRUE	0.0698
DDB_G0275613	DDB_G0275613	Q869B9	Q869B9_DICDI	Queuine tRNA-ribosyltransferase (EC 2.4.2.29)	DDB0167339	219	236	221	314	320	302	226	225	244	295	314	295	266.53	232	301	1.301	0.38	2.925	0.00344234	0.0165607	0	0.0192	0.0083	0.0083	TRUE	0.0221
DDB_G0293514	DDB_G0293514	Q54BP5	Q54BP5_DICDI	N-acetyltransferase domain-containing protein	DDB0191984	175	220	189	274	265	268	181	210	208	257	260	262	229.73	200	260	1.301	0.379	2.685	0.00726263	0.0297151	0	0.0212	0.0099	0.0099	TRUE	0.0751
DDB_G0279271	DDB_G0279271	Q54X13	Q54X13_DICDI	PHB domain-containing protein	DDB0205691	210	266	222	322	292	350	217	254	245	302	287	342	274.42	239	310	1.301	0.379	2.635	0.00841812	0.0334401	0.004	0.0189	0.0112	0.0112	TRUE	0.0897
DDB_G0277807	DDB_G0277807	Q54Z65	Q54Z65_DICDI	Uncharacterized protein	DDB0218034	1739	1869	1596	2409	2533	2241	1796	1784	1760	2263	2486	2189	2046.33	1780	2313	1.299	0.378	4.565	5e-06	8.07e-05	0.0019	0.0086	0.0044	0.0044	TRUE	0.0521
DDB_G0277573	DDB_G0277573	Q86JE7	Q86JE7_DICDI	Uncharacterized protein	DDB0169278	381	306	287	431	455	461	393	292	317	405	447	450	383.97	334	434	1.3	0.378	2.559	0.0105013	0.0398185	0.0103	0.0155	0.0131	0.0131	TRUE	0.2767
DDB_G0293492	DDB_G0293492	Q54BQ8	LYSG4_DICDI	Probable GH family 25 lysozyme 4 (EC 3.2.1.17) (1,4-beta-N-acetylmuramidase 4)	DDB_G0293492	8139	7232	6220	9368	11021	9388	8405	6902	6860	8800	10818	9171	8492.49	7389	9596	1.299	0.377	3.137	0.0017048	0.00944954	0.0132	0.0074	0.0103	0.0103	TRUE	0.1766
DDB_G0284071	DDB_G0284071	Q54Q71	RIR1_DICDI	Ribonucleoside-diphosphate reductase large subunit (EC 1.17.4.1) (Ribonucleotide reductase large subunit)	rnrA DDB_G0284071	4274	3634	3337	4990	5328	5208	4413	3468	3680	4687	5230	5088	4427.76	3854	5002	1.298	0.376	3.387	0.000707173	0.00466725	0.0095	0.0078	0.0087	0.0087	TRUE	0.1964
DDB_G0283391	DDB_G0283391	Q23915	KINX_DICDI	Probable serine/threonine-protein kinase kinX (EC 2.7.11.1)	kinX DDB_G0283391	4783	4606	4026	6040	6259	6171	4939	4396	4440	5673	6144	6028	5270.1	4592	5948	1.296	0.374	4.584	4.57e-06	7.52e-05	0.0027	0.0077	0.0046	0.0046	TRUE	0.0534
DDB_G0275655	DDB_G0275655	Q86H43	SYAM_DICDI	Alanine--tRNA ligase, mitochondrial (EC 6.1.1.7) (Alanyl-tRNA synthetase) (AlaRS)	malaS DDB_G0275655	555	660	560	804	861	778	573	630	618	755	845	760	696.83	607	787	1.296	0.374	3.637	0.000275382	0.00215767	0.0019	0.0117	0.0062	0.0062	TRUE	0.0499
DDB_G0280001	DDB_G0280001	Q54VZ2	Q54VZ2_DICDI	Uncharacterized protein	DDB0205927	401	491	348	576	580	545	414	469	384	541	569	532	484.87	422	547	1.296	0.374	3.13	0.00174539	0.00962669	0.0032	0.0137	0.0082	0.0082	TRUE	0.1086
DDB_G0289941	DDB_G0289941	Q54GS2	Q54GS2_DICDI	Uncharacterized protein	DDB0188659	839	735	639	957	1008	1082	866	701	705	899	989	1057	869.65	757	982	1.296	0.374	2.995	0.00274172	0.0137931	0.0093	0.0108	0.0101	0.0101	TRUE	0.1872
DDB_G0290575	DDB_G0290575	Q54FV6	Q54FV6_DICDI	Uncharacterized protein	DDB0188965	4684	6768	4383	6454	7571	7587	4837	6459	4834	6062	7432	7412	6172.56	5377	6969	1.296	0.374	2.645	0.00817753	0.0326077	0.0213	0.0076	0.0142	0.0142	TRUE	0.3786
DDB_G0279611	DDB_G0279611	Q54WK0	Q54WK0_DICDI	Fatty acid hydroxylase domain-containing protein	DDB0205936	1860	1735	1557	2261	2439	2394	1921	1656	1717	2124	2394	2339	2025.04	1765	2286	1.295	0.373	3.864	0.000111429	0.00102341	0.0043	0.0087	0.0062	0.0062	TRUE	0.0725
DDB_G0282559	DDB_G0282559	Q54SB4	Q54SB4_DICDI	Purple acid phosphatase (EC 3.1.3.2)	DDB0204837	5367	4208	4517	6620	6719	6162	5542	4016	4982	6218	6595	6020	5562.14	4847	6278	1.295	0.373	2.994	0.00275033	0.01382	0.0135	0.0076	0.011	0.011	TRUE	0.2745
DDB_G0270018	DDB_G0270018	Q55CK8	Q55CK8_DICDI	Uncharacterized protein	DDB0190742	1429	1144	1057	1583	1714	1705	1476	1092	1166	1487	1682	1666	1428.02	1245	1612	1.295	0.373	2.818	0.00482845	0.0216343	0.0146	0.0093	0.0119	0.0119	TRUE	0.3175
DDB_G0284833	DDB_G0284833	Q54P76	EXOC4_DICDI	Exocyst complex component 4 (Exocyst complex component Sec8)	exoc4 sec8 DDB_G0284833	648	886	640	877	1037	1061	669	846	706	824	1018	1036	849.78	740	959	1.295	0.373	2.686	0.00723094	0.0296417	0.0137	0.0109	0.0127	0.0127	TRUE	0.1854
DDB_G0288795	DDB_G0288795	Q54IF2	Y0670_DICDI	Probable serine/threonine-protein kinase DDB_G0288795 (EC 2.7.11.1)	DDB_G0288795	849	940	784	1000	1322	1206	877	897	865	939	1298	1178	1008.92	880	1138	1.294	0.372	2.805	0.0050268	0.022361	0.0129	0.0103	0.0117	0.0117	TRUE	0.2814
DDB_G0290031	DDB_G0290031	Q54GN8	NSA2_DICDI	Ribosome biogenesis protein NSA2 homolog	nsa2 DDB_G0290031	1561	1167	1273	1818	1893	1818	1612	1114	1404	1708	1858	1776	1578.57	1377	1781	1.294	0.372	2.677	0.00742138	0.0302352	0.0165	0.0091	0.0132	0.0132	TRUE	0.3377
DDB_G0282147	DDB_G0282147	O96099	FAD5B_DICDI	Acyl-lipid (8-3)-desaturase B (EC 1.14.19.30) (Delta(5) fatty acid desaturase B) (Delta-5 fatty acid desaturase B)	fadB des5-2 DDB_G0282147	490	619	404	618	704	743	506	591	446	580	691	726	589.94	514	666	1.294	0.372	2.535	0.0112491	0.0420567	0.014	0.0126	0.0138	0.0138	TRUE	0.2002
DDB_G0276455	DDB_G0276455	P34045	GPA7_DICDI	Guanine nucleotide-binding protein alpha-7 subunit (G alpha-7)	gpaG DDB_G0276455	2468	2491	2188	3084	3394	3342	2549	2377	2413	2897	3331	3265	2805.34	2446	3164	1.293	0.371	4.248	2.16e-05	0.000262644	0.0029	0.0082	0.0051	0.0051	TRUE	0.0666
DDB_G0293956	DDB_G0293956	Q54B13	Q54B13_DICDI	tRNA-binding domain-containing protein	DDB0192224	799	993	910	1315	1121	1284	825	948	1004	1235	1100	1254	1061.04	926	1196	1.293	0.371	3.316	0.000912763	0.00568901	0.0059	0.0101	0.0081	0.0081	TRUE	0.1069
DDB_G0275843	DDB_G0275843	Q553M5	Q553M5_DICDI	Uncharacterized protein	DDB_G0275843	799	991	799	1058	1228	1261	825	946	881	994	1205	1232	1013.85	884	1144	1.293	0.371	3.12	0.00180653	0.00985451	0.0083	0.0103	0.0092	0.0092	TRUE	0.1582
DDB_G0287803	DDB_G0287803	Q54JT6	Q54JT6_DICDI	Arginyl-tRNA synthetase (EC 6.1.1.19)	argS2 DDB0231325	544	689	473	764	832	737	562	658	522	718	817	720	665.87	581	752	1.294	0.371	2.948	0.00319763	0.0155688	0.0078	0.0119	0.0099	0.0099	TRUE	0.1607
DDB_G0278825	DDB_G0278825	Q54XN9	Q54XN9_DICDI	Uncharacterized protein	DDB0206221	1921	1586	1529	2243	2292	2397	1984	1514	1686	2107	2250	2342	1980.31	1728	2233	1.292	0.37	3.142	0.00167601	0.00933219	0.0101	0.0087	0.0095	0.0095	TRUE	0.2029
DDB_G0276763	DDB_G0276763	Q550W1	CAPTC_DICDI	Uncharacterized CDP-alcohol phosphatidyltransferase class-I family protein 3 (Developmental gene 1056 protein)	captC DG1056 lipB DDB_G0276763	223	245	237	322	330	318	230	234	261	302	324	311	277.08	242	312	1.293	0.37	2.821	0.00478641	0.0214918	0	0.0188	0.0087	0.0087	TRUE	0.0538
DDB_G0285679	DDB_G0285679	Q54MT2	NOP56_DICDI	Nucleolar protein 56 (Nucleolar protein 5A)	nop56 nol5a DDB_G0285679	2516	1907	1871	2985	2973	2719	2598	1820	2063	2804	2918	2656	2476.63	2160	2793	1.293	0.37	2.73	0.00633529	0.0266793	0.0175	0.0084	0.0129	0.0129	TRUE	0.3805
DDB_G0279427	DDB_G0279427	Q54WU6	SESN_DICDI	Sestrin homolog	DDB_G0279427	1936	2424	1768	2574	2912	2878	1999	2313	1950	2418	2858	2812	2391.68	2087	2696	1.291	0.369	3.363	0.000770864	0.00496291	0.0079	0.0084	0.0082	0.0082	TRUE	0.1089
DDB_G0273749	DDB_G0273749	Q86AJ2	Q86AJ2_DICDI	Uncharacterized protein	DDB0217288	1155	1032	882	1443	1505	1264	1193	985	973	1355	1477	1235	1202.97	1050	1356	1.291	0.369	3.039	0.00236979	0.0122156	0.0097	0.0098	0.0098	0.0098	TRUE	0.1686
DDB_G0278003	DDB_G0278003	Q54YY7	Q54YY7_DICDI	Uncharacterized protein	DDB0204362	360	427	375	505	503	586	372	408	414	474	494	572	455.56	398	513	1.291	0.369	2.943	0.00324605	0.015736	0.0048	0.0142	0.0091	0.0091	TRUE	0.1178
DDB_G0277257	DDB_G0277257	Q86K39	Q86K39_DICDI	Uncharacterized protein	DDB0169145	931	1305	855	1264	1412	1531	961	1245	943	1187	1386	1496	1203.11	1050	1356	1.291	0.369	2.558	0.0105188	0.0398563	0.0184	0.0098	0.0141	0.0141	TRUE	0.3191
DDB_G0278747	DDB_G0278747	Q54XU0	Q54XU0_DICDI	Protein arginine methyltransferase NDUFAF7 (EC 2.1.1.320)	DDB0206168	178	214	159	240	248	266	184	204	175	225	243	260	215.35	188	243	1.292	0.369	2.458	0.0139553	0.0495867	0	0.0221	0.0115	0.0115	TRUE	0.0648
DDB_G0278703	DDB_G0278703	Q54XW8	Q54XW8_DICDI	DH domain-containing protein	gxcII DDB_G0278703	466	475	433	611	631	644	481	453	478	574	619	629	539.08	471	607	1.291	0.368	3.564	0.000364722	0.00270822	0	0.0131	0.0058	0.0058	TRUE	0.0277
DDB_G0290393	DDB_G0290393	Q54G55	Q54G55_DICDI	Uncharacterized protein	DDB_G0290393	218	213	223	285	298	316	225	203	246	268	293	309	257.21	225	290	1.29	0.367	2.531	0.0113715	0.0423687	0.0029	0.0197	0.0112	0.0112	TRUE	0.0789
DDB_G0285245	DDB_G0285245	B0G151	B0G151_DICDI	Uncharacterized protein	DDB_G0285245	1306	1256	1025	1502	1704	1697	1349	1199	1130	1411	1673	1658	1403.16	1226	1581	1.289	0.366	3.233	0.00122302	0.00720462	0.0074	0.0094	0.0085	0.0085	TRUE	0.1066
DDB_G0272002	DDB_G0272002	Q86JM8	Q86JM8_DICDI	C2 domain-containing protein	egeA DDB0231447	470	394	392	581	593	551	485	376	432	546	582	538	493.29	431	555	1.289	0.366	2.837	0.00455181	0.0205614	0.0065	0.0136	0.0099	0.0099	TRUE	0.1485
DDB_G0275889	DDB_G0275889	Q552X0	Q552X0_DICDI	Uncharacterized protein	DDB0217708	1032	1085	857	1401	1393	1270	1066	1035	945	1316	1367	1241	1161.71	1015	1308	1.288	0.365	3.924	8.72e-05	0.000840942	0.0021	0.0099	0.0054	0.0054	TRUE	0.0431
DDB_G0282409	DDB_G0282409	Q54SK8	Q54SK8_DICDI	Bromodomain-containing protein	DDB0220697	1450	1613	1239	1910	1884	2078	1497	1539	1366	1794	1849	2030	1679.42	1467	1891	1.288	0.365	3.909	9.29e-05	0.000884609	0.0031	0.009	0.0057	0.0057	TRUE	0.0499
DDB_G0273185	DDB_G0273185	Q557Y8	Q557Y8_DICDI	Uncharacterized protein	DDB_G0273185	1157	1038	880	1442	1503	1265	1195	991	971	1354	1475	1236	1203.58	1052	1355	1.288	0.365	3.018	0.00254226	0.0129416	0.0096	0.0098	0.0097	0.0097	TRUE	0.1684
DDB_G0289671	DDB_G0289671	Q54H73	Q54H73_DICDI	AB hydrolase-1 domain-containing protein	DDB0188509	1109	1092	955	1405	1503	1404	1145	1042	1053	1320	1475	1372	1234.53	1080	1389	1.286	0.363	3.954	7.68e-05	0.000757676	0.0022	0.0097	0.0052	0.0052	TRUE	0.0357
DDB_G0293328	DDB_G0293328	Q54BY8	Q54BY8_DICDI	Uncharacterized protein	DDB0191881	3936	4172	3429	4967	5369	5388	4064	3982	3782	4666	5270	5264	4504.49	3943	5067	1.285	0.362	4.358	1.31e-05	0.00017602	0.0027	0.0078	0.0047	0.0047	TRUE	0.0585
DDB_G0291916	DDB_G0291916	Q54DY1	ARGJ_DICDI	Arginine biosynthesis bifunctional protein ArgJ, mitochondrial [Cleaved into: Arginine biosynthesis bifunctional protein ArgJ alpha chain; Arginine biosynthesis bifunctional protein ArgJ beta chain] [Includes: Glutamate N-acetyltransferase (GAT) (EC 2.3.1.35) (Ornithine acetyltransferase) (OATase) (Ornithine transacetylase); Amino-acid acetyltransferase (EC 2.3.1.1) (N-acetylglutamate synthase) (…	argJ arg7 DDB_G0291916	1133	1136	1056	1427	1598	1519	1170	1084	1165	1340	1569	1484	1301.94	1140	1464	1.285	0.362	3.746	0.000179478	0.0015159	0.0034	0.0096	0.0059	0.0059	TRUE	0.0662
DDB_G0293986	DDB_G0293986	Q54B14	QPCT_DICDI	Glutaminyl-peptide cyclotransferase (EC 2.3.2.5) (Glutaminyl cyclase) (QC) (Glutaminyl-tRNA cyclotransferase)	qpct DDB_G0293986	192	203	195	265	286	256	198	194	215	249	281	250	231.13	202	260	1.285	0.362	2.537	0.0111789	0.0418741	0	0.0211	0.0103	0.0103	TRUE	0.0548
DDB_G0283949	DDB_G0283949	Q54QC2	Q54QC2_DICDI	Uncharacterized protein	DDB0185767	376	442	302	484	527	510	388	422	333	455	517	498	435.55	381	490	1.284	0.361	2.722	0.0064796	0.0271456	0.0065	0.0145	0.0103	0.0103	TRUE	0.1368
DDB_G0289713	DDB_G0289713	Q54H43	Q54H43_DICDI	SAP DNA-binding domain-containing protein	DDB0220682	287	352	282	389	480	385	296	336	311	365	471	376	359.33	314	404	1.285	0.361	2.457	0.0140043	0.0497273	0.0098	0.0161	0.0128	0.0128	TRUE	0.242
DDB_G0289399	DDB_G0289399	Q54HK3	Q54HK3_DICDI	Uncharacterized protein	DDB0188401	2048	2311	1917	2747	2989	2809	2115	2206	2114	2580	2934	2744	2448.81	2145	2753	1.283	0.36	4.393	1.12e-05	0.000156425	0.002	0.0084	0.0044	0.0044	TRUE	0.0402
DDB_G0274425	DDB_G0274425	Q869T5	Q869T5_DICDI	Uncharacterized protein	DDB0167629	1863	2217	1606	2484	2580	2655	1924	2116	1771	2333	2532	2594	2211.7	1937	2486	1.283	0.36	3.673	0.000239293	0.00192663	0.0048	0.0085	0.0065	0.0065	TRUE	0.0793
DDB_G0277915	DDB_G0277915	Q8IS15	GEFI_DICDI	Ras guanine nucleotide exchange factor I (RasGEF domain-containing protein I)	gefI rasGEFI DDB_G0277915	1718	2089	1589	2321	2595	2409	1774	1994	1752	2180	2547	2353	2100.14	1840	2360	1.282	0.359	3.622	0.000291894	0.0022718	0.0049	0.0086	0.0066	0.0066	TRUE	0.0648
DDB_G0273837,DDB_G0273105	DDB_G0273837	Q556T4	Q556T4_DICDI	Cytochrome b5 heme-binding domain-containing protein	DDB0168056 DDB0217332	66438	67226	60324	91020	86505	87215	68606	64158	66529	85497	84912	85200	75816.8	66431	85203	1.283	0.359	6.154	7.54e-10	5.95e-08	0.0005	0.0071	0.0024	0.0024	TRUE	0.011
DDB_G0278161	DDB_G0278161	Q54YM8	Q54YM8_DICDI	Uncharacterized protein	DDB0204470	420	434	365	574	552	534	434	414	403	539	542	522	475.52	417	534	1.281	0.358	3.447	0.000567612	0.00388781	0	0.0139	0.0056	0.0056	TRUE	0.0143
DDB_G0270074	DDB_G0270074	Q55CF6	Q55CF6_DICDI	Uncharacterized protein	DDB0190788	2767	2458	2315	3322	3636	3328	2857	2346	2553	3120	3569	3251	2949.46	2585	3313	1.282	0.358	3.442	0.00057813	0.00394443	0.0069	0.0082	0.0075	0.0075	TRUE	0.1029
DDB_G0285125	DDB_G0285125	Q54NN6	Q54NN6_DICDI	F-box domain-containing protein	DDB0186356	177	211	165	251	247	254	183	201	182	236	242	248	215.41	189	242	1.282	0.358	2.529	0.0114233	0.0425017	0	0.0221	0.0097	0.0097	TRUE	0.0384
DDB_G0272040	DDB_G0272040	Q55AA4	Q55AA4_DICDI	Uncharacterized protein	DDB_G0272040	515	452	439	613	658	646	532	431	484	576	646	631	550.01	482	618	1.281	0.357	2.93	0.00339296	0.0163456	0.0053	0.013	0.0088	0.0088	TRUE	0.1021
DDB_G0289471	DDB_G0289471	Q54HG7	AUHM_DICDI	Methylglutaconyl-CoA hydratase, mitochondrial (EC 4.2.1.18) (AU-specific RNA-binding enoyl-CoA hydratase homolog) (AU-binding protein/enoyl-CoA hydratase homolog)	auh DDB_G0289471	692	786	629	886	960	1012	715	750	694	832	942	989	820.26	720	921	1.28	0.356	3.359	0.000782419	0.00502521	0.0037	0.011	0.0068	0.0068	TRUE	0.0854
DDB_G0288907	DDB_G0288907	Q54I98	SMT1_DICDI	Probable cycloartenol-C-24-methyltransferase 1 (EC 2.1.1.41) (24-sterol C-methyltransferase 1) (Sterol 24-C-methyltransferase 1)	smt1 DDB_G0288907	5730	6051	4538	6639	7442	8013	5917	5775	5005	6236	7305	7828	6344.25	5566	7123	1.28	0.356	3.121	0.00179954	0.00983162	0.0101	0.0076	0.0092	0.0092	TRUE	0.1449
DDB_G0278449	DDB_G0278449	Q54Y30	Q54Y30_DICDI	Small GTPase	rsmC DDB0230040	297	273	275	395	397	361	307	261	303	371	390	353	330.65	290	371	1.28	0.356	2.734	0.00626294	0.0264545	0.0019	0.0169	0.0092	0.0092	TRUE	0.0925
DDB_G0288541	DDB_G0288541	Q54IT3	AOFA_DICDI	Probable flavin-containing monoamine oxidase A (EC 1.4.3.4)	maoA DDB_G0288541	2805	3042	2585	3548	3750	4141	2897	2903	2851	3333	3681	4045	3284.92	2884	3686	1.278	0.354	3.807	0.000140474	0.00123822	0.0043	0.008	0.0059	0.0059	TRUE	0.0884
DDB_G0283607	DDB_G0283607	Q8WQ86	EB1_DICDI	Microtubule-associated protein RP/EB family member 1 (DdEB1)	eb1 DDB_G0283607	889	1107	824	1201	1287	1324	918	1056	909	1128	1263	1293	1094.68	961	1228	1.277	0.353	3.291	0.000997042	0.00608711	0.0049	0.01	0.0074	0.0074	TRUE	0.0909
DDB_G0270774	DDB_G0270774	Q55BY2	Q55BY2_DICDI	DUF1084 domain-containing protein	DDB_G0270774	1045	1076	828	1355	1421	1214	1079	1027	913	1273	1395	1186	1145.45	1006	1285	1.276	0.352	3.219	0.0012846	0.00751103	0.0056	0.0099	0.0077	0.0077	TRUE	0.0775
DDB_G0279675	DDB_G0279675	Q54WG1	Q54WG1_DICDI	CN hydrolase domain-containing protein	DDB0205980	518	525	463	657	737	648	535	501	511	617	723	633	586.69	516	658	1.276	0.352	3.164	0.00155841	0.00881282	0.0029	0.0126	0.0072	0.0072	TRUE	0.0896
DDB_G0270578	DDB_G0270578	Q55DL7	Q55DL7_DICDI	Uncharacterized protein	DDB0190402	301	301	238	389	398	350	311	287	262	365	391	342	326.42	287	366	1.275	0.351	2.654	0.00794796	0.0319225	0.0023	0.017	0.0095	0.0095	TRUE	0.0601
DDB_G0274083,DDB_G0272630	DDB_G0274083	Q556G2	Q556G2_DICDI	Uncharacterized protein	DDB0217454 DDB_G0272630	394	381	383	494	538	541	407	364	422	464	528	529	452.25	398	507	1.276	0.351	2.874	0.00405511	0.0187531	0.0036	0.0142	0.0085	0.0085	TRUE	0.0658
DDB_G0277381	DDB_G0277381	Q75J93	CPAS1_DICDI	Circularly permutated Ras protein 1 (DdiCPRas1)	cpras1 DDB_G0277381	1242	1348	1048	1646	1705	1564	1283	1286	1156	1546	1674	1528	1412.06	1242	1583	1.274	0.349	3.87	0.000108932	0.00101108	0.0023	0.0094	0.0052	0.0052	TRUE	0.0433
DDB_G0267848	DDB_G0267848	Q55G30	Q55G30_DICDI	Uncharacterized protein	DDB0189589	607	467	472	691	698	710	627	446	521	649	685	694	603.48	531	676	1.273	0.349	2.459	0.0139427	0.049559	0.0128	0.0124	0.0128	0.0128	TRUE	0.2925
DDB_G0276005	DDB_G0276005	Q552K7	Q552K7_DICDI	Uncharacterized protein	DDB0217746	685	564	611	908	760	863	707	538	674	853	746	843	726.9	640	814	1.273	0.348	2.609	0.00907751	0.0354959	0.0114	0.0115	0.0115	0.0115	TRUE	0.2303
DDB_G0293902	DDB_G0293902	Q54B51	PKS44_DICDI	Probable polyketide synthase 44 (dipks44) (EC 2.3.1.-)	pks44 DDB_G0293902	481	585	424	702	603	702	497	558	468	659	592	686	576.61	508	646	1.271	0.346	2.886	0.00390057	0.0182067	0.0051	0.0127	0.0086	0.0086	TRUE	0.0905
DDB_G0280805	DDB_G0280805	Q54UU6	KRR1_DICDI	KRR1 small subunit processome component homolog (KRR-R motif-containing protein 1)	krr1 DDB_G0280805	309	275	247	368	367	388	319	262	272	346	360	379	323.15	284	362	1.271	0.346	2.572	0.0101197	0.0387352	0.0029	0.0171	0.0099	0.0099	TRUE	0.1262
DDB_G0279013	DDB_G0279013	Q54XE6	GAR1_DICDI	Probable H/ACA ribonucleoprotein complex subunit 1 (Nucleolar protein family A member 1) (snoRNP protein GAR1)	gar1 nola1 DDB_G0279013	2490	2234	2073	3139	3011	3046	2571	2132	2286	2949	2956	2976	2644.87	2330	2960	1.271	0.345	3.739	0.000184915	0.00154936	0.004	0.0083	0.0058	0.0058	TRUE	0.0998
DDB_G0282607	DDB_G0282607	Q54S87	Q54S87_DICDI	Ceramide synthase	crsA DDB0230136	936	856	822	1142	1197	1196	967	817	907	1073	1175	1168	1017.67	897	1139	1.27	0.345	3.367	0.000760652	0.00490317	0.0038	0.0102	0.0066	0.0066	TRUE	0.0733
DDB_G0283389	DDB_G0283389	Q9NIV0	RHGA_DICDI	Rhesus-like glycoprotein A (Rh50-like protein rhgA)	rhgA DDB_G0283389	988	856	742	1217	1149	1127	1020	817	818	1143	1128	1101	1004.57	885	1124	1.27	0.345	2.978	0.00290294	0.0144418	0.0074	0.0103	0.0086	0.0086	TRUE	0.2121
DDB_G0284023	DDB_G0284023	Q54Q90	BZPL_DICDI	Probable basic-leucine zipper transcription factor L	bzpL DDB_G0284023	2233	2240	2124	2845	2853	3216	2306	2138	2342	2672	2800	3142	2566.77	2262	2871	1.27	0.344	3.668	0.000244918	0.00196289	0.0041	0.0083	0.006	0.006	TRUE	0.0823
DDB_G0275911	DDB_G0275911	Q552S8	Q552S8_DICDI	Uncharacterized protein	DDB0217719	2430	2252	1980	2855	3063	3066	2509	2149	2184	2682	3007	2995	2587.61	2281	2895	1.269	0.344	3.494	0.000475369	0.00334541	0.0052	0.0083	0.0066	0.0066	TRUE	0.0931
DDB_G0268890	DDB_G0268890	Q55EI1	Q55EI1_DICDI	Uncharacterized protein	DDB0190105	242	281	240	351	353	325	250	268	265	330	346	317	296.07	261	331	1.269	0.344	2.75	0.00596401	0.0254731	0	0.018	0.0078	0.0078	TRUE	0.0184
DDB_G0288993	DDB_G0288993	Q54I56	SMC6_DICDI	Structural maintenance of chromosomes protein 6 (SMC protein 6) (SMC-6)	smc6 DDB_G0288993	1220	1660	1131	1637	1819	1917	1260	1584	1247	1538	1785	1873	1547.87	1364	1732	1.269	0.344	2.634	0.00842733	0.0334641	0.0136	0.0092	0.0116	0.0116	TRUE	0.2416
DDB_G0293988	DDB_G0293988	Q54B09	Q54B09_DICDI	Uncharacterized protein	DDB0219917	409	407	387	603	506	517	422	388	427	566	497	505	467.62	412	523	1.268	0.343	2.965	0.00302342	0.0149422	0.0021	0.014	0.0075	0.0075	TRUE	0.063
DDB_G0276839	DDB_G0276839	Q86L27	Q86L27_DICDI	Uncharacterized protein	DDB0168996	1731	1519	1736	2242	2167	2352	1787	1450	1915	2106	2127	2298	1947.07	1717	2177	1.268	0.343	2.862	0.00421403	0.0194026	0.0102	0.0087	0.0098	0.0098	TRUE	0.2255
DDB_G0268064	DDB_G0268064	Q55FK4	APT12_DICDI	Acyl-protein thioesterase 1 homolog 2 (EC 3.1.2.-)	DDB_G0268064	2065	1585	1698	2381	2534	2328	2132	1513	1873	2237	2487	2274	2085.96	1839	2333	1.269	0.343	2.571	0.01014	0.0387703	0.0153	0.0086	0.0124	0.0124	TRUE	0.2931
DDB_G0269466	DDB_G0269466	Q55DZ0	Q55DZ0_DICDI	BSD domain-containing protein	DDB0190284	269	302	221	339	373	352	278	288	244	318	366	344	306.36	270	343	1.268	0.343	2.526	0.0115481	0.0427992	0.0027	0.0176	0.01	0.01	TRUE	0.0785
DDB_G0290721	DDB_G0290721	Q1ZXC3	Q1ZXC3_DICDI	Aminotransferase class-III	DDB_G0290721	1654	1769	1394	2140	2155	2180	1708	1688	1537	2010	2115	2130	1864.78	1644	2085	1.267	0.342	4.161	3.17e-05	0.000364585	0.0013	0.0088	0.0043	0.0043	TRUE	0.0388
DDB_G0279313	DDB_G0279313	Q54WY9	Q54WY9_DICDI	GPI ethanolamine phosphate transferase 1 (EC 2.-.-.-)	DDB0205715	661	905	635	932	1016	1000	683	864	700	875	997	977	849.37	749	950	1.267	0.342	2.717	0.00658434	0.0275186	0.0095	0.0109	0.0102	0.0102	TRUE	0.2153
DDB_G0291820	DDB_G0291820	Q54E38	Q54E38_DICDI	Uncharacterized protein	DDB0184085	619	635	548	773	812	839	639	606	604	726	797	820	698.72	616	781	1.266	0.341	3.414	0.000640998	0.00432839	0.0013	0.0117	0.0057	0.0057	TRUE	0.0451
DDB_G0268252	DDB_G0268252	Q55F56	Q55F56_DICDI	Uncharacterized protein	DDB0189896	342	324	313	460	397	464	353	309	345	432	390	453	380.44	336	425	1.266	0.341	2.694	0.00705946	0.029103	0.0029	0.0156	0.0089	0.0089	TRUE	0.0609
DDB_G0283921	DDB_G0283921	Q54QD9	CTSB_DICDI	Cathepsin B (EC 3.4.22.1) (Cathepsin B1)	ctsB DDB_G0283921	4284	4242	3841	5529	5727	5394	4424	4048	4236	5193	5622	5269	4798.77	4236	5361	1.266	0.34	4.548	5.43e-06	8.65e-05	0.0016	0.0077	0.0038	0.0038	TRUE	0.0219
DDB_G0289833	DDB_G0289833	Q54GY1	Q54GY1_DICDI	PX domain-containing protein	DDB0188601	610	624	527	804	797	767	630	596	581	755	782	749	682.24	602	762	1.266	0.34	3.624	0.000290064	0.00226091	0	0.0118	0.0048	0.0048	TRUE	0.0189
DDB_G0292458	DDB_G0292458	Q54D65	Q54D65_DICDI	Uncharacterized protein	DDB0184410	443	453	392	537	558	636	457	432	432	504	548	621	499.26	440	558	1.266	0.34	2.795	0.00518589	0.0228942	0.0046	0.0136	0.0086	0.0086	TRUE	0.1164
DDB_G0283703	DDB_G0283703	Q54QP9	Q54QP9_DICDI	Uncharacterized protein	DDB_G0283703	234	231	225	311	310	308	242	220	248	292	304	301	267.92	237	299	1.264	0.339	2.593	0.00952027	0.0369249	0	0.0192	0.0085	0.0085	TRUE	0.0413
DDB_G0290985	DDB_G0290985	Q54FA1	Q54FA1_DICDI	F-box domain-containing protein	DDB0189195	679	768	611	864	950	943	701	733	674	812	933	921	795.54	703	889	1.264	0.338	3.289	0.00100526	0.00612791	0.0027	0.0111	0.0063	0.0063	TRUE	0.0687
DDB_G0287031	DDB_G0287031	Q54KV6	GPA3_DICDI	Guanine nucleotide-binding protein alpha-3 subunit (G alpha-3)	gpaC Ga3 DDB_G0287031	303	297	263	396	409	355	313	283	290	372	401	347	334.44	295	373	1.264	0.338	2.661	0.00779198	0.031404	0	0.0168	0.0086	0.0086	TRUE	0.0493
DDB_G0292988	DDB_G0292988	Q54CF9	Q54CF9_DICDI	DUF1084 domain-containing protein	DDB0191712	1234	1529	1045	1707	1773	1606	1274	1459	1152	1603	1740	1569	1466.44	1295	1637	1.264	0.337	3.002	0.00268171	0.0135335	0.0076	0.0093	0.0084	0.0084	TRUE	0.1479
DDB_G0280767	DDB_G0280767	Q54UX0	Q54UX0_DICDI	M20_dimer domain-containing protein	DDB0204719	698	686	581	843	960	833	721	655	641	792	942	814	760.69	672	849	1.263	0.337	2.973	0.00294754	0.0146222	0.0053	0.0113	0.0079	0.0079	TRUE	0.1091
DDB_G0292624	DDB_G0292624	Q54CY9	MYLKD_DICDI	Probable myosin light chain kinase DDB_G0292624 (EC 2.7.11.18)	DDB_G0292624	1002	839	838	1167	1212	1226	1035	801	924	1096	1190	1198	1040.52	920	1161	1.263	0.337	2.841	0.00449618	0.0203626	0.0078	0.0102	0.0091	0.0091	TRUE	0.155
DDB_G0281091	DDB_G0281091	Q54UG6	Q54UG6_DICDI	Uncharacterized protein	DDB0204007	554	719	513	750	804	832	572	686	566	704	789	813	688.41	608	769	1.263	0.337	2.753	0.00590137	0.0253085	0.0067	0.0118	0.0093	0.0093	TRUE	0.1505
DDB_G0285837	DDB_G0285837	Q54MP8	Y5837_DICDI	Bromodomain and WD repeat-containing DDB_G0285837	DDB_G0285837	846	907	717	1093	1071	1143	874	866	791	1027	1051	1117	954.08	844	1065	1.262	0.336	3.622	0.000292155	0.00227215	0.0013	0.0105	0.0051	0.0051	TRUE	0.0347
DDB_G0293724	DDB_G0293724	Q54BI8	Q54BI8_DICDI	Uncharacterized protein	DDB0219884	12277	11485	10178	15628	16022	13917	12678	10961	11225	14680	15727	13595	13144.2	11621	14667	1.262	0.336	3.565	0.000364415	0.00270785	0.0057	0.0073	0.0063	0.0063	TRUE	0.0773
DDB_G0269850	DDB_G0269850	Q55CZ0	Q55CZ0_DICDI	Uncharacterized protein	DDB0190611	1735	1750	1459	2325	2176	2125	1792	1670	1609	2184	2136	2076	1911.09	1690	2132	1.261	0.335	4.184	2.87e-05	0.000333552	0.001	0.0088	0.0041	0.0041	TRUE	0.0331
DDB_G0268630	DDB_G0268630	Q9XY92	SPEE_DICDI	Spermidine synthase (SPDSY) (EC 2.5.1.16) (Putrescine aminopropyltransferase)	spsA DDB_G0268630	2757	2378	2196	3158	3352	3329	2847	2269	2422	2966	3290	3252	2841.17	2513	3169	1.261	0.335	3.085	0.00203684	0.0108263	0.0081	0.0082	0.0081	0.0081	TRUE	0.1643
DDB_G0282679	DDB_G0282679	Q54S42	Q54S42_DICDI	POLAc domain-containing protein	DDB0204913	337	404	291	465	468	446	348	386	321	437	459	436	397.72	352	444	1.261	0.335	2.75	0.0059585	0.0254599	0.0016	0.0152	0.0082	0.0082	TRUE	0.0835
DDB_G0275467	DDB_G0275467	Q75K12	NT5D_DICDI	5'-nucleotidase domain-containing protein DDB_G0275467 (EC 3.1.3.-)	DDB_G0275467	215	255	207	287	303	316	222	243	228	270	297	309	261.56	231	292	1.261	0.335	2.462	0.0138149	0.0492211	0	0.0195	0.0095	0.0095	TRUE	0.0511
DDB_G0280763	DDB_G0280763	Q54UX3	Q54UX3_DICDI	5-aminolevulinate synthase (EC 2.3.1.37)	hemA DDB0231416	4581	4924	4216	5948	5909	6481	4730	4699	4650	5587	5800	6331	5299.65	4693	5906	1.258	0.332	4.351	1.36e-05	0.000180563	0.0019	0.0077	0.004	0.004	TRUE	0.0484
DDB_G0274229	DDB_G0274229	Q8T295	PRP8_DICDI	Pre-mRNA-processing-splicing factor 8 homolog (Splicing factor Prp8)	prpf8 prp8 DDB_G0274229	2675	3315	2299	3588	3846	3593	2762	3164	2535	3370	3775	3510	3186.15	2820	3552	1.259	0.332	3.133	0.0017283	0.00955312	0.0072	0.0081	0.0078	0.0078	TRUE	0.1379
DDB_G0278381	DDB_G0278381	Q54Y72	GACA_DICDI	Rho GTPase-activating protein gacA (GTPase activating factor for raC protein A)	gacA DDB_G0278381	1157	1223	1005	1367	1604	1546	1195	1167	1108	1284	1574	1510	1306.52	1157	1456	1.259	0.332	3.113	0.00185035	0.0100266	0.0058	0.0095	0.0074	0.0074	TRUE	0.1294
DDB_G0278869	DDB_G0278869	Q54XL3	Q54XL3_DICDI	DUF676 domain-containing protein	DDB0206251	253	294	217	336	349	334	261	281	239	316	343	326	294.27	260	328	1.259	0.332	2.528	0.0114574	0.0425683	0	0.0181	0.009	0.009	TRUE	0.0546
DDB_G0295687	DDB_G0295687	B0G132	DPH2_DICDI	2-(3-amino-3-carboxypropyl)histidine synthase subunit 2 (EC 2.5.1.108) (Diphthamide biosynthesis protein 2) (Diphtheria toxin resistance protein 2) (S-adenosyl-L-methionine:L-histidine 3-amino-3-carboxypropyltransferase 2)	dph2 DDB_G0295687	211	239	191	296	284	276	218	228	211	278	279	270	247.18	219	276	1.258	0.331	2.511	0.0120452	0.0442203	0	0.0202	0.0084	0.0084	TRUE	0.0153
DDB_G0274075,DDB_G0273053	DDB_G0274075	Q556G6	Q556G6_DICDI	SNF2-related domain-containing protein	DDB0217450 DDB_G0273053	589	723	554	831	813	845	608	690	611	781	798	825	718.88	636	801	1.258	0.331	3.295	0.000983974	0.00602835	0.0014	0.0116	0.0059	0.0059	TRUE	0.065
DDB_G0283765	DDB_G0283765	Q54QI4	HGD_DICDI	Homogentisate 1,2-dioxygenase (EC 1.13.11.5) (Homogentisate oxygenase) (Homogentisic acid oxidase) (Homogentisicase)	hgd hgo DDB_G0283765	5342	5610	5033	6635	7076	7637	5516	5354	5551	6232	6946	7461	6176.59	5474	6880	1.257	0.33	3.727	0.000193402	0.0016102	0.004	0.0076	0.0055	0.0055	TRUE	0.0827
DDB_G0267692	DDB_G0267692	Q55GF6	Q55GF6_DICDI	EGF-like domain-containing protein	DDB_G0267692	1005	941	792	1247	1291	1118	1038	898	873	1171	1267	1092	1056.67	936	1177	1.257	0.33	2.977	0.00291074	0.014467	0.0058	0.0101	0.0079	0.0079	TRUE	0.1067
DDB_G0274775	DDB_G0274775	Q86IV4	Y4775_DICDI	PH domain-containing protein DDB_G0274775	DDB_G0274775	4847	5350	4283	6266	6512	6510	5005	5106	4724	5886	6392	6360	5578.66	4945	6213	1.256	0.329	4.438	9.08e-06	0.000132721	0.0016	0.0076	0.0038	0.0038	TRUE	0.0259
DDB_G0284897	DDB_G0284897	Q54P00	ABKD_DICDI	Probable serine/threonine-protein kinase abkD (EC 2.7.11.-)	abkD adckB2 DDB_G0284897	1041	1224	990	1395	1483	1459	1075	1168	1092	1310	1456	1425	1254.38	1112	1397	1.256	0.329	3.685	0.000228719	0.00185285	0.0018	0.0096	0.0049	0.0049	TRUE	0.0357
DDB_G0278593	DDB_G0278593	Q54YU5	Q54YU5_DICDI	3'-5' exonuclease domain-containing protein	exdl2B DDB_G0278593	403	426	412	576	533	551	416	407	454	541	523	538	479.93	426	534	1.256	0.329	3.078	0.00208718	0.0110201	0	0.0138	0.0061	0.0061	TRUE	0.0393
DDB_G0283473	DDB_G0283473	Q54QZ5	TREA_DICDI	Trehalase (EC 3.2.1.28) (Alpha,alpha-trehalase) (Alpha,alpha-trehalose glucohydrolase)	treh DDB_G0283473	2611	2671	2287	3331	3446	3313	2696	2549	2522	3129	3383	3236	2919.23	2589	3249	1.255	0.328	4.424	9.68e-06	0.000139298	0.0011	0.0082	0.0036	0.0036	TRUE	0.0158
DDB_G0282959	DDB_G0282959	Q54RS1	Q54RS1_DICDI	Phospholipid-transporting ATPase (EC 7.6.2.1)	DDB0185285	508	511	452	676	668	619	525	488	498	635	656	605	567.69	504	632	1.255	0.327	3.248	0.0011612	0.00689719	0	0.0128	0.0055	0.0055	TRUE	0.0165
DDB_G0270806	DDB_G0270806	Q55BQ4	Q55BQ4_DICDI	FAD-binding PCMH-type domain-containing protein	DDB0202037	1211	1582	1129	1664	1727	1811	1251	1510	1245	1563	1695	1769	1505.47	1335	1676	1.255	0.327	2.946	0.00321653	0.0156342	0.0074	0.0092	0.0082	0.0082	TRUE	0.1584
DDB_G0287001	DDB_G0287001	Q54L00	LIMKA_DICDI	Probable LIM domain-containing serine/threonine-protein kinase DDB_G0287001 (EC 2.7.11.1)	DDB_G0287001	467	548	385	572	635	650	482	523	425	537	623	635	537.57	477	598	1.254	0.327	2.529	0.0114488	0.0425663	0.0076	0.0131	0.0102	0.0102	TRUE	0.1044
DDB_G0288977	DDB_G0288977	Q54I64	Q54I64_DICDI	Ras-GAP domain-containing protein	DDB0188195	2241	2676	1974	2749	3214	3170	2314	2554	2177	2582	3155	3097	2646.46	2348	2945	1.254	0.326	2.917	0.00353401	0.0168858	0.0085	0.0083	0.0086	0.0086	TRUE	0.141
DDB_G0282429	DDB_G0282429	Q54SJ5	MYLKC_DICDI	Probable myosin light chain kinase DDB_G0282429 (EC 2.7.11.18)	DDB_G0282429	1467	1755	1370	1803	2049	2242	1515	1675	1511	1694	2011	2190	1765.96	1567	1965	1.254	0.326	2.781	0.00542386	0.0236565	0.0091	0.0089	0.0093	0.0093	TRUE	0.177
DDB_G0290409	DDB_G0290409	Q54G47	Q54G47_DICDI	Uncharacterized protein	DDB0188874	1256	1291	1143	1630	1717	1568	1297	1232	1261	1531	1685	1532	1422.98	1263	1583	1.253	0.325	3.86	0.000113328	0.0010375	0.0013	0.0093	0.0044	0.0044	TRUE	0.0387
DDB_G0281843	DDB_G0281843	Q54TD6	Q54TD6_DICDI	Uncharacterized protein	DDB0204241	4471	4389	3773	5261	6075	5466	4617	4189	4161	4942	5963	5340	4868.54	4322	5415	1.253	0.325	3.317	0.000910373	0.0056801	0.006	0.0077	0.0067	0.0067	TRUE	0.0957
DDB_G0275107	DDB_G0275107	Q8T2U3	Q8T2U3_DICDI	Beta-lactamase domain-containing protein	DDB0167483	1199	1075	1011	1453	1549	1379	1238	1026	1115	1365	1520	1347	1268.58	1126	1411	1.253	0.325	3.032	0.00243321	0.0124833	0.0056	0.0096	0.0075	0.0075	TRUE	0.0906
DDB_G0269982	DDB_G0269982	Q55CN5	Q55CN5_DICDI	Rab-GAP TBC domain-containing protein	DDB0190714	459	596	475	643	692	696	474	569	524	604	679	680	588.3	522	654	1.252	0.325	2.756	0.00584298	0.025099	0.0047	0.0126	0.0083	0.0083	TRUE	0.0768
DDB_G0280759	DDB_G0280759	Q54UX5	Q54UX5_DICDI	Uncharacterized protein	DDB0204712	865	972	897	1134	1124	1383	893	928	989	1065	1103	1351	1054.94	937	1173	1.253	0.325	2.696	0.00701013	0.028964	0.0087	0.0101	0.0095	0.0095	TRUE	0.211
DDB_G0267388	DDB_G0267388	Q55GS8	Q55GS8_DICDI	Diaminopimelate epimerase	dafE DDB0220128	460	541	421	586	612	690	475	516	464	550	601	674	546.81	485	608	1.253	0.325	2.683	0.00728759	0.0297709	0.0052	0.013	0.0087	0.0087	TRUE	0.105
DDB_G0269388	DDB_G0269388	Q55E54	COROB_DICDI	Coronin-B (Coronin-7) (DdCRN7) (Doublecoronin)	corB cor7 DDB_G0269388	2437	2524	2066	3067	3261	3004	2517	2409	2279	2881	3201	2935	2703.37	2402	3006	1.251	0.324	3.865	0.00011107	0.0010228	0.0023	0.0083	0.0047	0.0047	TRUE	0.0393
DDB_G0286669	DDB_G0286669	Q54LF1	Q54LF1_DICDI	Acyl-coenzyme A oxidase	DDB_G0286669	1806	1737	1572	2230	2239	2343	1865	1658	1734	2095	2198	2289	1972.94	1752	2194	1.252	0.324	3.794	0.000148398	0.00129611	0.002	0.0087	0.0048	0.0048	TRUE	0.0384
DDB_G0281293	DDB_G0281293	Q7M438	RNDI_DICDI	Ribonuclease DdI (RNase DdI) (EC 4.6.1.19)	ddiA ddi DDB_G0281293	1838	1872	1535	2205	2426	2335	1898	1787	1693	2071	2381	2281	2018.5	1793	2244	1.252	0.324	3.496	0.000472784	0.00333168	0.0034	0.0087	0.0057	0.0057	TRUE	0.0554
DDB_G0269364	DDB_G0269364	Q55E72	PKS1_DICDI	Probable polyketide synthase 1 (dipks1) [Includes: Polyketide synthase stlA (EC 2.3.1.-); Chalcone synthase stlA (EC 2.3.1.74) (Steely1)]	stlA pks1 DDB_G0269364	1875	2369	1717	2385	2757	2741	1936	2261	1894	2240	2706	2678	2285.8	2030	2541	1.251	0.324	2.794	0.00519931	0.0229438	0.0095	0.0085	0.0092	0.0092	TRUE	0.1306
DDB_G0291245	DDB_G0291245	Q8T6J1	ABCA6_DICDI	ABC transporter A family member 6 (ABC transporter ABCA.6)	abcA6 DDB_G0291245	401	474	375	610	530	520	414	452	414	573	520	508	480.21	427	534	1.25	0.322	2.856	0.00428814	0.0197007	0.0016	0.0138	0.0071	0.0071	TRUE	0.0488
DDB_G0291428	DDB_G0291428	Q54EN7	Q54EN7_DICDI	Uncharacterized protein	DDB0183886	845	887	722	978	1105	1170	873	847	796	919	1085	1143	943.6	839	1049	1.25	0.322	2.825	0.00472848	0.021259	0.0066	0.0105	0.0083	0.0083	TRUE	0.1416
DDB_G0267392	DDB_G0267392	Q55FN1	PLBLG_DICDI	Phospholipase B-like protein G (EC 3.1.1.-) (Developmental gene 1067 protein)	plbG DG1067 DDB_G0267392	635	779	647	619	547	585	656	743	714	581	537	571	633.76	704	563	0.8	-0.322	-3.115	0.00183964	0.00997886	0.0015	0.0122	0.0061	0.0061	TRUE	0.0431
DDB_G0274187	DDB_G0274187	Q86KB7	Q86KB7_DICDI	Aa_trans domain-containing protein	DDB0167559	500	559	476	462	400	443	516	533	525	434	393	433	472.35	525	420	0.8	-0.322	-3.019	0.00253902	0.0129314	0	0.0139	0.0061	0.0061	TRUE	0.0369
DDB_G0287951	DDB_G0287951	Q54JM6	Q54JM6_DICDI	SCA7 domain-containing protein	DDB0187704	641	900	618	642	591	593	662	859	682	603	580	579	660.81	734	587	0.8	-0.322	-2.481	0.013116	0.0473574	0.0089	0.012	0.0107	0.0107	TRUE	0.2643
DDB_G0289483	DDB_G0289483	Q54HG2	CTXA_DICDI	Cortexillin-1 (Cortexillin I)	ctxA DDB_G0289483	13019	16565	12810	12664	11714	11546	13444	15809	14128	11896	11498	11279	13008.9	14460	11558	0.799	-0.323	-3.807	0.000140436	0.00123822	0.0038	0.0073	0.0051	0.0051	TRUE	0.0815
DDB_G0293498	DDB_G0293498	Q54BQ5	NSF1C_DICDI	NSFL1 cofactor p47 homolog	nsfl1c DDB_G0293498	3342	4150	3281	3187	2829	3120	3451	3961	3618	2994	2777	3048	3308.09	3677	2940	0.799	-0.323	-3.696	0.000218891	0.00179017	0.0032	0.008	0.0052	0.0052	TRUE	0.0558
DDB_G0274693	DDB_G0274693	Q76NX0	Q76NX0_DICDI	BRCT domain-containing protein	DDB_G0274693	1294	1425	1239	1281	1054	1033	1336	1360	1366	1203	1035	1009	1218.27	1354	1082	0.799	-0.323	-3.25	0.0011542	0.00687095	0.0036	0.0097	0.0063	0.0063	TRUE	0.1149
DDB_G0280369	DDB_G0280369	Q54VV9	Q54VV9_DICDI	Uncharacterized protein	DDB0218221	2772	2561	2668	2709	1975	2159	2862	2444	2942	2545	1939	2109	2473.56	2749	2198	0.799	-0.323	-2.513	0.011954	0.0439676	0.0142	0.0084	0.0115	0.0115	TRUE	0.2317
DDB_G0276447	DDB_G0276447	Q8T867	Q8T867_DICDI	Uncharacterized protein	DDB0167087	758	936	729	699	668	685	783	893	804	657	656	669	743.58	827	661	0.799	-0.324	-3.29	0.00100155	0.00611109	0.0015	0.0114	0.0057	0.0057	TRUE	0.06
DDB_G0271816	DDB_G0271816	Q75JC0	Q75JC0_DICDI	Uncharacterized protein	DDB0216915	3871	4823	3704	3850	3298	3350	3997	4603	4085	3616	3237	3273	3801.9	4228	3375	0.798	-0.325	-3.514	0.000442063	0.0031497	0.0045	0.0079	0.0059	0.0059	TRUE	0.0733
DDB_G0290253	DDB_G0290253	Q54GC7	Q54GC7_DICDI	Na_H_Exchanger domain-containing protein	DDB0219541	530	689	578	569	483	472	547	658	637	534	474	461	551.99	614	490	0.798	-0.326	-2.629	0.0085688	0.033885	0.0061	0.0129	0.0093	0.0093	TRUE	0.1066
DDB_G0286425	DDB_G0286425	Q54LT3	Q54LT3_DICDI	PWI domain-containing protein	srrm1 DDB_G0286425	758	828	703	677	586	677	783	790	775	636	575	661	703.46	783	624	0.797	-0.327	-3.292	0.000993789	0.00607078	0.0009	0.0117	0.0057	0.0057	TRUE	0.0552
DDB_G0271290	DDB_G0271290	Q55BE0	Q55BE0_DICDI	Uncharacterized protein	DDB0202839	1050	1086	961	1002	815	813	1084	1036	1060	941	800	794	952.66	1060	845	0.797	-0.327	-3.15	0.00163207	0.00914569	0.0035	0.0105	0.0067	0.0067	TRUE	0.1183
DDB_G0283629	DDB_G0283629	Q54QU8	Y3629_DICDI	Probable zinc transporter protein DDB_G0283629	DDB_G0283629	1715	2160	1868	1833	1465	1573	1771	2061	2060	1722	1438	1537	1764.83	1964	1566	0.797	-0.327	-2.995	0.00274014	0.0137931	0.007	0.0089	0.008	0.008	TRUE	0.0922
DDB_G0282849	DDB_G0282849	Q54RX8	Q54RX8_DICDI	Uncharacterized protein	DDB0204989	768	901	697	754	613	636	793	860	769	708	602	621	725.48	807	644	0.797	-0.327	-2.961	0.00306215	0.0150522	0.0041	0.0115	0.0074	0.0074	TRUE	0.0911
DDB_G0267424	DDB_G0267424	Q8MXY0	AMT3_DICDI	Ammonium transporter 3	amtC DDB_G0267424	1047	990	990	993	825	760	1081	945	1092	933	810	742	933.8	1039	828	0.797	-0.327	-2.685	0.00725117	0.0296798	0.0083	0.0105	0.0096	0.0096	TRUE	0.1453
DDB_G0289319	DDB_G0289319	Q54HP1	MYBQ_DICDI	Myb-like protein Q	mybQ DDB_G0289319	3799	4370	3683	3608	3174	3257	3923	4171	4062	3389	3116	3182	3640.28	4052	3229	0.797	-0.328	-4.502	6.73e-06	0.000103964	0.001	0.008	0.0035	0.0035	TRUE	0.023
DDB_G0268500	DDB_G0268500	C7FZV9	C7FZV9_DICDI	Uncharacterized protein	DDB_G0268500	1667	1849	1676	1632	1352	1420	1721	1765	1848	1533	1327	1387	1596.94	1778	1416	0.796	-0.328	-3.62	0.000294041	0.00228344	0.0025	0.0091	0.0053	0.0053	TRUE	0.0634
DDB_G0282395	DDB_G0282395	Q54SL6	GACQ_DICDI	Rho GTPase-activating protein gacQ (GTPase activating factor for raC protein Q)	gacQ DDB_G0282395	1344	1781	1358	1313	1210	1261	1388	1700	1498	1233	1188	1232	1373.03	1529	1218	0.796	-0.328	-3.207	0.00134098	0.00779085	0.0045	0.0094	0.0068	0.0068	TRUE	0.1168
DDB_G0287307	DDB_G0287307	Q54KJ8	T2EB_DICDI	General transcription factor IIE subunit 2 (Transcription initiation factor IIE subunit beta) (TFIIE-beta)	gtf2e2 DDB_G0287307	645	787	689	641	585	571	666	751	760	602	574	558	651.86	726	578	0.797	-0.328	-3.133	0.00172856	0.00955312	0.0019	0.012	0.0063	0.0063	TRUE	0.061
DDB_G0275503	DDB_G0275503	Q86IC7	Q86IC7_DICDI	Sde2_N_Ubi domain-containing protein	DDB0167175	455	491	466	423	390	385	470	469	514	397	383	376	434.77	484	385	0.797	-0.328	-2.978	0.00289876	0.0144279	0	0.0145	0.0064	0.0064	TRUE	0.0331
DDB_G0269966	DDB_G0269966	Q55CP6	DDX1_DICDI	Probable ATP-dependent RNA helicase ddx1 (EC 3.6.4.13) (DEAD box protein 1)	ddx1 DDB_G0269966	2007	1954	1971	1957	1612	1481	2072	1865	2174	1838	1582	1447	1829.73	2037	1622	0.797	-0.328	-2.793	0.00522523	0.0230195	0.0097	0.0088	0.0094	0.0094	TRUE	0.1637
DDB_G0274195	DDB_G0274195	Q86KB4	Q86KB4_DICDI	Uncharacterized protein	DDB0167567	975	1308	1063	1035	838	958	1007	1248	1172	972	823	936	1026.35	1142	910	0.797	-0.328	-2.724	0.00644721	0.0270207	0.0088	0.0102	0.0095	0.0095	TRUE	0.1295
DDB_G0281777	DDB_G0281777	Q54TF7	Q54TF7_DICDI	RING-type E3 ubiquitin transferase (EC 2.3.2.27)	DDB0204665	720	772	645	651	561	596	743	737	711	611	551	582	656	730	581	0.796	-0.329	-3.394	0.000688887	0.00457242	0	0.012	0.0052	0.0052	TRUE	0.0252
DDB_G0290971	DDB_G0290971	Q54FB9	Y0971_DICDI	TNF receptor-associated factor family protein DDB_G0290971	DDB_G0290971	1367	1203	1221	1211	1038	974	1412	1148	1347	1138	1019	951	1169.03	1302	1036	0.796	-0.329	-2.761	0.00576853	0.0248402	0.0084	0.0098	0.0094	0.0094	TRUE	0.1297
DDB_G0269892	DDB_G0269892	Q55CU9	Q55CU9_DICDI	FAD-binding PCMH-type domain-containing protein	DDB0190650	2371	2904	2316	2301	2071	2036	2448	2771	2554	2161	2033	1989	2326.2	2591	2061	0.795	-0.33	-3.869	0.000109224	0.00101201	0.0023	0.0085	0.0048	0.0048	TRUE	0.0452
DDB_G0295843	DDB_G0295843	C7G083	C7G083_DICDI	Protein kinase domain-containing protein (Fragment)	DDB_G0295843	1901	2818	2113	2160	1792	1809	1963	2689	2330	2029	1759	1767	2089.65	2327	1852	0.795	-0.33	-2.5	0.0124046	0.0453814	0.0149	0.0086	0.0121	0.0121	TRUE	0.153
DDB_G0285765	DDB_G0285765	Q54MY7	Q54MY7_DICDI	DNAJ heat shock N-terminal domain-containing protein	DDB_G0285765	977	998	883	873	784	760	1009	952	974	820	770	742	877.86	978	777	0.795	-0.331	-3.653	0.000258758	0.00204726	0	0.0108	0.0048	0.0048	TRUE	0.0276
DDB_G0286953	DDB_G0286953	Q54L19	Q54L19_DICDI	FZ domain-containing protein	DDB0187209	2013	2338	1810	1859	1750	1587	2079	2231	1996	1746	1718	1550	1886.74	2102	1671	0.795	-0.331	-3.654	0.000258591	0.00204726	0.0028	0.0088	0.0054	0.0054	TRUE	0.0485
DDB_G0280131	DDB_G0280131	Q54VU5	Y0038_DICDI	Probable inactive serine/threonine-protein kinase DDB_G0280131	DDB_G0280131	1055	1214	988	981	835	934	1089	1159	1090	921	820	912	998.53	1113	884	0.795	-0.331	-3.551	0.000384083	0.00282207	0.0016	0.0103	0.0053	0.0053	TRUE	0.049
DDB_G0276463	DDB_G0276463	Q869U6	Q869U6_DICDI	Developmental gene product DG1112	DG1112 DDB0185082	1044	1017	953	961	815	778	1078	971	1051	903	800	760	927.06	1033	821	0.795	-0.331	-3.12	0.00180733	0.00985451	0.0043	0.0106	0.007	0.007	TRUE	0.0908
DDB_G0268498	DDB_G0268498	Q55GG3	Q55GG3_DICDI	Uncharacterized protein	DDB_G0268498	3710	5245	3821	3890	3308	3557	3831	5006	4214	3654	3247	3475	3904.42	4350	3459	0.795	-0.331	-2.847	0.00441921	0.0201443	0.0108	0.0079	0.0095	0.0095	TRUE	0.212
DDB_G0292564	DDB_G0292564	Q9NA13	IPLA_DICDI	Inositol 1,4,5-trisphosphate receptor-like protein A	iplA DDB_G0292564	2564	2738	2601	2545	2079	2073	2648	2613	2869	2391	2041	2025	2430.93	2710	2152	0.794	-0.332	-3.368	0.000757931	0.00489039	0.0053	0.0084	0.0066	0.0066	TRUE	0.114
DDB_G0286523	DDB_G0286523	Q54LP1	Q54LP1_DICDI	Plus3 domain-containing protein	DDB0218834	3187	3676	3340	3129	2789	2709	3291	3508	3684	2939	2738	2646	3134.32	3494	2774	0.794	-0.333	-3.96	7.51e-05	0.000745693	0.0026	0.0081	0.0048	0.0048	TRUE	0.0328
DDB_G0292036	DDB_G0292036	Q54DU0	Q54DU0_DICDI	Uncharacterized protein	DDB0184177	1391	1704	1359	1365	1220	1168	1436	1626	1499	1282	1198	1141	1363.69	1520	1207	0.794	-0.333	-3.539	0.000401912	0.00291838	0.003	0.0094	0.0057	0.0057	TRUE	0.0451
DDB_G0281809	DDB_G0281809	Q54TK4	Y1809_DICDI	Rap-GAP domain-containing protein DDB_G0281809	DDB_G0281809	7738	9987	7828	7632	6585	7295	7991	9531	8633	7169	6464	7126	7818.98	8718	6920	0.794	-0.333	-3.536	0.000406689	0.00294695	0.0054	0.0075	0.0063	0.0063	TRUE	0.0814
DDB_G0282295	DDB_G0282295	P0CG76	UBIQA_DICDI	Polyubiquitin-A [Cleaved into: Ubiquitin; Ubiquitin-related 1]	ubqA DDB_G0282295	22438	26254	22315	21593	18810	19485	23170	25056	24610	20283	18464	19035	21769.5	24279	19261	0.793	-0.334	-4.608	4.06e-06	6.84e-05	0.0019	0.0072	0.0037	0.0037	TRUE	0.0264
DDB_G0285527	DDB_G0285527	Q54N38	UCHL5_DICDI	Ubiquitin carboxyl-terminal hydrolase isozyme L5 (UCH-L5) (EC 3.4.19.12) (Ubiquitin thioesterase L5)	uch2 uchl5 DDB_G0285527	1610	1905	1543	1559	1415	1287	1663	1818	1702	1464	1389	1257	1548.82	1728	1370	0.793	-0.334	-3.549	0.000387309	0.00283981	0.003	0.0092	0.0057	0.0057	TRUE	0.0625
DDB_G0270488	DDB_G0270488	Q55E77	Q55E77_DICDI	Uncharacterized protein	DDB0201696	11343	10829	9759	10938	8286	7798	11713	10335	10763	10274	8133	7618	9806.02	10937	8675	0.793	-0.334	-2.671	0.00756415	0.0306633	0.0151	0.0074	0.0112	0.0112	TRUE	0.3178
DDB_G0272108	DDB_G0272108	Q55A46	Q55A46_DICDI	RNA-binding region RNP-1 domain-containing protein	DG1074 DDB_G0272108	411	387	412	331	335	358	424	369	454	311	329	350	372.93	416	330	0.793	-0.334	-2.519	0.011769	0.0434492	0.0048	0.0158	0.01	0.01	TRUE	0.1133
DDB_G0274409	DDB_G0274409	Q869T7	PAKF_DICDI	Serine/threonine-protein kinase pakF (EC 2.7.11.1)	pakF DDB_G0274409	3438	4167	3447	3545	2763	3011	3550	3977	3802	3330	2712	2941	3385.33	3776	2994	0.793	-0.335	-3.271	0.0010728	0.00647437	0.0066	0.008	0.0072	0.0072	TRUE	0.1168
DDB_G0277803	DDB_G0277803	Q54Z69	RL4_DICDI	60S ribosomal protein L4	rpl4 DDB_G0277803	25884	32944	24697	27132	20577	22545	26729	31440	27237	25486	20198	22024	25519	28469	22569	0.793	-0.335	-2.953	0.00314303	0.0153671	0.0111	0.0072	0.0092	0.0092	TRUE	0.1564
DDB_G0288039	DDB_G0288039	Q54JI0	Q54JI0_DICDI	Nudix hydrolase domain-containing protein	DDB0187750	690	758	678	613	565	613	713	723	748	576	555	599	652.15	728	577	0.792	-0.336	-3.555	0.00037747	0.00279105	0	0.012	0.0049	0.0049	TRUE	0.0135
DDB_G0271880	DDB_G0271880	Q55AH8	Q55AH8_DICDI	Uncharacterized protein	DDB0216932	660	758	735	702	528	590	682	723	811	659	518	576	661.6	739	584	0.792	-0.336	-2.581	0.00985348	0.0378957	0.009	0.012	0.0107	0.0107	TRUE	0.1476
DDB_G0273453,DDB_G0273565	DDB_G0273453	Q8T1P1	Y3453_DICDI	Uncharacterized protein DDB_G0273453/DDB_G0273565	DDB_G0273453; DDB_G0273565	3114	3278	2914	2937	2510	2406	3216	3128	3214	2759	2464	2350	2855.11	3186	2524	0.792	-0.336	-3.849	0.000118574	0.00107197	0.0031	0.0082	0.0051	0.0051	TRUE	0.0803
DDB_G0279649	DDB_G0279649	Q54WI0	Q54WI0_DICDI	Uncharacterized protein	DDB0205958	5003	5675	4713	4893	3998	4068	5166	5416	5198	4596	3924	3974	4712.41	5260	4165	0.792	-0.337	-3.788	0.000151616	0.00131786	0.0041	0.0077	0.0055	0.0055	TRUE	0.1001
DDB_G0279647	DDB_G0279647	Q54WI1	Q54WI1_DICDI	Uncharacterized protein	DDB0205957	1005	1089	984	980	826	790	1038	1039	1085	921	811	772	944.23	1054	835	0.792	-0.337	-3.303	0.000957857	0.0058993	0.0033	0.0105	0.0064	0.0064	TRUE	0.0977
DDB_G0279105	DDB_G0279105	Q54X99	Q54X99_DICDI	Uncharacterized protein	DDB0205038	1532	1500	1492	1480	1180	1166	1582	1432	1645	1390	1158	1139	1391.08	1553	1229	0.792	-0.337	-2.955	0.00312258	0.0152956	0.0079	0.0094	0.0086	0.0086	TRUE	0.1582
DDB_G0282261	DDB_G0282261	Q54SS0	ECH1_DICDI	Delta(3,5)-Delta(2,4)-dienoyl-CoA isomerase, mitochondrial (EC 5.3.3.-)	ech1 DDB_G0282261	579	651	632	605	503	465	598	621	697	568	494	454	572.08	639	505	0.792	-0.337	-2.623	0.00870351	0.0343094	0.0078	0.0127	0.0101	0.0101	TRUE	0.1391
DDB_G0278311	DDB_G0278311	Q54YC2	Q54YC2_DICDI	Phosphatidylinositol-3-phosphatase (EC 3.1.3.64)	DDB0205364	1811	1485	1601	1560	1343	1245	1870	1417	1766	1465	1318	1216	1508.8	1684	1333	0.792	-0.337	-2.557	0.0105644	0.0400144	0.0133	0.0092	0.0118	0.0118	TRUE	0.2335
DDB_G0282873	DDB_G0282873	Q54RW5	Q54RW5_DICDI	RRM domain-containing protein	DDB0205004	2117	2482	2089	2134	1746	1747	2186	2369	2304	2005	1714	1707	2047.27	2286	1809	0.791	-0.338	-3.494	0.000476732	0.00335046	0.0045	0.0086	0.0063	0.0063	TRUE	0.1091
DDB_G0292380	DDB_G0292380	Q54D73	FHBB_DICDI	Flavohemoprotein B (EC 1.14.12.17) (DdFHb) (Flavohemoglobin B) (Hemoglobin-like protein B) (Nitric oxide dioxygenase B) (NO oxygenase B) (NOD B)	fhbB DDB_G0292380	19915	18237	19367	17976	14712	15962	20565	17405	21359	16885	14441	15593	17708	19776	15640	0.791	-0.338	-3.176	0.00149116	0.00850116	0.0086	0.0072	0.0081	0.0081	TRUE	0.1347
DDB_G0278253	DDB_G0278253	Q54YG0	Q54YG0_DICDI	Lactamase_B domain-containing protein	DDB0205321	641	805	689	637	549	610	662	768	760	598	539	596	653.86	730	578	0.791	-0.338	-3.036	0.00240085	0.0123474	0.0036	0.012	0.0074	0.0074	TRUE	0.0788
DDB_G0289623	DDB_G0289623	Q54H86	PEX11_DICDI	Peroxisomal membrane protein 11 homolog (Peroxin-11)	pex11 DDB_G0289623	1974	2202	1987	1835	1623	1729	2038	2101	2191	1724	1593	1689	1889.52	2110	1669	0.791	-0.339	-4.329	1.5e-05	0.000195442	0.0009	0.0088	0.0039	0.0039	TRUE	0.0189
DDB_G0272825	DDB_G0272825	P51405	RS4_DICDI	40S ribosomal protein S4	rps4 DDB_G0272825	50797	65483	50540	47407	43517	48785	52455	62494	55739	44530	42716	47658	50931.8	56896	44968	0.79	-0.339	-3.67	0.000243025	0.0019507	0.0056	0.0071	0.0061	0.0061	TRUE	0.0908
DDB_G0271760	DDB_G0271760	Q55AP4	Q55AP4_DICDI	Kinase (EC 2.7.-.-)	DDB0203614	423	528	447	439	364	372	437	504	493	412	357	363	427.79	478	377	0.79	-0.339	-2.725	0.00643061	0.0269793	0.0037	0.0146	0.0088	0.0088	TRUE	0.0748
DDB_G0268636	DDB_G0268636	Q6XHA5	ROC11_DICDI	Probable serine/threonine-protein kinase roco11 (EC 2.7.11.1) (Ras of complex proteins and C-terminal of roc 11)	roco11 DDB_G0268636	713	658	646	658	489	555	736	628	712	618	480	542	619.49	692	547	0.79	-0.339	-2.569	0.0101886	0.0389136	0.0098	0.0123	0.011	0.011	TRUE	0.1534
DDB_G0274483	DDB_G0274483	Q869R3	Q869R3_DICDI	SAM domain-containing protein	DDB0167693	1169	1747	1319	1330	1081	1136	1207	1667	1455	1249	1061	1110	1291.54	1443	1140	0.79	-0.34	-2.473	0.0133892	0.0480793	0.0152	0.0096	0.0129	0.0129	TRUE	0.1818
DDB_G0269284	DDB_G0269284	Q55ED4	NKAP_DICDI	NKAP family protein	DDB_G0269284	732	832	783	721	623	630	756	794	864	677	612	615	719.61	805	635	0.789	-0.341	-3.26	0.00111353	0.00666338	0.0025	0.0116	0.0065	0.0065	TRUE	0.0482
DDB_G0285525	DDB_G0285525	Q54N39	Q54N39_DICDI	Dephospho-CoA kinase	DDB0231517	558	654	631	569	476	506	576	624	696	534	467	494	565.38	632	498	0.789	-0.341	-2.844	0.00445707	0.0202312	0.005	0.0128	0.0086	0.0086	TRUE	0.0903
DDB_G0270006	DDB_G0270006	Q55CL5	Q55CL5_DICDI	JmjC domain-containing protein	DDB0190735	2593	2786	2560	2663	2025	1995	2678	2659	2823	2501	1988	1949	2432.96	2720	2146	0.789	-0.342	-2.952	0.00315307	0.0154077	0.0102	0.0084	0.0092	0.0092	TRUE	0.2546
DDB_G0284503	DDB_G0284503	Q54PK0	Q54PK0_DICDI	Uncharacterized protein	DDB0186040	743	793	731	713	603	588	767	757	806	670	592	574	694.38	777	612	0.788	-0.343	-3.267	0.00108556	0.0065289	0.0023	0.0117	0.0065	0.0065	TRUE	0.0807
DDB_G0283481	DDB_G0283481	Q54QY8	Q54QY8_DICDI	Uncharacterized protein	DDB0185548	2560	2753	2586	2603	2127	1915	2644	2627	2852	2445	2088	1871	2421.08	2708	2135	0.788	-0.343	-2.983	0.00285545	0.0142461	0.0096	0.0084	0.0091	0.0091	TRUE	0.1964
DDB_G0288007	DDB_G0288007	Q54JJ7	Q54JJ7_DICDI	Uncharacterized protein	DDB0187732	1945	2787	2051	2120	1824	1724	2008	2660	2262	1991	1790	1684	2066.03	2310	1822	0.789	-0.343	-2.708	0.00677293	0.02815	0.013	0.0086	0.011	0.011	TRUE	0.2133
DDB_G0284099	DDB_G0284099	Q54Q47	Q54Q47_DICDI	PfkB domain-containing protein	DDB0185845	361	463	399	368	324	333	373	442	440	346	318	325	373.95	418	330	0.788	-0.343	-2.692	0.00709266	0.0291899	0.0031	0.0157	0.009	0.009	TRUE	0.1042
DDB_G0290177	DDB_G0290177	Q54GG6	Q54GG6_DICDI	Uncharacterized protein	DDB0188759	30305	35768	28946	28672	26428	24374	31294	34135	31923	26932	25941	23811	29006.2	32451	25561	0.788	-0.344	-4.338	1.44e-05	0.00018975	0.003	0.0072	0.0045	0.0045	TRUE	0.0439
DDB_G0287973	DDB_G0287973	Q54JL5	Q54JL5_DICDI	Uncharacterized protein	DDB0187714	1076	1201	1102	984	887	962	1111	1146	1215	924	871	940	1034.56	1157	912	0.788	-0.344	-3.892	9.96e-05	0.000934794	0.0008	0.0102	0.0047	0.0047	TRUE	0.0225
DDB_G0275663	DDB_G0275663	Q869K3	BPNT1_DICDI	3'(2'),5'-bisphosphate nucleotidase 1 (EC 3.1.3.7) (Bisphosphate 3'-nucleotidase 1)	bpnt1 DDB_G0275663	747	885	793	702	652	678	771	845	875	659	640	662	742.05	830	654	0.788	-0.344	-3.542	0.000397012	0.0028948	0.001	0.0114	0.0054	0.0054	TRUE	0.0454
DDB_G0284329	DDB_G0284329	Q54PQ4	GEFA_DICDI	Ras guanine nucleotide exchange factor A (Aimless) (RasGEF domain-containing protein A)	gefA aleA rasGEFA DDB_G0284329	2745	3896	2838	2746	2566	2587	2835	3718	3130	2579	2519	2527	2884.67	3228	2542	0.787	-0.345	-3.057	0.00223663	0.0116566	0.0093	0.0082	0.0088	0.0088	TRUE	0.2156
DDB_G0283015	DDB_G0283015	Q54RN4	Q54RN4_DICDI	Uncharacterized protein	DDB0185325	590	579	631	589	470	457	609	553	696	553	461	446	553.13	619	487	0.787	-0.345	-2.465	0.0136833	0.048802	0.0111	0.0129	0.0123	0.0123	TRUE	0.166
DDB_G0293248	DDB_G0293248	Q54C46	Q54C46_DICDI	Uncharacterized protein	DDB0191849	687	706	624	642	509	538	709	674	688	603	500	526	616.6	690	543	0.786	-0.347	-3.096	0.00196458	0.0104941	0.0033	0.0123	0.0074	0.0074	TRUE	0.1114
DDB_G0291131	DDB_G0291131	Q54F41	Q54F41_DICDI	Uncharacterized protein	DDB0189251	1863	2582	1716	1925	1650	1545	1924	2464	1893	1808	1620	1509	1869.59	2094	1646	0.786	-0.347	-2.634	0.00843671	0.0334887	0.0152	0.0088	0.012	0.012	TRUE	0.2913
DDB_G0278879	DDB_G0278879	Q5VJL3	GDT9_DICDI	Probable serine/threonine-protein kinase gdt9 (EC 2.7.11.1) (Growth-differentiation transition protein 9) (Protein kinase Dusty)	gdt9 DDB_G0278879	2456	2466	2379	2539	1886	1701	2536	2353	2624	2385	1851	1662	2235.2	2504	1966	0.785	-0.349	-2.497	0.0125074	0.0456144	0.019	0.0085	0.0136	0.0136	TRUE	0.4211
DDB_G0284459	DDB_G0284459	Q54PM6	Y8605_DICDI	Uncharacterized protein DDB_G0284459	DDB_G0284459	1571	1987	1497	1640	1248	1320	1622	1896	1651	1540	1225	1290	1537.42	1723	1352	0.784	-0.35	-2.905	0.00367469	0.0173762	0.0104	0.0092	0.0098	0.0098	TRUE	0.1801
DDB_G0281559	DDB_G0281559	Q54TE8	Q54TE8_DICDI	TBP-associated factor A	tafA DDB0214904	447	531	436	466	379	335	462	507	481	438	372	327	431.03	483	379	0.785	-0.35	-2.5	0.0124022	0.0453814	0.0091	0.0146	0.0118	0.0118	TRUE	0.2129
DDB_G0289259	DDB_G0289259	Q54HS2	Q54HS2_DICDI	Uncharacterized protein	DDB0188337	399	500	439	388	372	355	412	477	484	364	365	347	408.29	458	359	0.784	-0.351	-2.906	0.00365741	0.0173335	0.0021	0.015	0.0081	0.0081	TRUE	0.0885
DDB_G0283591	DDB_G0283591	Q54QY5	Q54QY5_DICDI	Uncharacterized protein	DDB0218508	474	418	429	364	370	370	489	399	473	342	363	361	404.68	454	355	0.784	-0.351	-2.742	0.00609946	0.0259567	0.0044	0.0151	0.0093	0.0093	TRUE	0.1327
DDB_G0290221	DDB_G0290221	Q54GD9	ARV1_DICDI	Protein arv1 homolog	arv1 DDB_G0290221	299	328	274	275	228	248	309	313	302	258	224	242	274.73	308	241	0.784	-0.351	-2.682	0.00731575	0.0298511	0	0.0189	0.0087	0.0087	TRUE	0.0454
DDB_G0279561	DDB_G0279561	Q54WL7	Q54WL7_DICDI	Uncharacterized protein	DDB0205849	8270	9147	7661	7512	6629	6743	8540	8729	8449	7056	6507	6587	7644.77	8573	6717	0.783	-0.352	-5.265	1.4e-07	4.17e-06	0.0009	0.0075	0.0031	0.0031	TRUE	0.0239
DDB_G0292362	DDB_G0292362	Q54DD2	THOPL_DICDI	Thimet-like oligopeptidase (EC 3.4.24.-)	DDB_G0292362	13358	16426	12848	12978	10774	11700	13794	15676	14170	12190	10576	11430	12972.6	14547	11399	0.784	-0.352	-3.912	9.17e-05	0.000876499	0.0046	0.0073	0.0058	0.0058	TRUE	0.0565
DDB_G0291988	DDB_G0291988	Q9GSE7	Q9GSE7_DICDI	F1F0-ATPase putative regulatory protein IF1	if1 DDB_G0291988	7718	9498	7925	7126	6236	7551	7970	9064	8740	6694	6121	7377	7660.96	8591	6731	0.783	-0.352	-3.581	0.000342707	0.00257569	0.0063	0.0075	0.0068	0.0068	TRUE	0.086
DDB_G0290227	DDB_G0290227	Q54GD3	NPL4_DICDI	Nuclear protein localization protein 4 homolog	nploc4 npl4 DDB_G0290227	2833	3018	2833	2767	2181	2302	2925	2880	3124	2599	2141	2249	2653.14	2976	2330	0.783	-0.353	-3.549	0.000387074	0.00283981	0.0057	0.0083	0.0068	0.0068	TRUE	0.1244
DDB_G0279285	DDB_G0279285	Q54X06	Q54X06_DICDI	TUG-UBL1 domain-containing protein	DDB0205698	1439	1756	1532	1516	1223	1200	1486	1676	1690	1424	1200	1172	1441.36	1617	1265	0.783	-0.353	-3.158	0.0015891	0.00894786	0.0074	0.0093	0.0083	0.0083	TRUE	0.1445
DDB_G0267910	DDB_G0267910	Q55FX3	Q55FX3_DICDI	Uncharacterized protein	DDB0189641	280	332	307	282	249	235	289	317	339	265	244	230	280.57	315	246	0.783	-0.353	-2.559	0.0104951	0.0398185	0.0022	0.0186	0.0101	0.0101	TRUE	0.0572
DDB_G0293834	DDB_G0293834	Q9GSG9	Q9GSG9_DICDI	Wiscott-Aldrich syndrome protein	wasA DDB0229895	765	916	833	807	725	565	790	874	919	758	712	552	767.41	861	674	0.783	-0.353	-2.488	0.0128304	0.0465501	0.015	0.0113	0.0132	0.0132	TRUE	0.2959
DDB_G0284549	DDB_G0284549	Q54PL5	Q54PL5_DICDI	Speract/scavenger receptor domain-containing protein	DDB_G0284549	11094	11457	11112	9619	9698	8741	11456	10934	12255	9035	9519	8539	10289.8	11548	9031	0.782	-0.355	-4.378	1.2e-05	0.000164433	0.003	0.0074	0.0046	0.0046	TRUE	0.035
DDB_G0270122	DDB_G0270122	Q55CC0	RASW_DICDI	Ras-like protein rasW (EC 3.6.5.2)	rasW DDB_G0270122	1037	1234	1048	970	893	894	1071	1178	1156	911	877	873	1010.89	1135	887	0.782	-0.355	-4.061	4.89e-05	0.00052378	0.0006	0.0103	0.0045	0.0045	TRUE	0.0292
DDB_G0292106	DDB_G0292106	Q54DP0	Y4227_DICDI	Uncharacterized protein DDB_G0292106	DDB_G0292106	738	848	746	730	595	614	762	809	823	686	584	600	710.61	798	623	0.781	-0.356	-3.328	0.000875386	0.0055142	0.003	0.0116	0.0068	0.0068	TRUE	0.0913
DDB_G0304475	DDB_G0304475	C7G004	C7G004_DICDI	Heat shock protein DnaJ family protein	DDB_G0304475	1025	983	1004	905	837	769	1058	938	1107	850	822	751	921.12	1034	808	0.781	-0.356	-3.32	0.000898722	0.00562411	0.0046	0.0106	0.0072	0.0072	TRUE	0.0804
DDB_G0277345	DDB_G0277345	Q54ZW5	RS3A_DICDI	40S ribosomal protein S3a	rps3a DDB_G0277345	46148	61451	45071	47423	39059	39889	47654	58646	49707	44545	38340	38967	46309.9	52002	40617	0.781	-0.356	-3.284	0.00102429	0.00621733	0.0098	0.0071	0.0085	0.0085	TRUE	0.153
DDB_G0284273	DDB_G0284273	Q54PV4	Q54PV4_DICDI	BSD domain-containing protein	DDB0185939	509	668	497	494	430	462	526	638	548	464	422	451	508.11	571	446	0.781	-0.356	-2.925	0.00344761	0.0165785	0.0048	0.0134	0.0087	0.0087	TRUE	0.1261
DDB_G0275539	DDB_G0275539	Q8MMQ2	Q8MMQ2_DICDI	Uncharacterized protein	DDB0167272	861	999	885	800	743	737	889	953	976	751	729	720	836.54	939	733	0.781	-0.357	-3.939	8.18e-05	0.000795362	0	0.0109	0.0047	0.0047	TRUE	0.0262
DDB_G0271374	DDB_G0271374	Q55BE9	Q55BE9_DICDI	GP-PDE domain-containing protein	DDB0216796	1080	1631	1254	1153	1027	1101	1115	1557	1383	1083	1008	1076	1203.58	1352	1056	0.781	-0.357	-2.671	0.00756441	0.0306633	0.013	0.0098	0.012	0.012	TRUE	0.2711
DDB_G0276625	DDB_G0276625	Q551D6	Q551D6_DICDI	TPT domain-containing protein	DDB0202972	346	316	304	302	255	247	357	302	335	284	250	241	294.9	331	258	0.781	-0.357	-2.543	0.0109776	0.0412376	0.0041	0.0181	0.0108	0.0108	TRUE	0.0826
DDB_G0277837	DDB_G0277837	P20609	COXE_DICDI	Cytochrome c oxidase subunit 7e (EC 7.1.1.9) (Cytochrome c oxidase polypeptide VIIe)	cxgE cox7e DDB_G0277837	742	728	691	613	681	501	766	695	762	576	668	489	659.46	741	578	0.78	-0.358	-2.629	0.00857209	0.0338852	0.0112	0.012	0.0119	0.0119	TRUE	0.2201
DDB_G0267322	DDB_G0267322	Q55GZ6	Q55GZ6_DICDI	Tyr recombinase domain-containing protein	DDB0216507	332	307	298	274	278	227	343	293	329	257	273	222	286.08	322	251	0.78	-0.358	-2.466	0.0136588	0.0487478	0.0052	0.0184	0.0117	0.0117	TRUE	0.1131
DDB_G0287609	DDB_G0287609	Q54K46	Q54K46_DICDI	Abhydrolase_3 domain-containing protein	DDB0187546	32183	32386	33815	30209	25702	26083	33233	30908	37293	28376	25229	25480	30086.5	33811	26362	0.78	-0.359	-3.674	0.000238448	0.00192129	0.0067	0.0072	0.0068	0.0068	TRUE	0.0993
DDB_G0291726	DDB_G0291726	Q54E70	Q54E70_DICDI	Uncharacterized protein	DDB0184032	588	681	581	563	468	503	607	650	641	529	459	491	562.91	633	493	0.78	-0.359	-3.359	0.000782454	0.00502521	0.0012	0.0128	0.0064	0.0064	TRUE	0.047
DDB_G0292752	DDB_G0292752	Q54CR4	Q54CR4_DICDI	Uncharacterized protein	DDB0184543	676	632	577	551	504	510	698	603	636	518	495	498	574.68	646	504	0.78	-0.359	-3.358	0.000784215	0.00503037	0.0016	0.0127	0.0065	0.0065	TRUE	0.0592
DDB_G0284493	DDB_G0284493	Q54PK7	Q54PK7_DICDI	BRCT domain-containing protein	DDB0186033	980	1101	974	998	786	753	1012	1051	1074	937	772	736	930.25	1046	815	0.78	-0.359	-3.043	0.00234434	0.0121042	0.0075	0.0105	0.009	0.009	TRUE	0.2068
DDB_G0293300	DDB_G0293300	Q54C05	Q54C05_DICDI	Uncharacterized protein	DDB0191863	1503	1489	1387	1454	1122	1068	1552	1421	1530	1366	1101	1043	1335.53	1501	1170	0.78	-0.359	-2.923	0.00346589	0.0166512	0.0107	0.0095	0.0101	0.0101	TRUE	0.2573
DDB_G0290169	DDB_G0290169	Q54GH0	BZPO_DICDI	Probable basic-leucine zipper transcription factor O	bzpO DDB_G0290169	480	635	464	478	418	409	496	606	512	449	410	400	478.71	538	420	0.78	-0.359	-2.809	0.00497188	0.0221542	0.0061	0.0138	0.0097	0.0097	TRUE	0.1461
DDB_G0286191	DDB_G0286191	Q86CR8	ATG8_DICDI	Autophagy-related protein 8 (Autophagy-related ubiquitin-like modifier atg8)	atg8 apg8 DDB_G0286191	1753	2243	1820	1744	1568	1498	1810	2141	2007	1638	1539	1463	1766.45	1986	1547	0.779	-0.361	-3.665	0.000247276	0.00197576	0.0042	0.0089	0.0064	0.0064	TRUE	0.0727
DDB_G0280071	DDB_G0280071	Q54VY0	Y6358_DICDI	Putative uncharacterized protein DDB_G0280071	DDB_G0280071	962	1040	976	932	739	801	993	993	1076	875	725	782	907.61	1021	794	0.779	-0.361	-3.377	0.00073229	0.00477899	0.004	0.0106	0.0071	0.0071	TRUE	0.095
DDB_G0271946	DDB_G0271946	Q55AD5	Q55AD5_DICDI	Uncharacterized protein	DDB0216943	1461	1643	1382	1447	1107	1164	1509	1568	1524	1359	1087	1137	1363.96	1534	1194	0.779	-0.361	-3.315	0.000915714	0.00569989	0.0065	0.0094	0.0078	0.0078	TRUE	0.1756
DDB_G0283459	DDB_G0283459	Q54R05	Q54R05_DICDI	Histone acetyltransferase (EC 2.3.1.48)	DDB0220684	723	814	732	715	610	556	747	777	807	672	599	543	690.71	777	605	0.778	-0.361	-3.165	0.00155168	0.00877947	0.0048	0.0118	0.0079	0.0079	TRUE	0.1117
DDB_G0271264	DDB_G0271264	Q55BC4	Q55BC4_DICDI	Ubiquitin carboxyl-terminal hydrolase (EC 3.4.19.12)	DDB0202821	4632	6001	4985	4606	4203	4098	4783	5727	5498	4326	4126	4003	4743.9	5336	4152	0.778	-0.362	-3.873	0.000107653	0.0010001	0.0047	0.0077	0.0061	0.0061	TRUE	0.1002
DDB_G0268860	DDB_G0268860	Q7M3S9	RNGB_DICDI	RING finger protein B (Protein rngB)	rngB DDB_G0268860	1611	1842	1633	1563	1278	1372	1664	1758	1801	1468	1254	1340	1547.56	1741	1354	0.778	-0.362	-3.865	0.000111303	0.00102341	0.003	0.0092	0.0057	0.0057	TRUE	0.0653
DDB_G0275277	DDB_G0275277	Q86I35	Q86I35_DICDI	Uncharacterized protein	DDB0217618	557	612	518	517	425	454	575	584	571	486	417	444	512.81	577	449	0.778	-0.362	-3.326	0.000880858	0.00554534	0.0007	0.0134	0.0066	0.0066	TRUE	0.0604
DDB_G0289185	DDB_G0289185	Q54HW3	Q54HW3_DICDI	GRIP domain-containing protein	DDB0188296	687	687	717	630	555	552	709	656	791	592	545	539	638.6	719	559	0.778	-0.362	-3.171	0.00152113	0.00863922	0.0044	0.0121	0.0078	0.0078	TRUE	0.0904
DDB_G0270106	DDB_G0270106	Q55CD5	Q55CD5_DICDI	AMP-binding domain-containing protein	DDB0190808	7073	7504	6785	6499	5400	5791	7304	7161	7483	6105	5301	5657	6501.76	7316	5688	0.777	-0.363	-4.569	4.9e-06	7.95e-05	0.0025	0.0076	0.0044	0.0044	TRUE	0.0503
DDB_G0284097	DDB_G0284097	Q54Q48	Y5844_DICDI	Putative uncharacterized protein DDB_G0284097	DDB_G0284097	4657	5807	4324	4469	3921	3800	4809	5542	4769	4198	3849	3712	4479.75	5040	3920	0.778	-0.363	-3.787	0.00015236	0.00132192	0.0057	0.0078	0.0064	0.0064	TRUE	0.0928
DDB_G0272951	DDB_G0272951	Q559F4	Q559F4_DICDI	Uncharacterized protein	DDB0217054	802	825	736	715	628	613	828	787	812	672	616	599	719.02	809	629	0.778	-0.363	-3.744	0.000181116	0.00152727	0.0006	0.0116	0.0054	0.0054	TRUE	0.0418
DDB_G0290973	DDB_G0290973	Q54FB8	Q54FB8_DICDI	Uncharacterized protein	DDB0189178	413	431	406	410	303	324	426	411	448	385	297	317	380.77	428	333	0.778	-0.363	-2.609	0.00908279	0.0355033	0.0072	0.0156	0.0113	0.0113	TRUE	0.2154
DDB_G0283753	DDB_G0283753	Q54QM7	Q54QM7_DICDI	Cysteine protease (EC 3.4.22.-)	DDB0218520	1271	1302	1315	1174	1055	996	1312	1243	1450	1103	1036	973	1186.1	1335	1037	0.777	-0.364	-3.578	0.000346471	0.00259999	0.0042	0.0098	0.0066	0.0066	TRUE	0.068
DDB_G0291754	DDB_G0291754	Q54E84	Q54E84_DICDI	Uncharacterized protein	DDB0231405	1134	1083	1087	1075	810	859	1171	1034	1199	1010	795	839	1007.9	1135	881	0.777	-0.364	-2.92	0.00349864	0.0167625	0.0098	0.0103	0.0102	0.0102	TRUE	0.1944
DDB_G0283953	DDB_G0283953	Q54QC0	MYBU_DICDI	Myb-like protein U	mybU DDB_G0283953	968	1324	898	946	818	858	1000	1264	990	889	803	838	963.87	1085	843	0.777	-0.364	-2.896	0.00378391	0.0177834	0.01	0.0104	0.0103	0.0103	TRUE	0.2513
DDB_G0270146	DDB_G0270146	Q55CA6	Y0146_DICDI	Probable serine/threonine-protein kinase DDB_G0270146 (EC 2.7.11.1)	DDB_G0270146	509	508	455	484	358	377	526	485	502	455	351	368	447.76	504	391	0.777	-0.364	-2.685	0.0072453	0.0296789	0.0079	0.0143	0.011	0.011	TRUE	0.2314
DDB_G0272090	DDB_G0272090	Q55A63	Q55A63_DICDI	Uncharacterized protein	DDB0203682	1356	1410	1317	1274	1032	1071	1400	1346	1452	1197	1013	1046	1242.38	1399	1085	0.776	-0.366	-3.689	0.000225223	0.00183018	0.0036	0.0097	0.0063	0.0063	TRUE	0.0969
DDB_G0280449	DDB_G0280449	Q54VC7	PITE_DICDI	Phosphatidylinositol transfer protein 5 (PtdIns transfer protein 5) (DdPITP3)	pitE DDB_G0280449	683	738	655	630	521	563	705	704	722	592	511	550	630.86	710	551	0.776	-0.366	-3.576	0.000348937	0.00261317	0.0009	0.0122	0.006	0.006	TRUE	0.0494
DDB_G0285897	DDB_G0285897	Q54MJ8	Q54MJ8_DICDI	Uncharacterized protein	DDB0186737	1627	1521	1513	1494	1172	1196	1680	1452	1669	1403	1150	1168	1420.4	1600	1240	0.776	-0.366	-3.145	0.00165885	0.00926612	0.0086	0.0093	0.0091	0.0091	TRUE	0.1584
DDB_G0270410	DDB_G0270410	Q55BQ0	Q55BQ0_DICDI	PHD zinc finger-containing protein	DDB_G0270410	2091	2834	2222	2181	1721	1982	2159	2705	2451	2049	1689	1936	2164.77	2438	1891	0.776	-0.366	-3.08	0.00207055	0.0109488	0.0103	0.0086	0.0097	0.0097	TRUE	0.1216
DDB_G0269474	DDB_G0269474	Q1ZXQ4	FCSB_DICDI	Fatty acyl-CoA synthetase B (EC 6.2.1.3) (Long chain fatty acyl coenzyme A-synthetase 2) (LC-FACS 2) (Long-chain-fatty-acid--CoA synthetase 2)	fcsB DDB_G0269474	2632	3418	2720	2640	2315	2263	2718	3262	3000	2480	2272	2211	2657.09	2993	2321	0.775	-0.367	-3.694	0.000220743	0.00180213	0.0054	0.0083	0.0067	0.0067	TRUE	0.0788
DDB_G0280259	DDB_G0280259	Q54VL9	Q54VL9_DICDI	DBR1 domain-containing protein	DDB_G0280259	1032	1247	1142	988	883	952	1066	1190	1259	928	867	930	1040	1172	908	0.775	-0.367	-3.654	0.000258025	0.00204726	0.0035	0.0102	0.0063	0.0063	TRUE	0.0749
DDB_G0285177	DDB_G0285177	Q54NL3	Q54NL3_DICDI	Uncharacterized protein	DDB0186377	1130	1254	1184	1097	917	936	1167	1197	1306	1030	900	914	1085.72	1223	948	0.776	-0.367	-3.654	0.00025845	0.00204726	0.0032	0.01	0.0063	0.0063	TRUE	0.0688
DDB_G0279281	DDB_G0279281	Q54X08	MYBV_DICDI	Myb-like protein V	mybV DDB_G0279281	745	956	750	740	648	629	769	912	827	695	636	614	742.41	836	648	0.775	-0.367	-3.3	0.000968529	0.00595345	0.0045	0.0114	0.0076	0.0076	TRUE	0.0764
DDB_G0285587	DDB_G0285587	Q54N01	Q54N01_DICDI	Uncharacterized protein	DDB0186587	807	860	770	749	628	633	833	821	849	704	616	618	740.27	834	646	0.775	-0.368	-3.681	0.000232294	0.00187747	0.0015	0.0114	0.0059	0.0059	TRUE	0.0718
DDB_G0292694	DDB_G0292694	Q54CU5	Q54CU5_DICDI	Uncharacterized protein	DDB0184529	292	347	290	303	226	237	302	331	320	285	222	232	281.75	318	246	0.775	-0.368	-2.472	0.0134262	0.0481728	0.0063	0.0186	0.0124	0.0124	TRUE	0.2121
DDB_G0284223	DDB_G0284223	Q54PY8	Q54PY8_DICDI	Metallophos domain-containing protein	DDB0185906	1290	1649	1356	1259	1180	1093	1332	1574	1495	1183	1158	1068	1301.65	1467	1136	0.774	-0.369	-3.662	0.000250432	0.00199642	0.0043	0.0096	0.0065	0.0065	TRUE	0.0782
DDB_G0279365	DDB_G0279365	Q54WW0	Q54WW0_DICDI	Uncharacterized protein	DDB0205744	1230	1169	1190	1067	966	934	1270	1116	1312	1002	948	912	1093.51	1233	954	0.775	-0.369	-3.628	0.000285844	0.00223132	0.0039	0.01	0.0065	0.0065	TRUE	0.0837
DDB_G0286261	DDB_G0286261	Q54M16	Q54M16_DICDI	SAP DNA-binding domain-containing protein	DDB0220666	458	508	463	425	343	410	473	485	511	399	337	401	434.13	490	379	0.774	-0.369	-3.027	0.00247285	0.0126421	0.0028	0.0145	0.0084	0.0084	TRUE	0.1084
DDB_G0269512	DDB_G0269512	Q55DV6	Q55DV6_DICDI	Uncharacterized protein	DDB_G0269512	245	301	263	235	208	223	253	287	290	221	204	218	245.51	277	214	0.774	-0.369	-2.651	0.00803163	0.0321724	0	0.0203	0.0099	0.0099	TRUE	0.0631
DDB_G0267210	DDB_G0267210	Q55H48	Q55H48_DICDI	Uncharacterized protein	DDB0216453	644	627	582	501	511	514	665	598	642	471	502	502	563.26	635	492	0.774	-0.37	-3.572	0.000354285	0.00264568	0	0.0128	0.0059	0.0059	TRUE	0.0308
DDB_G0275665	DDB_G0275665	Q86H31	TMM86_DICDI	Lysoplasmalogenase homolog (Transmembrane protein 86 homolog)	tmem86 DDB_G0275665	2069	1913	2063	1884	1478	1635	2137	1826	2275	1770	1451	1597	1842.51	2079	1606	0.773	-0.372	-3.098	0.00194804	0.0104536	0.0102	0.0088	0.0098	0.0098	TRUE	0.1382
DDB_G0283021	DDB_G0283021	Q54RN1	SODC2_DICDI	Extracellular superoxide dismutase [Cu-Zn] 2 (EC-SOD 2) (EC 1.15.1.1)	sodB DDB_G0283021	2649	3146	2538	2452	2251	2131	2735	3002	2799	2303	2210	2082	2521.9	2845	2198	0.772	-0.373	-4.54	5.63e-06	8.89e-05	0.0019	0.0083	0.0045	0.0045	TRUE	0.0284
DDB_G0288087	DDB_G0288087	Q54JF2	Q54JF2_DICDI	Uncharacterized protein	DDB_G0288087	1771	1852	1755	1675	1344	1409	1829	1767	1936	1573	1319	1376	1633.47	1844	1423	0.772	-0.373	-3.755	0.000173422	0.00146947	0.0045	0.009	0.0065	0.0065	TRUE	0.1032
DDB_G0278481	DDB_G0278481	Q54Y09	RTCB_DICDI	RNA-splicing ligase RtcB homolog (EC 6.5.1.8) (3'-phosphate/5'-hydroxy nucleic acid ligase)	DDB_G0278481	1250	1218	1227	1135	973	939	1291	1162	1353	1066	955	917	1124.15	1269	979	0.772	-0.373	-3.506	0.000454917	0.00322961	0.0052	0.0099	0.0072	0.0072	TRUE	0.0718
DDB_G0283545	DDB_G0283545	Q54QY1	Q54QY1_DICDI	N-acetyltransferase domain-containing protein	DDB0185553	451	504	461	447	339	379	466	481	508	420	333	370	429.67	485	374	0.772	-0.373	-2.893	0.00381223	0.0178817	0.0051	0.0146	0.0096	0.0096	TRUE	0.1315
DDB_G0288287	DDB_G0288287	Q54J54	Q54J54_DICDI	Autophagy-related protein 101	DDB0187874	302	393	344	300	255	298	312	375	379	282	250	291	314.92	355	274	0.772	-0.373	-2.618	0.00883255	0.0347059	0.0059	0.0174	0.0114	0.0114	TRUE	0.1312
DDB_G0267992	DDB_G0267992	Q55FR4	Q55FR4_DICDI	TYR_PHOSPHATASE_2 domain-containing protein	DDB0189698	1246	1357	1208	1136	995	999	1287	1295	1332	1067	977	976	1155.61	1305	1007	0.772	-0.374	-4.415	1.01e-05	0.000144733	0.0005	0.0099	0.0043	0.0043	TRUE	0.0333
DDB_G0286613	DDB_G0286613	Q54LJ4	Q54LJ4_DICDI	Poly [ADP-ribose] polymerase (PARP) (EC 2.4.2.-)	DDB0187042	4210	5210	4321	4323	3487	3465	4347	4972	4765	4061	3423	3385	4158.9	4695	3623	0.772	-0.374	-3.591	0.000329771	0.00249993	0.0074	0.0078	0.0076	0.0076	TRUE	0.1362
DDB_G0287131	DDB_G0287131	Q54KT7	T2FB_DICDI	General transcription factor IIF subunit 2 (EC 3.6.4.12) (ATP-dependent helicase gtf2f2) (Transcription initiation factor IIF subunit beta) (TFIIF-beta)	gtf2f2 tfiif2 DDB_G0287131	1052	1153	1120	1032	848	858	1086	1100	1235	969	832	838	1010.31	1140	880	0.772	-0.374	-3.448	0.000563844	0.00386452	0.005	0.0103	0.0075	0.0075	TRUE	0.0945
DDB_G0273127,DDB_G0273645	DDB_G0273127	Q557C9	HBX5_DICDI	Homeobox protein 5 (DdHbx-5)	hbx5-1 DDB_G0273127; hbx5-2 DDB_G0273645	10116	10972	9737	9729	7695	7923	10446	10471	10739	9139	7553	7740	9347.95	10552	8144	0.772	-0.374	-3.979	6.92e-05	0.000698994	0.0056	0.0074	0.0062	0.0062	TRUE	0.1395
DDB_G0272054	DDB_G0272054	Q1ZXN8	Q1ZXN8_DICDI	DUF1325 family protein	DDB_G0272054	2451	2784	2514	2322	2005	2035	2531	2657	2773	2181	1968	1988	2349.61	2654	2046	0.771	-0.375	-4.487	7.21e-06	0.000110273	0.002	0.0084	0.0046	0.0046	TRUE	0.0407
DDB_G0283397	DDB_G0283397	Q54R58	YTYK2_DICDI	Probable tyrosine-protein kinase DDB_G0283397 (EC 2.7.10.2)	DDB_G0283397	406	512	411	427	334	328	419	489	453	401	328	320	401.75	454	350	0.771	-0.375	-2.691	0.00712562	0.02928	0.0082	0.0151	0.0115	0.0115	TRUE	0.1899
DDB_G0271346	DDB_G0271346	Q55BI3	OTU1_DICDI	Ubiquitin thioesterase OTU1 (EC 3.4.19.12)	yod1 DDB_G0271346	792	869	889	803	661	635	818	829	980	754	649	620	775.17	876	674	0.771	-0.376	-2.984	0.0028461	0.014217	0.0089	0.0112	0.0101	0.0101	TRUE	0.1287
DDB_G0283033	DDB_G0283033	Q54RM4	Q54RM4_DICDI	Peptidase S53 domain-containing protein	DDB0185336	424	361	357	355	284	300	438	345	394	333	279	293	346.9	392	302	0.77	-0.376	-2.574	0.0100498	0.0385517	0.0089	0.0164	0.0125	0.0125	TRUE	0.132
DDB_G0271124	DDB_G0271124	Q55BJ8	Q55BJ8_DICDI	Uncharacterized protein	DDB0216779	381	417	396	370	304	306	393	398	437	348	298	299	362.17	409	315	0.77	-0.377	-2.945	0.00322504	0.0156515	0.0026	0.016	0.009	0.009	TRUE	0.094
DDB_G0279731	DDB_G0279731	Q54WF8	Q54WF8_DICDI	t-SNARE coiled-coil homology domain-containing protein	DDB0218182	580	592	563	563	423	440	599	565	621	529	415	430	526.45	595	458	0.77	-0.377	-2.886	0.00389554	0.0182067	0.0073	0.0132	0.0103	0.0103	TRUE	0.2144
DDB_G0276569	DDB_G0276569	Q551I8	Q551I8_DICDI	Elongator complex protein 5	DDB0217818	663	583	642	582	480	493	685	556	708	547	471	482	574.75	650	500	0.77	-0.377	-2.805	0.00503441	0.0223853	0.01	0.0127	0.0113	0.0113	TRUE	0.1883
DDB_G0267436	DDB_G0267436	Q8T6B4	ABCF4_DICDI	ABC transporter F family member 4	abcF4 DDB_G0267436	7605	8149	7537	6798	5950	6338	7853	7777	8312	6385	5840	6192	7059.99	7981	6139	0.769	-0.378	-5.265	1.4e-07	4.17e-06	0.0015	0.0075	0.0036	0.0036	TRUE	0.0221
DDB_G0287233	DDB_G0287233	Q54KN3	Q54KN3_DICDI	Guanosine-3',5'-bis(Diphosphate) 3'-diphosphatase	spoT DDB0230182	1380	1334	1341	1208	1088	1034	1425	1273	1479	1135	1068	1010	1231.64	1392	1071	0.77	-0.378	-3.787	0.000152571	0.00132266	0.0039	0.0097	0.0064	0.0064	TRUE	0.0681
DDB_G0284969	DDB_G0284969	Q54NV4	Q54NV4_DICDI	Uncharacterized protein	DDB0186287	995	1114	1032	971	806	798	1027	1063	1138	912	791	780	951.93	1076	828	0.769	-0.378	-3.614	0.000301175	0.00233023	0.0037	0.0105	0.0068	0.0068	TRUE	0.0953
DDB_G0276481	DDB_G0276481	Q551N8	Q551N8_DICDI	Uncharacterized protein	DDB0203830	452	425	420	375	342	347	467	406	463	352	336	339	393.75	445	342	0.77	-0.378	-3.166	0.00154722	0.00876368	0	0.0153	0.0077	0.0077	TRUE	0.0717
DDB_G0282087	DDB_G0282087	Q1ZXG7	Q1ZXG7_DICDI	Pinin_SDK_memA domain-containing protein	DDB_G0282087	210	217	179	164	155	176	217	207	197	154	152	172	183.25	207	159	0.769	-0.379	-2.464	0.0137587	0.0490374	0	0.0248	0.0115	0.0115	TRUE	0.0502
DDB_G0267402	DDB_G0267402	O15819	H33A_DICDI	Histone H3.3 type a (Histone 3, variant 3 type a)	H3a DdH3 DDB_G0267402	10690	11870	11075	9428	9005	9096	11039	11328	12214	8856	8839	8886	10193.7	11527	8860	0.769	-0.38	-5.516	3.47e-08	1.36e-06	0.0013	0.0074	0.0033	0.0033	TRUE	0.0332
DDB_G0286951	DDB_G0286951	Q54L20	Q54L20_DICDI	G-patch domain-containing protein	DDB0187208	2275	2350	2232	2019	1714	1883	2349	2243	2462	1896	1682	1839	2078.66	2351	1806	0.768	-0.38	-4.401	1.08e-05	0.000152431	0.0022	0.0086	0.0049	0.0049	TRUE	0.0433
DDB_G0270104	DDB_G0270104	Q55CD9	NDH_DICDI	Probable NADH dehydrogenase (EC 7.1.1.2)	DDB_G0270104	1899	2468	1921	1895	1600	1634	1961	2355	2119	1780	1571	1596	1896.95	2145	1649	0.769	-0.38	-3.653	0.000259186	0.00204911	0.0059	0.0088	0.0072	0.0072	TRUE	0.0897
DDB_G0281099	DDB_G0281099	Q54UF8	SERIC_DICDI	Probable serine incorporator	serinc DDB_G0281099	1639	2082	1665	1650	1361	1384	1692	1987	1836	1550	1336	1352	1625.59	1838	1413	0.768	-0.38	-3.615	0.000300533	0.00232697	0.0058	0.0091	0.0074	0.0074	TRUE	0.0873
DDB_G0267838	DDB_G0267838	Q55G37	Q55G37_DICDI	Uncharacterized protein	DDB0189582	324	378	372	297	288	294	335	361	410	279	283	287	325.74	369	283	0.768	-0.38	-2.876	0.00402566	0.0186333	0.0028	0.017	0.0095	0.0095	TRUE	0.1098
DDB_G0288281	DDB_G0288281	Q54J58	Y7870_DICDI	Uncharacterized protein DDB_G0288281	DDB_G0288281	854	1197	880	720	836	824	882	1142	971	676	821	805	882.77	998	767	0.768	-0.38	-2.817	0.00484319	0.0216727	0.0124	0.0107	0.012	0.012	TRUE	0.192
DDB_G0277307	DDB_G0277307	Q550C8	LONM2_DICDI	Lon protease homolog, mitochondrial 2 (EC 3.4.21.53)	DDB_0217928 DDB_G0277307	3972	4765	3985	3971	3216	3206	4102	4548	4395	3730	3157	3132	3843.79	4348	3340	0.768	-0.381	-3.839	0.000123603	0.00111095	0.0061	0.0079	0.0068	0.0068	TRUE	0.1274
DDB_G0274183	DDB_G0274183	Q86KC0	Q86KC0_DICDI	Uncharacterized protein	DDB0167554	4627	4296	4329	4146	3354	3370	4778	4100	4774	3894	3292	3292	4021.83	4551	3493	0.768	-0.381	-3.536	0.000406597	0.00294695	0.0083	0.0079	0.0081	0.0081	TRUE	0.1231
DDB_G0293580	DDB_G0293580	Q54BK9	Q54BK9_DICDI	dCTP deaminase	DDB0230112	642	735	707	589	575	540	663	701	780	553	564	528	631.55	715	548	0.768	-0.381	-3.533	0.000411426	0.00297103	0.0026	0.0122	0.0068	0.0068	TRUE	0.0736
DDB_G0287823	DDB_G0287823	Q54JS2	Q54JS2_DICDI	SH2 domain-containing protein	DDB0187660	684	686	691	611	561	516	706	655	762	574	551	504	625.29	708	543	0.768	-0.381	-3.408	0.000654527	0.00438871	0.0035	0.0122	0.0074	0.0074	TRUE	0.0529
DDB_G0279375	DDB_G0279375	Q54WV5	Q54WV5_DICDI	OTU domain-containing protein	DDB0205750	708	707	690	639	516	569	731	675	761	600	506	556	638.23	722	554	0.768	-0.381	-3.383	0.000716126	0.00471289	0.0038	0.0121	0.0076	0.0076	TRUE	0.0664
DDB_G0285141	DDB_G0285141	Q54NM4	OSB10_DICDI	Oxysterol-binding protein 10 (OSBPj)	osbJ DDB_G0285141	425	420	392	374	312	326	439	401	432	351	306	318	374.67	424	325	0.768	-0.381	-3.139	0.00169682	0.00942473	0	0.0157	0.0079	0.0079	TRUE	0.0561
DDB_G0288305	DDB_G0288305	Q54J48	PDX2_DICDI	Probable pyridoxal 5'-phosphate synthase subunit pdx2 (EC 4.3.3.6) (Pyridoxal 5'-phosphate synthase glutaminase subunit) (EC 3.5.1.2)	pdx2 DDB_G0288305	2775	2609	2832	2614	2069	2072	2866	2490	3123	2455	2031	2024	2498.19	2826	2170	0.768	-0.381	-3.099	0.00194485	0.0104418	0.0122	0.0084	0.0105	0.0105	TRUE	0.1604
DDB_G0285653	DDB_G0285653	Q54MU5	Q54MU5_DICDI	Uncharacterized protein	DDB0186640	302	409	304	283	275	268	312	390	335	266	270	262	305.84	346	266	0.768	-0.381	-2.743	0.00608233	0.0259152	0.0043	0.0177	0.0106	0.0106	TRUE	0.1478
DDB_G0271546	DDB_G0271546	Q86JG6	CLN5A_DICDI	Cln5-like protein 1	cln5la DDB_G0271546	533	470	534	487	403	374	550	449	589	457	396	365	467.71	529	406	0.768	-0.381	-2.527	0.0115121	0.0427259	0.0143	0.014	0.0142	0.0142	TRUE	0.2107
DDB_G0282845	DDB_G0282845	Q54RY0	Q54RY0_DICDI	J domain-containing protein	DDB0204986	533	565	521	488	418	417	550	539	575	458	410	407	490.04	555	425	0.767	-0.382	-3.494	0.000476186	0.00334892	0	0.0137	0.0066	0.0066	TRUE	0.0539
DDB_G0291566	DDB_G0291566	Q54ED4	GRWD1_DICDI	Glutamate-rich WD repeat-containing protein 1	grwd1 DDB_G0291566	2490	2000	2111	2173	1767	1481	2571	1909	2328	2041	1734	1447	2005.08	2269	1741	0.767	-0.382	-2.459	0.0139159	0.0495137	0.0247	0.0087	0.0169	0.0169	TRUE	0.2658
DDB_G0292268	DDB_G0292268	P36409	RAB2A_DICDI	Ras-related protein Rab-2A	rab2A rab2 DDB_G0292268	1803	2126	1778	1627	1463	1558	1862	2029	1961	1528	1436	1522	1723	1951	1495	0.767	-0.383	-4.811	1.5e-06	2.92e-05	0.001	0.0089	0.004	0.004	TRUE	0.0192
DDB_G0279607	DDB_G0279607	Q54WH2	FORA_DICDI	Formin-A	forA DDB_G0279607	6887	9588	7200	7125	5698	6417	7112	9150	7941	6693	5593	6269	7126.19	8068	6185	0.767	-0.383	-3.245	0.00117575	0.00696762	0.0119	0.0075	0.0099	0.0099	TRUE	0.1686
DDB_G0283797	DDB_G0283797	Q54QK3	Q54QK3_DICDI	Uncharacterized protein	DDB0185680	513	493	487	451	381	389	530	470	537	424	374	380	452.49	512	393	0.767	-0.383	-3.204	0.00135656	0.00785745	0.0028	0.0142	0.0081	0.0081	TRUE	0.0609
DDB_G0276443	DDB_G0276443	Q869U4	Q869U4_DICDI	Ubiquitinyl hydrolase 1 (EC 3.4.19.12)	DDB0167082	3113	3138	2846	2975	2357	2108	3215	2995	3139	2794	2314	2059	2752.57	3116	2389	0.767	-0.383	-3.14	0.00168862	0.00939242	0.0123	0.0082	0.0104	0.0104	TRUE	0.2675
DDB_G0283163	DDB_G0283163	Q54RF3	EI2BE_DICDI	Translation initiation factor eIF-2B subunit epsilon (eIF-2B GDP-GTP exchange factor subunit epsilon)	eif2b5 DDB_G0283163	2521	2677	2337	2254	1975	1914	2603	2555	2577	2117	1939	1870	2276.85	2578	1975	0.766	-0.384	-4.785	1.71e-06	3.24e-05	0.0015	0.0085	0.0042	0.0042	TRUE	0.048
DDB_G0270864	DDB_G0270864	Q55E22	Q55E22_DICDI	Uncharacterized protein	DDB_G0270864	7642	10404	7984	7908	6380	6866	7891	9929	8805	7428	6262	6707	7837.28	8875	6799	0.766	-0.384	-3.421	0.00062418	0.0042284	0.0096	0.0075	0.009	0.009	TRUE	0.132
DDB_G0288629	DDB_G0288629	Q54IN6	Y8028_DICDI	Uncharacterized protein DDB_G0288629	DDB_G0288629	2612	3306	2854	2544	2179	2418	2697	3155	3148	2390	2139	2362	2648.42	3000	2297	0.766	-0.385	-3.91	9.23e-05	0.000880466	0.005	0.0083	0.0066	0.0066	TRUE	0.0946
DDB_G0293388	DDB_G0293388	Q54BW7	Q54BW7_DICDI	ATP-dependent metalloprotease	DDB_G0293388	4060	4056	3758	3766	2896	3038	4192	3871	4145	3537	2843	2968	3592.64	4069	3116	0.766	-0.385	-3.667	0.000245571	0.00196513	0.0075	0.008	0.0077	0.0077	TRUE	0.1704
DDB_G0285991	DDB_G0285991	Q54MF6	Q54MF6_DICDI	Endo/exonuclease/phosphatase domain-containing protein	DDB0218773	312	427	389	330	301	288	322	408	429	310	295	281	340.91	386	295	0.766	-0.385	-2.584	0.00975261	0.0375901	0.0098	0.0166	0.0131	0.0131	TRUE	0.241
DDB_G0276713	DDB_G0276713	Q551B2	Q551B2_DICDI	RNase_Zc3h12a domain-containing protein	DDB0217843	4894	5449	4834	4671	3795	3905	5054	5200	5331	4388	3725	3815	4585.44	5195	3976	0.765	-0.386	-4.318	1.58e-05	0.000203425	0.0041	0.0078	0.0055	0.0055	TRUE	0.1001
DDB_G0270760	DDB_G0270760	Q55C46	Q55C46_DICDI	Uncharacterized protein	DDB0201987	2340	2757	2316	2297	1865	1870	2416	2631	2554	2158	1831	1827	2236.13	2534	1939	0.765	-0.386	-3.932	8.43e-05	0.000815028	0.005	0.0085	0.0065	0.0065	TRUE	0.1187
DDB_G0267804	DDB_G0267804	Q55G58	Q55G58_DICDI	Uncharacterized protein	DDB0189561	1690	1749	1682	1586	1318	1276	1745	1669	1855	1490	1294	1247	1549.89	1756	1344	0.765	-0.386	-3.778	0.000157785	0.00135889	0.005	0.0092	0.0069	0.0069	TRUE	0.1097
DDB_G0276579	DDB_G0276579	Q551H3	MSRA_DICDI	Peptide methionine sulfoxide reductase (EC 1.8.4.11) (Peptide-methionine (S)-S-oxide reductase) (Peptide Met(O) reductase) (Protein-methionine-S-oxide reductase)	msrA DDB_G0276579	446	488	470	369	368	407	461	466	518	347	361	398	425.01	482	369	0.765	-0.386	-3.205	0.0013486	0.00781993	0.0022	0.0147	0.008	0.008	TRUE	0.0549
DDB_G0283313	DDB_G0283313	Q54R88	Q54R88_DICDI	Mago-bind domain-containing protein	DDB0185452	1078	1215	1072	1033	837	870	1113	1160	1182	970	822	850	1016.13	1152	881	0.765	-0.387	-3.851	0.000117403	0.0010625	0.003	0.0103	0.0063	0.0063	TRUE	0.0951
DDB_G0272406	DDB_G0272406	Q86AF6	Q86AF6_DICDI	VASt domain-containing protein	DDB0216989	2800	3236	2777	2768	2232	2174	2891	3088	3063	2600	2191	2124	2659.5	3014	2305	0.765	-0.387	-3.795	0.000147865	0.00129474	0.0063	0.0083	0.0071	0.0071	TRUE	0.1524
DDB_G0281725	DDB_G0281725	Q54TI6	UBC12_DICDI	NEDD8-conjugating enzyme Ubc12 (EC 2.3.2.34) (NEDD8 carrier protein) (Ubiquitin-conjugating enzyme E2M)	ube2m DDB_G0281725	1866	2255	1924	1819	1586	1503	1927	2152	2122	1709	1557	1468	1822.42	2067	1578	0.763	-0.389	-4.057	4.98e-05	0.00053078	0.0039	0.0088	0.0061	0.0061	TRUE	0.0636
DDB_G0272562	DDB_G0272562	P16643	CSBB_DICDI	Glycoprotein 24B (gp24B) (Contact site B protein B)	csbB DDB_G0272562	532	834	642	503	560	560	549	796	708	472	550	547	603.76	684	523	0.764	-0.389	-2.476	0.0132895	0.0478031	0.0196	0.0124	0.0161	0.0161	TRUE	0.3396
DDB_G0272534	DDB_G0272534	Q559L2	Q559L2_DICDI	Uncharacterized protein	DDB0217030	348	443	381	376	293	283	359	423	420	353	288	276	353.26	401	306	0.763	-0.39	-2.624	0.00868162	0.0342538	0.01	0.0162	0.013	0.013	TRUE	0.2105
DDB_G0284573	DDB_G0284573	Q54PG4	Q54PG4_DICDI	Uncharacterized protein	DDB0186077	270	330	311	289	233	219	279	315	343	271	229	214	275.14	312	238	0.763	-0.39	-2.493	0.0126534	0.0460378	0.0092	0.0188	0.014	0.014	TRUE	0.1692
DDB_G0284381	DDB_G0284381	Q54PQ7	Q54PQ7_DICDI	Ubiquitinyl hydrolase 1 (EC 3.4.19.12)	DDB0185981	4014	4294	3821	3648	3039	3160	4145	4098	4214	3427	2983	3087	3658.94	4152	3166	0.762	-0.391	-4.81	1.51e-06	2.92e-05	0.0024	0.0079	0.0045	0.0045	TRUE	0.0634
DDB_G0288459	DDB_G0288459	Q54IX2	Q54IX2_DICDI	Uncharacterized protein (Fragment)	DDB0219340	367	471	403	369	319	318	379	450	444	347	313	311	373.89	424	324	0.762	-0.391	-3.014	0.00258103	0.0131002	0.0039	0.0157	0.0094	0.0094	TRUE	0.1009
DDB_G0270436	DDB_G0270436	Q55BM9	Q55BM9_DICDI	Uncharacterized protein	DDB0191059	1845	1573	1703	1556	1251	1368	1905	1501	1878	1462	1228	1336	1551.75	1761	1342	0.762	-0.392	-3.135	0.00171963	0.00952068	0.011	0.0092	0.0106	0.0106	TRUE	0.2029
DDB_G0284605	DDB_G0284605	Q54PE8	Q54PE8_DICDI	Calcium-transporting ATPase (EC 7.2.2.10)	DDB0186093	14858	16932	14158	13810	11606	11761	15343	16159	15614	12972	11392	11489	13828.3	15705	11951	0.761	-0.394	-4.93	8.23e-07	1.75e-05	0.003	0.0073	0.0045	0.0045	TRUE	0.0683
DDB_G0293184	DDB_G0293184	Q54C77	Y3184_DICDI	Probable inactive serine/threonine-protein kinase DDB_G0293184	DDB_G0293184	3053	3395	3064	2936	2398	2379	3153	3240	3379	2758	2354	2324	2867.92	3257	2479	0.761	-0.394	-4.127	3.68e-05	0.000409025	0.0049	0.0082	0.0062	0.0062	TRUE	0.1181
DDB_G0293770	DDB_G0293770	B0G199	B0G199_DICDI	Ubiquitinyl hydrolase 1 (EC 3.4.19.12)	DDB_G0293770	6574	7091	6251	6310	4990	4844	6789	6767	6894	5927	4898	4732	6001.18	6817	5186	0.761	-0.394	-3.835	0.000125493	0.00112601	0.0076	0.0076	0.0075	0.0075	TRUE	0.1908
DDB_G0279589	DDB_G0279589	Q54WS7	Q54WS7_DICDI	ANK_REP_REGION domain-containing protein	DDB0218169	853	979	812	804	681	652	881	934	896	755	668	637	795.21	904	687	0.76	-0.395	-3.797	0.000146641	0.00128718	0.0029	0.0111	0.0065	0.0065	TRUE	0.0902
DDB_G0281503	DDB_G0281503	Q54TT8	Q54TT8_DICDI	Uncharacterized protein	DDB0205633	1737	1909	1728	1620	1329	1402	1794	1822	1906	1522	1305	1370	1619.52	1841	1399	0.76	-0.396	-4.32	1.56e-05	0.000201812	0.0027	0.0091	0.0054	0.0054	TRUE	0.0716
DDB_G0290499	DDB_G0290499	Q54G07	SLMO_DICDI	Protein slowmo homolog	slmo DDB_G0290499	1734	1925	1769	1636	1358	1400	1791	1837	1951	1537	1333	1368	1636.01	1860	1413	0.76	-0.396	-4.269	1.97e-05	0.000243836	0.003	0.009	0.0056	0.0056	TRUE	0.0716
DDB_G0280225	DDB_G0280225	Q54VN8	Q54VN8_DICDI	Uncharacterized protein	DDB_G0280225	7987	10725	8904	7849	6975	7467	8248	10235	9820	7373	6847	7294	8302.78	9434	7171	0.76	-0.396	-3.911	9.2e-05	0.00087753	0.0068	0.0075	0.0073	0.0073	TRUE	0.1479
DDB_G0283917	DDB_G0283917	Q54QE6	SIR2A_DICDI	NAD-dependent deacetylase sir2A (EC 2.3.1.286) (Silent information regulator sir2A)	sir2A DDB_G0283917	2041	1979	1900	1849	1498	1456	2108	1889	2095	1737	1470	1422	1786.88	2031	1543	0.76	-0.396	-3.655	0.00025733	0.00204521	0.007	0.0089	0.0079	0.0079	TRUE	0.1456
DDB_G0293758	DDB_G0293758	Q54BC2	H2BV1_DICDI	Histone H2B.v1	H2Bv1 DDB_G0293758	1659	2240	1749	1716	1417	1422	1713	2138	1929	1612	1391	1389	1695.29	1927	1464	0.76	-0.396	-3.409	0.000652491	0.00437786	0.009	0.009	0.0091	0.0091	TRUE	0.1138
DDB_G0287243	DDB_G0287243	Q54KM1	Q54KM1_DICDI	Uncharacterized protein	DDB0187387	1072	1067	1099	1003	804	822	1107	1018	1212	942	789	803	978.61	1112	845	0.76	-0.396	-3.382	0.000719223	0.0047195	0.0073	0.0104	0.0089	0.0089	TRUE	0.1215
DDB_G0280549	DDB_G0280549	Q54V88	Q54V88_DICDI	Uncharacterized protein	DDB0206034	756	746	702	696	581	510	781	712	774	654	570	498	664.85	756	574	0.76	-0.396	-3.096	0.00196014	0.0104808	0.0082	0.0119	0.0102	0.0102	TRUE	0.1741
DDB_G0274841	DDB_G0274841	Q8T145	Q8T145_DICDI	Uncharacterized protein	DDB0217507	412	569	386	411	375	313	425	543	426	386	368	306	409.02	465	353	0.76	-0.396	-2.535	0.0112467	0.0420567	0.0152	0.015	0.0151	0.0151	TRUE	0.2551
DDB_G0290173	DDB_G0290173	Q54GG8	BZPI_DICDI	Probable basic-leucine zipper transcription factor I	bzpI DDB_G0290173	738	837	741	711	593	569	762	799	817	668	582	556	697.31	793	602	0.76	-0.397	-3.608	0.00030808	0.0023645	0.0036	0.0117	0.0073	0.0073	TRUE	0.1087
DDB_G0278143	DDB_G0278143	Q54YP3	Q54YP3_DICDI	Clu domain-containing protein	DDB0204455	4364	4421	3970	4122	3204	3006	4506	4219	4378	3872	3145	2937	3842.89	4368	3318	0.76	-0.397	-3.411	0.000647291	0.00435967	0.0111	0.0079	0.0095	0.0095	TRUE	0.2598
DDB_G0285341	DDB_G0285341	Q54ND4	Q54ND4_DICDI	Uncharacterized protein	DDB0186448	1021	1184	915	1076	682	763	1054	1130	1009	1011	669	745	936.48	1064	808	0.76	-0.397	-2.501	0.0123913	0.0453642	0.0246	0.0105	0.0171	0.0171	TRUE	0.5706
DDB_G0280091	DDB_G0280091	Q54VW9	Q54VW9_DICDI	UBC core domain-containing protein	DDB0206370	1549	1724	1521	1402	1256	1211	1600	1645	1677	1317	1233	1183	1442.52	1641	1244	0.758	-0.399	-4.81	1.51e-06	2.92e-05	0.001	0.0093	0.0043	0.0043	TRUE	0.0315
DDB_G0291710	DDB_G0291710	Q6XHA6	ROC10_DICDI	Probable inactive serine/threonine-protein kinase roco10 (Ras of complex proteins and C-terminal of roc 10)	roco10 DDB_G0291710	3007	3541	3041	2921	2413	2405	3105	3379	3354	2744	2369	2349	2883.34	3279	2487	0.758	-0.399	-4.232	2.32e-05	0.000278865	0.0045	0.0082	0.006	0.006	TRUE	0.0989
DDB_G0274995	DDB_G0274995	Q86AS4	Q86AS4_DICDI	Uncharacterized protein	DDB0217588	2845	2819	2760	2646	2050	2127	2938	2690	3044	2485	2012	2078	2541.27	2891	2192	0.758	-0.399	-3.641	0.000271586	0.00213909	0.0082	0.0083	0.0083	0.0083	TRUE	0.1666
DDB_G0288405	DDB_G0288405	Q54IZ7	Q54IZ7_DICDI	Uncharacterized protein	DDB0187927	843	890	884	852	647	622	871	849	975	800	635	608	789.64	898	681	0.759	-0.399	-2.951	0.00316917	0.0154661	0.0126	0.0112	0.0119	0.0119	TRUE	0.2788
DDB_G0288109	DDB_G0288109	Q54JG9	Q54JG9_DICDI	Uncharacterized protein (Fragment)	DDB0219302	2780	2865	2676	2546	2003	2177	2871	2734	2951	2392	1966	2127	2506.75	2852	2162	0.758	-0.4	-4.086	4.4e-05	0.000478621	0.0051	0.0084	0.0065	0.0065	TRUE	0.1052
DDB_G0279977	DDB_G0279977	Q54W07	BUD32_DICDI	EKC/KEOPS complex subunit bud32 (EC 3.6.-.-) (Atypical serine/threonine protein kinase bud32) (EC 2.7.11.1)	bud32 DDB_G0279977	378	479	440	372	343	331	390	457	485	349	337	323	390.37	444	336	0.758	-0.4	-3.069	0.00215021	0.0112736	0.0046	0.0154	0.0097	0.0097	TRUE	0.1298
DDB_G0267418	DDB_G0267418	P10819	SAHH_DICDI	Adenosylhomocysteinase (AdoHcyase) (EC 3.3.1.1) (S-adenosyl-L-homocysteine hydrolase)	sahA DDB_G0267418	33724	45344	34369	33169	27508	30410	34824	43274	37904	31156	27001	29707	33978	38667	29288	0.757	-0.401	-3.799	0.000145014	0.00127397	0.0086	0.0072	0.008	0.008	TRUE	0.133
DDB_G0267788	DDB_G0267788	Q55G74	Q55G74_DICDI	A20-type domain-containing protein	DDB0189547	713	708	717	651	539	539	736	676	791	611	529	527	644.97	734	556	0.757	-0.401	-3.42	0.000627224	0.00424355	0.0052	0.0121	0.0083	0.0083	TRUE	0.0911
DDB_G0281983	DDB_G0281983	Q54T60	TMM50_DICDI	Transmembrane protein 50 homolog	tmem50 DDB_G0281983	810	1014	860	819	699	644	836	968	948	769	686	629	806.19	917	695	0.757	-0.401	-3.397	0.000681175	0.00453269	0.0069	0.0111	0.0088	0.0088	TRUE	0.1045
DDB_G0288359	DDB_G0288359	Q6TMJ1	DCD3A_DICDI	Putative alkaline ceramidase dcd3A (EC 3.5.1.-)	dcd3A DDB_G0288359	1101	1041	1035	1007	809	755	1137	993	1141	946	794	738	958.24	1090	826	0.758	-0.401	-3.187	0.00143703	0.00824623	0.0099	0.0104	0.0103	0.0103	TRUE	0.1931
DDB_G0271878	DDB_G0271878	Q55AI0	Q55AI0_DICDI	Uncharacterized protein	DDB_G0271878	1029	1445	1171	1031	921	976	1063	1379	1291	968	904	953	1093.17	1244	942	0.757	-0.402	-3.359	0.000783229	0.00502712	0.0089	0.01	0.0094	0.0094	TRUE	0.1963
DDB_G0287913	DDB_G0287913	Q54JP5	OAT_DICDI	Probable ornithine aminotransferase (EC 2.6.1.13) (Ornithine--oxo-acid aminotransferase)	oatA DDB_G0287913	14740	17200	14336	14065	11568	11594	15221	16415	15811	13211	11355	11326	13889.9	15816	11964	0.756	-0.403	-4.521	6.15e-06	9.58e-05	0.0047	0.0073	0.0056	0.0056	TRUE	0.1017
DDB_G0289409	DDB_G0289409	Q54HJ6	Q54HJ6_DICDI	Uncharacterized protein	DDB0188409	5057	6261	4776	4830	4035	4052	5222	5975	5267	4537	3961	3958	4820.08	5488	4152	0.757	-0.403	-4.14	3.47e-05	0.000390262	0.0059	0.0077	0.0066	0.0066	TRUE	0.0802
DDB_G0290015	DDB_G0290015	Q54GP8	GLRX_DICDI	Glutaredoxin	grxA grx1 DDB_G0290015	1475	1835	1710	1374	1291	1376	1523	1751	1886	1291	1267	1344	1510.39	1720	1301	0.756	-0.403	-3.861	0.0001128	0.0010342	0.0051	0.0092	0.0072	0.0072	TRUE	0.1208
DDB_G0282189	DDB_G0282189	O76734	TUP1_DICDI	General transcriptional corepressor tupA	tupA tup1 DDB_G0282189	4302	4945	4133	4194	3388	3183	4442	4719	4558	3939	3326	3109	4015.72	4573	3458	0.756	-0.403	-3.828	0.000129189	0.00115228	0.0078	0.0079	0.0077	0.0077	TRUE	0.1805
DDB_G0293008	DDB_G0293008	Q7YXU4	CPNA_DICDI	Copine-A	cpnA DDB_G0293008	2549	3711	2747	2508	2477	2225	2632	3542	3030	2356	2431	2174	2694.02	3068	2320	0.756	-0.403	-3.286	0.0010171	0.00618082	0.0121	0.0083	0.0105	0.0105	TRUE	0.2024
DDB_G0283093	DDB_G0283093	Q54RL0	Q54RL0_DICDI	Uncharacterized protein	DDB0185350	369	409	375	354	300	275	381	390	414	333	294	269	346.76	395	299	0.756	-0.403	-3.048	0.00230661	0.0119561	0.0033	0.0164	0.0097	0.0097	TRUE	0.1133
DDB_G0290457	DDB_G0290457	Q54G35	Q54G35_DICDI	Uncharacterized protein	DDB0219560	385	354	349	336	263	279	398	338	385	316	258	273	327.77	374	282	0.756	-0.403	-2.851	0.00436351	0.0199597	0.0061	0.017	0.0113	0.0113	TRUE	0.1227
DDB_G0281987	DDB_G0281987	Q54T58	LYRM1_DICDI	LYR motif-containing protein 1	lyrm1 DDB_G0281987	282	306	265	231	238	216	291	292	292	217	234	211	256.18	292	221	0.756	-0.404	-3.088	0.00201189	0.0107141	0	0.0197	0.0084	0.0084	TRUE	0.0295
DDB_G0285055	DDB_G0285055	Q54NY9	Q54NY9_DICDI	Uncharacterized protein	DDB0218653	2119	2146	1997	2072	1532	1450	2188	2048	2202	1946	1504	1416	1884.19	2146	1622	0.756	-0.404	-3.07	0.00214236	0.0112457	0.0153	0.0088	0.0119	0.0119	TRUE	0.3692
DDB_G0273535,DDB_G0273399	DDB_G0273535	Q557I6	Q557I6_DICDI	RING-type domain-containing protein	MIP1 DDB0191344 DDB0217182	1746	1708	1648	1570	1301	1244	1803	1630	1818	1475	1277	1215	1536.26	1750	1322	0.756	-0.404	-3.794	0.000148176	0.0012956	0.006	0.0092	0.0075	0.0075	TRUE	0.1226
DDB_G0268624	DDB_G0268624	Q9GPT6	ELP6_DICDI	Elongator complex protein 6	elp6 DDB_G0268624	382	387	370	321	327	268	394	369	408	302	321	262	342.69	390	295	0.755	-0.405	-3.059	0.0022205	0.0116016	0.0032	0.0165	0.0097	0.0097	TRUE	0.1077
DDB_G0288531	DDB_G0288531	Q54IT5	Q54IT5_DICDI	Uncharacterized protein	DDB0187979	694	893	728	643	620	592	717	852	803	604	609	578	693.78	791	597	0.755	-0.406	-3.787	0.000152287	0.00132192	0.003	0.0117	0.0068	0.0068	TRUE	0.0797
DDB_G0277249	DDB_G0277249	Q86K42	Q86K42_DICDI	ANK_REP_REGION domain-containing protein	DDB0169141	6747	5718	6255	5888	4492	4750	6967	5457	6898	5531	4409	4640	5650.46	6441	4860	0.755	-0.406	-3.107	0.00188979	0.0102088	0.0159	0.0076	0.0121	0.0121	TRUE	0.2182
DDB_G0291107	DDB_G0291107	Q54F66	Q54F66_DICDI	Uncharacterized protein	DDB0219642	1520	1077	1222	1138	920	1028	1570	1028	1348	1069	903	1004	1153.56	1315	992	0.755	-0.406	-2.545	0.0109276	0.0410938	0.0237	0.0099	0.0175	0.0175	TRUE	0.2384
DDB_G0281719	DDB_G0281719	Q54TI9	Q54TI9_DICDI	Uncharacterized protein	DDB0204630	1465	1430	1310	1341	1006	1036	1513	1365	1445	1260	987	1012	1263.57	1441	1086	0.754	-0.407	-3.383	0.000716331	0.00471289	0.0097	0.0096	0.0096	0.0096	TRUE	0.2338
DDB_G0291408	DDB_G0291408	Q54EP9	Q54EP9_DICDI	Uncharacterized protein	DDB0183873	620	542	582	546	438	423	640	517	642	513	430	413	525.9	600	452	0.754	-0.407	-2.848	0.00439529	0.0200701	0.0124	0.0132	0.0128	0.0128	TRUE	0.1724
DDB_G0271832	DDB_G0271832	Q55AJ7	Q55AJ7_DICDI	Uncharacterized protein	DDB0216923	539	464	509	473	360	387	557	443	561	444	353	378	456.08	520	392	0.754	-0.407	-2.721	0.00650208	0.0272181	0.0137	0.0142	0.0139	0.0139	TRUE	0.2006
DDB_G0284105	DDB_G0284105	Q54Q44	Q54Q44_DICDI	C2H2 type Zn-finger-containing protein	DDB0216435	558	501	500	516	373	368	576	478	551	485	366	359	469.35	535	403	0.754	-0.407	-2.605	0.00917828	0.0357866	0.0165	0.014	0.0154	0.0154	TRUE	0.3604
DDB_G0275559	DDB_G0275559	Q869L6	Q869L6_DICDI	Uncharacterized protein	DDB0167345	3938	5173	4146	3693	3540	3368	4067	4937	4572	3469	3475	3290	3968.29	4525	3411	0.754	-0.408	-4.32	1.56e-05	0.000201909	0.0048	0.0079	0.0062	0.0062	TRUE	0.0959
DDB_G0282341	DDB_G0282341	Q54SN3	Q54SN3_DICDI	Uncharacterized protein	DDB0204191	839	954	926	791	717	676	866	910	1021	743	704	660	817.54	932	702	0.753	-0.408	-3.784	0.000154485	0.00133551	0.0041	0.011	0.0072	0.0072	TRUE	0.0812
DDB_G0276789	DDB_G0276789	Q7KWW3	Q7KWW3_DICDI	Uncharacterized protein	DDB_G0276789	1103	1235	1140	998	857	935	1139	1179	1257	937	841	913	1044.49	1192	897	0.753	-0.409	-4.382	1.18e-05	0.000162175	0.0018	0.0102	0.0053	0.0053	TRUE	0.0356
DDB_G0272064	DDB_G0272064	Q55A92	Q55A92_DICDI	Uncharacterized protein	DDB0216955	3050	4285	3135	3121	2558	2678	3150	4089	3457	2932	2511	2616	3125.84	3565	2686	0.753	-0.409	-3.396	0.000683825	0.00454456	0.0119	0.0081	0.0101	0.0101	TRUE	0.2015
DDB_G0284365	DDB_G0284365	Q54PR8	Q54PR8_DICDI	Pribosyltran domain-containing protein	DDB0185971	163	182	161	137	144	124	168	174	178	129	141	121	151.79	173	130	0.753	-0.409	-2.476	0.0132806	0.0477875	0	0.0284	0.013	0.013	TRUE	0.0552
DDB_G0294096	DDB_G0294096	Q54AX6	CLCA_DICDI	Chloride channel protein A	clcA DDB_G0294096	1507	1795	1529	1420	1220	1225	1556	1713	1686	1334	1198	1197	1447.26	1652	1243	0.752	-0.41	-4.496	6.92e-06	0.000106387	0.0026	0.0093	0.0053	0.0053	TRUE	0.0497
DDB_G0273013	DDB_G0273013	Q1ZXM2	Q1ZXM2_DICDI	Uracil-DNA glycosylase (UDG) (EC 3.2.2.27)	uglB DDB_G0273013	665	623	525	546	446	459	687	595	579	513	438	448	543.22	620	466	0.752	-0.411	-3.294	0.000988437	0.00604864	0.0062	0.013	0.0093	0.0093	TRUE	0.1036
DDB_G0281225	DDB_G0281225	Q54U80	Q54U80_DICDI	Uncharacterized protein	DDB0204092	600	475	572	442	423	461	620	453	631	415	415	450	497.41	568	427	0.752	-0.411	-2.684	0.00727545	0.0297374	0.016	0.0136	0.0148	0.0148	TRUE	0.3698
DDB_G0284865	DDB_G0284865	Q94490	UBCB_DICDI	Ubiquitin conjugating enzyme E2 B (EC 2.3.2.23) (E2 ubiquitin-conjugating enzyme B) (UBC1)	ubcB DDB_G0284865	4112	4792	4294	3799	3288	3464	4246	4573	4736	3568	3227	3384	3955.84	4518	3393	0.751	-0.413	-5.061	4.17e-07	1.02e-05	0.0024	0.0079	0.0045	0.0045	TRUE	0.0338
DDB_G0282211	DDB_G0282211	Q54SU7	Q54SU7_DICDI	Uncharacterized protein	DDB0205269	398	484	415	377	314	345	411	462	458	354	308	337	388.33	444	333	0.751	-0.413	-3.36	0.000779132	0.00501	0.0019	0.0154	0.0083	0.0083	TRUE	0.0487
DDB_G0290219	DDB_G0290219	Q54GE0	Q54GE0_DICDI	Uncharacterized protein	DDB0188785	813	809	808	734	659	555	840	772	891	689	647	542	730.2	834	626	0.751	-0.413	-3.293	0.000989912	0.00605061	0.0086	0.0115	0.01	0.01	TRUE	0.1622
DDB_G0287073	DDB_G0287073	Q54KV8	Q54KV8_DICDI	HMG1/2 (High mobility group) box-containing protein	DDB0220649	1838	1750	1719	1713	1330	1217	1898	1670	1896	1609	1306	1189	1594.56	1821	1368	0.751	-0.413	-3.15	0.00163336	0.00914806	0.0142	0.0091	0.0117	0.0117	TRUE	0.2871
DDB_G0292150	DDB_G0292150	Q54DK4	AK1_DICDI	Alpha-protein kinase 1 (AK1) (EC 2.7.11.-)	ak1 DDB_G0292150	1822	2263	1686	1710	1381	1502	1881	2160	1859	1606	1356	1467	1721.61	1967	1476	0.751	-0.414	-3.887	0.000101367	0.00094757	0.0063	0.0089	0.0076	0.0076	TRUE	0.0894
DDB_G0283475	DDB_G0283475	Q54QZ3	Q54QZ3_DICDI	E3 ubiquitin-protein ligase (EC 2.3.2.27)	DDB0185543	7190	7123	6248	6627	5000	4808	7425	6798	6891	6225	4908	4697	6157.14	7038	5277	0.75	-0.415	-3.443	0.00057448	0.00392207	0.0132	0.0076	0.0103	0.0103	TRUE	0.3016
DDB_G0288065	DDB_G0288065	P90532	P90532_DICDI	Cell division cycle protein 48	cdcD DDB0191154	35669	39293	34571	31587	27786	27976	36833	37500	38127	29670	27274	27330	32788.9	37487	28091	0.749	-0.416	-6.251	4.07e-10	3.7e-08	0.0013	0.0072	0.0032	0.0032	TRUE	0.0296
DDB_G0287459	DDB_G0287459	Q54KA7	SECG_DICDI	Ankyrin repeat, PH and SEC7 domain containing protein secG	secG DDB_G0287459	2035	2655	2007	1852	1748	1718	2101	2534	2213	1740	1716	1678	1997.06	2283	1711	0.749	-0.416	-4.307	1.65e-05	0.000210932	0.0042	0.0087	0.0062	0.0062	TRUE	0.1127
DDB_G0277671	DDB_G0277671	Q8T1V7	RPC4_DICDI	DNA-directed RNA polymerase III subunit rpc4 (RNA polymerase III subunit C4) (DNA-directed RNA polymerase III subunit D)	polr3d rpc4 DDB_G0277671	1446	1431	1422	1337	1082	1022	1493	1366	1568	1256	1062	998	1290.58	1476	1105	0.749	-0.416	-3.551	0.000383912	0.00282207	0.0086	0.0096	0.0091	0.0091	TRUE	0.1703
DDB_G0279703	DDB_G0279703	Q54WE5	PRP4B_DICDI	Serine/threonine-protein kinase prpf4B (EC 2.7.11.1) (PRP4 kinase) (PRP4 pre-mRNA-processing factor 4 homolog B)	prpf4B DDB_G0279703	1066	1152	1030	960	802	828	1101	1099	1136	902	787	809	972.33	1112	833	0.749	-0.417	-4.44	8.99e-06	0.000131506	0.0016	0.0104	0.0053	0.0053	TRUE	0.0631
DDB_G0277391	DDB_G0277391	Q75J86	Q75J86_DICDI	Uncharacterized protein	DDB0169197	2496	2618	2531	2350	1899	1861	2577	2499	2791	2207	1864	1818	2292.79	2622	1963	0.749	-0.417	-3.966	7.3e-05	0.000729267	0.0069	0.0085	0.0075	0.0075	TRUE	0.1436
DDB_G0272841	DDB_G0272841	Q558S4	Q558S4_DICDI	Purple acid phosphatase (EC 3.1.3.2)	DDB0202692	983	793	834	829	627	635	1015	757	920	779	615	620	784.36	897	671	0.749	-0.417	-2.768	0.00564039	0.0244084	0.0182	0.0112	0.0151	0.0151	TRUE	0.2313
DDB_G0282145	DDB_G0282145	P54637	PTP3_DICDI	Tyrosine-protein phosphatase 3 (EC 3.1.3.48) (Protein-tyrosine-phosphate phosphohydrolase 3)	ptpC ptp3 DDB_G0282145	3783	4166	3706	3512	2940	2839	3906	3976	4087	3299	2886	2773	3487.94	3990	2986	0.748	-0.418	-4.599	4.24e-06	7.08e-05	0.0041	0.008	0.0057	0.0057	TRUE	0.1022
DDB_G0269580	DDB_G0269580	Q55DP2	Q55DP2_DICDI	Uncharacterized protein	DDB0190378	951	1132	942	863	757	785	982	1080	1039	811	743	767	903.63	1034	774	0.748	-0.418	-4.523	6.1e-06	9.52e-05	0.0011	0.0106	0.005	0.005	TRUE	0.023
DDB_G0291303	DDB_G0291303	Q54EW0	FRMA_DICDI	FERM domain-containing protein A	frmA DDB_G0291303	2170	2259	2077	1963	1576	1648	2241	2156	2291	1844	1547	1610	1948.02	2229	1667	0.748	-0.419	-4.387	1.15e-05	0.000159085	0.0041	0.0087	0.0061	0.0061	TRUE	0.1044
DDB_G0274605	DDB_G0274605	Q8SSQ0	GEFR_DICDI	Ras guanine nucleotide exchange factor R (RasGEF domain-containing protein R)	gefR rasGEFR DDB_G0274605	4495	5733	4598	4368	3614	3793	4642	5471	5071	4103	3547	3705	4423.28	5061	3785	0.748	-0.419	-4.267	1.98e-05	0.000245212	0.0059	0.0078	0.0067	0.0067	TRUE	0.0657
DDB_G0271024	DDB_G0271024	Q55CG9	Q55CG9_DICDI	Uncharacterized protein	DDB_G0271024	463	501	408	361	340	388	478	478	450	339	334	379	409.68	469	351	0.748	-0.419	-3.615	0.000300154	0.00232697	0	0.015	0.0072	0.0072	TRUE	0.0573
DDB_G0278761	DDB_G0278761	Q54XT3	Q54XT3_DICDI	SAM domain-containing protein	DDB0206175	3204	2884	3054	3037	2340	1946	3309	2752	3368	2853	2297	1901	2746.62	3143	2350	0.748	-0.419	-2.698	0.00698477	0.0288819	0.026	0.0082	0.017	0.017	TRUE	0.4044
DDB_G0294563	DDB_G0294563	Q1ZXF4	Q1ZXF4_DICDI	EGF-like domain-containing protein	DDB_G0294563	345	379	326	348	237	252	356	362	360	327	233	246	313.86	359	269	0.748	-0.419	-2.605	0.00917761	0.0357866	0.0131	0.0174	0.0154	0.0154	TRUE	0.4081
DDB_G0272460	DDB_G0272460	Q559P7	Q559P7_DICDI	Uncharacterized protein	DDB0217017	858	893	814	785	616	642	886	852	898	737	605	627	767.53	879	656	0.747	-0.42	-3.784	0.000154357	0.00133551	0.0042	0.0113	0.0076	0.0076	TRUE	0.1383
DDB_G0274547	DDB_G0274547	Q8MP22	Q8MP22_DICDI	Uncharacterized protein	DDB0167779	785	619	652	584	504	553	811	591	719	549	495	540	617.32	707	528	0.747	-0.42	-2.995	0.00274634	0.0138066	0.0128	0.0123	0.0126	0.0126	TRUE	0.2291
DDB_G0272020	DDB_G0272020	Q86AG6	Q86AG6_DICDI	Uncharacterized protein	DDB0168622	462	453	429	431	332	309	477	432	473	405	326	302	402.52	461	344	0.747	-0.42	-2.887	0.00388624	0.0181802	0.0099	0.0151	0.0127	0.0127	TRUE	0.2736
DDB_G0285763	DDB_G0285763	Q54MZ0	Q54MZ0_DICDI	Uncharacterized protein	DDB0218731	681	532	600	560	439	452	703	508	662	526	431	442	545.19	624	466	0.747	-0.42	-2.67	0.00758588	0.0307261	0.0189	0.013	0.016	0.016	TRUE	0.3173
DDB_G0286805	DDB_G0286805	Q54LI3	Q54LI3_DICDI	Uncharacterized protein	DDB0218853	1002	1106	990	923	763	778	1035	1056	1092	867	749	760	926.33	1061	792	0.747	-0.421	-4.266	1.99e-05	0.000246069	0.0024	0.0106	0.0059	0.0059	TRUE	0.082
DDB_G0278839	DDB_G0278839	Q54XN1	Q54XN1_DICDI	Uncharacterized protein	DDB0206229	536	636	524	446	442	457	553	607	578	419	434	446	506.27	579	433	0.747	-0.421	-4.023	5.75e-05	0.000598872	0	0.0135	0.0059	0.0059	TRUE	0.0207
DDB_G0275653	DDB_G0275653	Q86H44	Q86H44_DICDI	Uncharacterized protein	DDB0167233	1342	1329	1220	1192	977	930	1386	1268	1345	1120	959	909	1164.47	1333	996	0.747	-0.421	-3.857	0.000114769	0.00104586	0.0058	0.0098	0.0077	0.0077	TRUE	0.1423
DDB_G0286259	DDB_G0286259	Q54M17	Q54M17_DICDI	Uncharacterized protein	DDB0186888	452	443	450	399	317	356	467	423	496	375	311	348	403.26	462	345	0.747	-0.421	-3.224	0.001266	0.00741461	0.005	0.0151	0.0098	0.0098	TRUE	0.0821
DDB_G0278865	DDB_G0278865	Q54XL5	Q54XL5_DICDI	Uncharacterized protein	DDB0206248	306	390	320	278	244	284	316	372	353	261	240	277	303.2	347	259	0.747	-0.421	-3.081	0.00206393	0.0109193	0.003	0.0178	0.0101	0.0101	TRUE	0.0702
DDB_G0269560	DDB_G0269560	Q55DR4	Q55DR4_DICDI	Endo/exonuclease/phosphatase domain-containing protein	DDB0190357	225	226	200	208	149	161	232	216	221	195	146	157	194.59	223	166	0.747	-0.421	-2.499	0.0124552	0.0454963	0.0063	0.0237	0.0153	0.0153	TRUE	0.2526
DDB_G0287057	DDB_G0287057	Q54KX0	GTAN_DICDI	GATA zinc finger domain-containing protein 14	gtaN DDB_G0287057	1316	1221	1276	1143	971	928	1359	1165	1407	1074	953	907	1144.13	1310	978	0.746	-0.422	-3.638	0.000275153	0.00215749	0.0073	0.0099	0.0088	0.0088	TRUE	0.1138
DDB_G0291187	DDB_G0291187	Q54F37	Q54F37_DICDI	Glutathione gamma-glutamylcysteinyltransferase (EC 2.3.2.15)	DDB0219651	1726	1665	1666	1584	1243	1207	1782	1589	1837	1488	1220	1179	1515.96	1736	1296	0.747	-0.422	-3.507	0.00045308	0.00321874	0.0102	0.0092	0.0098	0.0098	TRUE	0.2029
DDB_G0274577	DDB_G0274577	Q86A78	Q86A78_DICDI	DBC1 domain-containing protein	DG1124 DDB0185095	4058	4455	3985	3777	3015	3137	4190	4252	4395	3548	2959	3065	3734.79	4279	3191	0.746	-0.423	-4.539	5.65e-06	8.91e-05	0.0047	0.0079	0.006	0.006	TRUE	0.1168
DDB_G0278799	DDB_G0278799	Q54XQ8	LUC7L_DICDI	Luc7-like protein (Protein CROP homolog)	crop DDB_G0278799	1678	2001	1748	1663	1335	1312	1733	1910	1928	1562	1310	1282	1620.73	1857	1385	0.746	-0.423	-3.885	0.000102306	0.000955495	0.0069	0.0091	0.0079	0.0079	TRUE	0.1515
DDB_G0271890	DDB_G0271890	Q86I88	Q86I88_DICDI	Hydrolase_4 domain-containing protein	DDB0168562	605	741	596	546	439	553	625	707	657	513	431	540	578.87	663	495	0.746	-0.423	-3.379	0.000728136	0.00476371	0.0068	0.0127	0.0095	0.0095	TRUE	0.1478
DDB_G0281031	DDB_G0281031	Q54UK0	PLDA_DICDI	Phospholipase D A (EC 3.1.4.4) (Phosphatase D1) (PLD 1)	pldA pld1 DDB_G0281031	580	712	634	575	472	481	599	680	699	540	463	470	575.16	659	491	0.745	-0.424	-3.529	0.000416991	0.00299271	0.0052	0.0127	0.0087	0.0087	TRUE	0.0895
DDB_G0291704	DDB_G0291704	Q54EA1	Q54EA1_DICDI	Uncharacterized protein	DDB0184022	661	759	687	651	498	524	683	724	758	611	489	512	629.47	722	537	0.745	-0.424	-3.458	0.000544496	0.00375324	0.0063	0.0122	0.0092	0.0092	TRUE	0.1714
DDB_G0278115	DDB_G0278115	Q54YR8	Q54YR8_DICDI	Uncharacterized protein	DDB0204431	2387	1949	2162	1940	1496	1750	2465	1860	2384	1822	1468	1710	1951.6	2236	1667	0.745	-0.424	-3.094	0.00197752	0.0105525	0.0159	0.0087	0.013	0.013	TRUE	0.2636
DDB_G0278905	DDB_G0278905	Q54XJ1	Q54XJ1_DICDI	Uncharacterized protein	DDB0206274	253	287	249	242	191	193	261	274	275	227	187	189	235.52	270	201	0.745	-0.424	-2.877	0.00401528	0.0186099	0.0015	0.0208	0.0113	0.0113	TRUE	0.1435
DDB_G0275957	DDB_G0275957	Q86JC5	Q86JC5_DICDI	TOG domain-containing protein	DDB0169544	3836	3882	3454	3337	2828	2699	3961	3705	3809	3135	2776	2637	3337.05	3825	2849	0.745	-0.425	-4.639	3.5e-06	6.03e-05	0.0042	0.008	0.0057	0.0057	TRUE	0.0935
DDB_G0275395	DDB_G0275395	Q553R3	IF4G_DICDI	Eukaryotic translation initiation factor 4 gamma (eIF-4-gamma)	eif4g DDB_G0275395	8321	10646	8396	7921	6253	7465	8593	10160	9260	7440	6138	7293	8147.15	9338	6957	0.745	-0.425	-3.939	8.19e-05	0.00079592	0.0086	0.0075	0.0083	0.0083	TRUE	0.1295
DDB_G0286005	DDB_G0286005	Q54MF4	Q54MF4_DICDI	Uncharacterized protein (Fragment)	DDB0220600	334	384	312	290	260	265	345	366	344	272	255	259	306.99	352	262	0.745	-0.425	-3.474	0.000512506	0.00355674	0	0.0176	0.0075	0.0075	TRUE	0.0155
DDB_G0289407	DDB_G0289407	Q54HJ7	Q54HJ7_DICDI	Deoxyribonuclease II family protein	DDB_G0289407	2189	2887	2125	2188	1845	1653	2260	2755	2344	2055	1811	1615	2140.05	2453	1827	0.745	-0.425	-3.423	0.000618532	0.00419826	0.0121	0.0086	0.0106	0.0106	TRUE	0.1446
DDB_G0281047	DDB_G0281047	Q54UJ2	Q54UJ2_DICDI	DH domain-containing protein	DDB0203974	1153	1321	1116	1099	899	844	1191	1261	1231	1032	882	825	1070.23	1228	913	0.744	-0.427	-3.863	0.000112146	0.0010291	0.0059	0.0101	0.0078	0.0078	TRUE	0.1563
DDB_G0275909	DDB_G0275909	Q552T6	Q552T6_DICDI	Uncharacterized protein	DDB_G0275909	972	691	795	726	570	662	1004	659	877	682	560	647	738.02	847	630	0.744	-0.427	-2.556	0.0105893	0.0400875	0.0262	0.0115	0.0187	0.0187	TRUE	0.3068
DDB_G0273259,DDB_G0273635	DDB_G0273259	Q8SSS9	QKGA_DICDI	Probable serine/threonine-protein kinase qkgA (EC 2.7.11.1) (Quick growth protein qkgA) (Ras of complex proteins and C-terminal of roc 2)	qkgA-1 roco2-1 DDB_G0273259; qkgA-2 roco2-2 DDB_G0273635	945	993	934	941	659	681	976	948	1030	884	647	665	858.27	985	732	0.744	-0.427	-3.053	0.00226928	0.0117803	0.0153	0.0108	0.0129	0.0129	TRUE	0.3919
DDB_G0267394	DDB_G0267394	O96552	CHMP1_DICDI	Charged multivesicular body protein 1 (Developmental gene 1118 protein) (Vacuolar protein-sorting-associated protein 46)	chmp1 DG1118 vps46 DDB_G0267394	2043	2531	2268	1960	1725	1727	2110	2415	2501	1841	1693	1687	2041.3	2342	1740	0.743	-0.428	-4.387	1.15e-05	0.000159085	0.0044	0.0086	0.0064	0.0064	TRUE	0.0912
DDB_G0287393	DDB_G0287393	Q54KD8	MLH1_DICDI	DNA mismatch repair protein Mlh1 (MutL protein homolog 1)	mlh1 DDB_G0287393	1002	1137	996	973	764	744	1035	1085	1098	914	750	727	934.82	1073	797	0.743	-0.428	-3.683	0.000230748	0.00186642	0.007	0.0105	0.0087	0.0087	TRUE	0.1971
DDB_G0268266	DDB_G0268266	Q55GV1	Q55GV1_DICDI	Uncharacterized protein	DDB0202068	2418	2357	2424	2233	1711	1777	2497	2249	2673	2097	1679	1736	2155.43	2473	1837	0.743	-0.428	-3.61	0.000305665	0.00235112	0.0106	0.0086	0.0097	0.0097	TRUE	0.1853
DDB_G0269200	DDB_G0269200	Q8MUF9	CPLA_DICDI	Putative calpain-like cysteine protease A (EC 3.4.22.-) [Cleaved into: Putative processed calpain-like cysteine protease A]	cplA cpl DDB_G0269200	11141	14301	11036	10502	9145	9102	11505	13648	12171	9865	8977	8892	10842.8	12441	9245	0.743	-0.429	-4.589	4.45e-06	7.38e-05	0.0054	0.0074	0.0062	0.0062	TRUE	0.0882
DDB_G0272184	DDB_G0272184	Q75JW6	Q75JW6_DICDI	PKS_ER domain-containing protein	DDB0168737	2161	2187	2097	1877	1540	1687	2232	2087	2313	1763	1512	1648	1925.69	2211	1641	0.743	-0.429	-4.589	4.46e-06	7.38e-05	0.0035	0.0087	0.0058	0.0058	TRUE	0.0573
DDB_G0286355	DDB_G0286355	P08799	MYS2_DICDI	Myosin-2 heavy chain (Myosin II heavy chain)	mhcA DDB_G0286355	94089	124557	90611	91463	73651	78286	97159	118872	99931	85913	72295	76477	91774.5	105321	78228	0.743	-0.429	-3.904	9.44e-05	0.000895606	0.0103	0.0071	0.0087	0.0087	TRUE	0.1552
DDB_G0281657	DDB_G0281657	Q54TM9	Q54TM9_DICDI	Uncharacterized protein	DDB0204588	1813	1897	1762	1703	1298	1334	1872	1810	1943	1600	1274	1303	1633.79	1875	1392	0.743	-0.429	-3.83	0.000128099	0.0011444	0.0081	0.009	0.0084	0.0084	TRUE	0.2048
DDB_G0277419	DDB_G0277419	Q8MMZ9	Q8MMZ9_DICDI	Autophagy-related protein 2	DDB0169228	773	1055	811	764	609	707	798	1007	894	718	598	691	784.26	900	669	0.743	-0.429	-3.336	0.000848479	0.00537047	0.0101	0.0112	0.0106	0.0106	TRUE	0.1303
DDB_G0292024	DDB_G0292024	Q54DU9	TP4AA_DICDI	Probable protein tyrosine phosphatase type IVA A (EC 3.1.3.48)	DDB_G0292024	1533	1928	1715	1491	1289	1310	1583	1840	1891	1401	1265	1280	1543.32	1771	1315	0.743	-0.43	-4.156	3.23e-05	0.000368878	0.0049	0.0092	0.007	0.007	TRUE	0.1045
DDB_G0291368	DDB_G0291368	Q54ES3	Q54ES3_DICDI	O-phosphoserine phosphohydrolase (EC 3.1.3.3)	serB DDB0230054	510	538	478	422	405	378	527	513	527	396	398	369	455.08	522	388	0.742	-0.43	-4.073	4.64e-05	0.000499032	0	0.0142	0.0058	0.0058	TRUE	0.0199
DDB_G0292428	DDB_G0292428	Q54D90	Q54D90_DICDI	BTB domain-containing protein	DDB0184379	586	551	548	510	422	403	605	526	604	479	414	394	503.72	578	429	0.742	-0.43	-3.368	0.000756077	0.00488567	0.0064	0.0135	0.0097	0.0097	TRUE	0.1216
DDB_G0282419	DDB_G0282419	Q54SK0	C508B_DICDI	Probable cytochrome P450 508B1 (EC 1.14.-.-)	cyp508B1 DDB_G0282419	334	410	387	353	273	269	345	391	427	332	268	263	337.55	388	288	0.742	-0.43	-2.817	0.00485123	0.0216994	0.0111	0.0167	0.0138	0.0138	TRUE	0.2053
DDB_G0288307	DDB_G0288307	Q54J43	Q54J43_DICDI	Ankyrin repeat-containing protein	cnrM DDB0229880	604	762	619	566	483	515	624	727	683	532	474	503	590.41	678	503	0.742	-0.431	-3.853	0.000116871	0.0010595	0.0031	0.0126	0.0073	0.0073	TRUE	0.058
DDB_G0292264	DDB_G0292264	O44007	O44007_DICDI	NOSA	nosA DDB0216192	4149	4913	4131	3930	3241	3229	4284	4689	4556	3692	3181	3154	3926.05	4510	3342	0.741	-0.432	-4.631	3.64e-06	6.24e-05	0.0048	0.0079	0.006	0.006	TRUE	0.1017
DDB_G0291424	DDB_G0291424	Q54EN9	Q54EN9_DICDI	Response regulatory domain-containing protein	DDB0183884	1133	1362	1202	1088	961	865	1170	1300	1326	1022	943	845	1100.96	1265	937	0.741	-0.433	-3.98	6.89e-05	0.000697075	0.0053	0.01	0.0076	0.0076	TRUE	0.0876
DDB_G0285767	DDB_G0285767	Q54MY6	Q54MY6_DICDI	Ubiquitin-like domain-containing protein	DDB0218733	4639	4682	4596	4385	3381	3248	4790	4468	5069	4119	3319	3173	4156.33	4776	3537	0.741	-0.433	-3.65	0.000262319	0.00206921	0.012	0.0078	0.0099	0.0099	TRUE	0.2524
DDB_G0292914	DDB_G0292914	Q54CH6	IF4AX_DICDI	Putative eukaryotic initiation factor 4A-like protein	DDB_G0292914	197	214	195	179	149	150	203	204	215	168	146	147	180.61	207	154	0.741	-0.433	-2.788	0.00530864	0.023299	0	0.025	0.0118	0.0118	TRUE	0.073
DDB_G0267704	DDB_G0267704	Q55GE2	ODC_DICDI	Probable mitochondrial 2-oxodicarboxylate carrier (Solute carrier family 25 member 21)	mcfT slc25a21 DDB_G0267704	3493	4431	3500	3221	2775	2980	3607	4229	3860	3026	2724	2911	3392.72	3899	2887	0.74	-0.434	-4.71	2.48e-06	4.52e-05	0.0042	0.008	0.0058	0.0058	TRUE	0.0671
DDB_G0285599	DDB_G0285599	Q54MZ4	MCFB_DICDI	Mitochondrial substrate carrier family protein B	mcfB DDB_G0285599	879	1059	947	771	731	769	908	1011	1044	724	718	751	859.29	988	731	0.74	-0.434	-4.449	8.61e-06	0.000127968	0.0019	0.0108	0.0057	0.0057	TRUE	0.0596
DDB_G0278021	DDB_G0278021	Q54YX8	Q54YX8_DICDI	Uncharacterized protein	DDB0204371	204	268	192	196	147	178	211	256	212	184	144	174	196.74	226	167	0.74	-0.434	-2.513	0.0119611	0.043973	0.009	0.0235	0.0163	0.0163	TRUE	0.1556
DDB_G0286239	DDB_G0286239	Q54M29	Y6239_DICDI	Serine hydrolase-like protein DDB_G0286239 (EC 3.1.-.-)	DDB_G0286239	1126	1285	1032	950	811	942	1163	1226	1138	892	796	920	1022.65	1176	869	0.739	-0.435	-4.493	7.02e-06	0.000107765	0.0025	0.0102	0.0058	0.0058	TRUE	0.0649
DDB_G0276899	DDB_G0276899	Q86JB5	Q86JB5_DICDI	Uncharacterized protein	DDB0168319	2875	3295	2968	2756	2126	2321	2969	3145	3273	2589	2087	2267	2721.61	3129	2314	0.74	-0.435	-4.195	2.73e-05	0.000322424	0.0067	0.0083	0.0074	0.0074	TRUE	0.1307
DDB_G0269014	DDB_G0269014	Q55EL4	Q55EL4_DICDI	TMEM131_like domain-containing protein	DDB0202354	3032	3954	3007	2998	2454	2389	3131	3774	3316	2816	2409	2334	2963.24	3407	2520	0.74	-0.435	-3.854	0.000116361	0.00105762	0.0095	0.0082	0.0089	0.0089	TRUE	0.1288
DDB_G0273729,DDB_G0273199	DDB_G0273729	Q556Y8	DUSPR_DICDI	Probable rhodanese domain-containing dual specificity protein phosphatase (EC 3.1.3.16) (EC 3.1.3.48)	DDB_G0273199; DDB_G0273729	1503	1327	1418	1245	1045	1070	1552	1266	1564	1169	1026	1045	1270.47	1461	1080	0.74	-0.435	-3.695	0.00021966	0.00179469	0.008	0.0096	0.0092	0.0092	TRUE	0.1642
DDB_G0284169	DDB_G0284169	Q54Q29	Q54Q29_DICDI	Uncharacterized protein	DDB0218583	6086	7913	6309	5655	5079	5192	6285	7552	6958	5312	4985	5072	6027.28	6932	5123	0.739	-0.436	-4.793	1.64e-06	3.13e-05	0.0045	0.0076	0.0058	0.0058	TRUE	0.0814
DDB_G0277851	DDB_G0277851	Q9U1M9	DYNB_DICDI	Dynamin-B	dymB DDB_G0277851	1821	1785	1773	1645	1300	1303	1880	1704	1955	1545	1276	1273	1605.57	1846	1365	0.739	-0.436	-3.859	0.000114021	0.00104175	0.0081	0.0091	0.0086	0.0086	TRUE	0.1615
DDB_G0278417	DDB_G0278417	Q54Y47	Q54Y47_DICDI	Uncharacterized protein	DDB0205443	1863	2072	1871	1840	1433	1304	1924	1977	2063	1728	1407	1274	1728.92	1988	1470	0.739	-0.436	-3.486	0.000489836	0.00342886	0.0124	0.0089	0.0107	0.0107	TRUE	0.2864
DDB_G0277993	DDB_G0277993	Q54YZ3	Q54YZ3_DICDI	Importin subunit alpha	DDB0204354	3596	3566	3336	3126	2641	2504	3713	3403	3679	2936	2592	2446	3128.42	3598	2658	0.739	-0.437	-4.528	5.95e-06	9.33e-05	0.0051	0.0081	0.0064	0.0064	TRUE	0.1018
DDB_G0291205	DDB_G0291205	Q54F01	Q54F01_DICDI	SAM domain-containing protein	DDB0189303	1567	1881	1556	1468	1216	1246	1618	1795	1716	1379	1194	1217	1486.51	1710	1263	0.739	-0.437	-4.523	6.09e-06	9.52e-05	0.0035	0.0092	0.006	0.006	TRUE	0.0774
DDB_G0293706	DDB_G0293706	Q54BM4	MOB1C_DICDI	MOB kinase activator-like 1 homolog C (Mps one binder kinase activator-like 1 homolog C)	mobC DDB_G0293706	833	873	916	747	668	653	860	833	1010	702	656	638	783.14	901	665	0.739	-0.437	-3.843	0.000121634	0.00109606	0.0055	0.0112	0.008	0.008	TRUE	0.1322
DDB_G0278441	DDB_G0278441	Q54Y35	Q54Y35_DICDI	Uncharacterized protein	DDB0205456	614	545	583	496	444	435	634	520	643	466	436	425	520.63	599	442	0.739	-0.437	-3.454	0.000552501	0.00380329	0.0064	0.0133	0.0096	0.0096	TRUE	0.1584
DDB_G0287759	DDB_G0287759	Q54JW8	Q54JW8_DICDI	DUF202 domain-containing protein	DDB0187617	1488	1711	1531	1327	1245	1143	1537	1633	1688	1246	1222	1117	1407.18	1619	1195	0.738	-0.438	-4.91	9.1e-07	1.9e-05	0.0021	0.0094	0.005	0.005	TRUE	0.0396
DDB_G0290197	DDB_G0290197	Q54GF3	Q54GF3_DICDI	NADH:ubiquinone reductase (non-electrogenic) (EC 1.6.5.9)	DDB0188774	1819	2129	1896	1794	1535	1267	1878	2032	2091	1685	1507	1238	1738.47	2000	1477	0.738	-0.438	-3.458	0.00054475	0.00375324	0.0123	0.0089	0.011	0.011	TRUE	0.2412
DDB_G0276135	DDB_G0276135	Q75JF6	Q75JF6_DICDI	DUF202 domain-containing protein	DDB0169528	276	314	266	252	224	196	285	300	293	237	220	191	254.35	293	216	0.738	-0.438	-3.075	0.00210569	0.01109	0	0.0198	0.0106	0.0106	TRUE	0.1086
DDB_G0292304	DDB_G0292304	Q54DF2	MRKA_DICDI	Probable serine/threonine-protein kinase MARK-A (EC 2.7.11.1)	mrkA DDB_G0292304	1390	1532	1365	1247	1080	1040	1435	1462	1505	1171	1060	1016	1275.04	1467	1082	0.738	-0.439	-4.824	1.41e-06	2.76e-05	0.0018	0.0096	0.0052	0.0052	TRUE	0.0621
DDB_G0279315	DDB_G0279315	Q54WY8	GACN_DICDI	Rho GTPase-activating protein gacN (GTPase activating factor for raC protein N)	gacN DDB_G0279315	474	559	475	398	386	398	489	533	524	374	379	389	448.06	515	381	0.738	-0.439	-4.085	4.4e-05	0.000478621	0	0.0143	0.006	0.006	TRUE	0.023
DDB_G0293930	DDB_G0293930	Q54B34	Q54B34_DICDI	Palmitoyltransferase (EC 2.3.1.225)	DDB0192205	457	430	476	396	346	332	472	410	525	372	340	324	407.2	469	345	0.737	-0.44	-3.189	0.00142713	0.00820736	0.0079	0.015	0.0112	0.0112	TRUE	0.1412
DDB_G0285375	DDB_G0285375	Q54NA2	ATG18_DICDI	Autophagy-related protein 18 (WD repeat domain phosphoinositide-interacting protein 2 homolog)	atg18 wipi2 DDB_G0285375	442	486	422	389	331	338	456	464	465	365	325	330	401.02	462	340	0.737	-0.441	-3.875	0.000106491	0.00099106	0	0.0151	0.0068	0.0068	TRUE	0.0486
DDB_G0278277	DDB_G0278277	Q54YE5	Q54YE5_DICDI	SMP-LTD domain-containing protein	DDB_G0278277	234	296	232	204	174	217	242	282	256	192	171	212	225.73	260	192	0.736	-0.442	-2.85	0.00437458	0.0200016	0.0043	0.0214	0.0129	0.0129	TRUE	0.0961
DDB_G0278123	DDB_G0278123	Q54YQ5	Q54YQ5_DICDI	Uncharacterized protein	DDB_G0278123	1829	1794	1674	1580	1216	1360	1889	1712	1846	1484	1194	1329	1575.55	1816	1336	0.736	-0.443	-4.129	3.64e-05	0.000405992	0.0062	0.0091	0.0076	0.0076	TRUE	0.1144
DDB_G0274875	DDB_G0274875	Q555H8	LTN1_DICDI	E3 ubiquitin-protein ligase listerin (EC 2.3.2.27) (RING finger protein 160) (RING-type E3 ubiquitin transferase listerin)	rnf160 DDB_G0274875	2780	2537	2674	2664	1864	1768	2871	2421	2949	2502	1830	1727	2383.35	2747	2020	0.735	-0.443	-2.866	0.00415609	0.0191779	0.0265	0.0084	0.0168	0.0168	TRUE	0.5295
DDB_G0293644	DDB_G0293644	Q54BF7	Q54BF7_DICDI	PH domain-containing protein	DDB0192068	2440	1928	2179	2080	1497	1586	2520	1840	2403	1954	1469	1549	1955.89	2254	1657	0.735	-0.443	-2.862	0.00420977	0.0193915	0.0245	0.0087	0.0168	0.0168	TRUE	0.314
DDB_G0280445	DDB_G0280445	Q54VC9	Q54VC9_DICDI	Glutathione-dependent formaldehyde-activating, GFA family protein	DDB_G0280445	3305	3507	3516	3035	2583	2487	3413	3347	3878	2851	2535	2430	3075.54	3546	2605	0.735	-0.444	-4.375	1.21e-05	0.000165917	0.0064	0.0081	0.0071	0.0071	TRUE	0.0827
DDB_G0290259	DDB_G0290259	P34116	G13B_DICDI	Cell surface glycoprotein gp138B	GP138B fusB DDB_G0290259	1222	1234	1187	1039	981	835	1262	1178	1309	976	963	816	1083.87	1250	918	0.735	-0.444	-4.141	3.46e-05	0.000390258	0.0052	0.0101	0.0073	0.0073	TRUE	0.1136
DDB_G0279481	DDB_G0279481	Q54WR5	YJU2_DICDI	Splicing factor YJU2 (Coiled-coil domain-containing protein 94 homolog)	yju2 ccdc94 DDB_G0279481	406	429	357	330	294	307	419	409	394	310	289	300	353.48	407	300	0.735	-0.444	-3.835	0.00012534	0.0011256	0	0.0162	0.0068	0.0068	TRUE	0.0115
DDB_G0283677	DDB_G0283677	Q54QR4	Q54QR4_DICDI	Uncharacterized protein	DDB0185622	495	491	464	414	379	343	511	469	512	389	372	335	431.24	497	365	0.735	-0.444	-3.755	0.000173282	0.00146947	0.0016	0.0146	0.0077	0.0077	TRUE	0.0602
DDB_G0271338	DDB_G0271338	Q55BH6	Q55BH6_DICDI	Transcription initiation factor TFIID subunit	TAF7 DDB0230994	421	494	423	395	312	339	435	471	467	371	306	331	396.86	458	336	0.735	-0.444	-3.553	0.000380556	0.002804	0.0027	0.0152	0.0087	0.0087	TRUE	0.0949
DDB_G0285433	DDB_G0285433	Q71A38	PHLP2_DICDI	Phosducin-like protein 2	phlp2 DDB_G0285433	1174	1305	1200	1021	939	918	1212	1245	1323	959	922	897	1093.12	1260	926	0.735	-0.445	-5.149	2.62e-07	6.95e-06	0.0007	0.01	0.0044	0.0044	TRUE	0.0227
DDB_G0278147	DDB_G0278147	Q54YP1	Q54YP1_DICDI	Uncharacterized protein	DDB0204457	3504	3532	3257	3047	2542	2471	3618	3371	3592	2862	2495	2414	3058.72	3527	2590	0.735	-0.445	-4.756	1.98e-06	3.7e-05	0.0045	0.0081	0.006	0.006	TRUE	0.1024
DDB_G0282297	DDB_G0282297	Q54SP2	FORB_DICDI	Formin-B	forB DDB_G0282297	6415	7706	6278	6001	4596	5332	6624	7354	6924	5637	4511	5209	6043.23	6967	5119	0.735	-0.445	-4.304	1.67e-05	0.00021355	0.0073	0.0076	0.0075	0.0075	TRUE	0.1314
DDB_G0276073	DDB_G0276073	Q75JL2	RECAM_DICDI	Mitochondrial DNA repair protein recA homolog (Recombinase A homolog)	recA DDB_G0276073	1369	1617	1339	1335	1033	1012	1414	1543	1477	1254	1014	989	1281.7	1478	1086	0.735	-0.445	-3.79	0.000150802	0.00131274	0.0089	0.0096	0.0091	0.0091	TRUE	0.2215
DDB_G0275765	DDB_G0275765	Q553C3	Q553C3_DICDI	t-SNARE coiled-coil homology domain-containing protein	DDB0202500	237	260	233	218	179	173	245	248	257	205	176	169	216.55	250	183	0.733	-0.447	-3.001	0.00268919	0.0135631	0	0.022	0.0113	0.0113	TRUE	0.1166
DDB_G0289917	DDB_G0289917	Q54GU5	Y6504_DICDI	Uncharacterized protein DDB_G0289917	DDB_G0289917	2083	2297	1865	1857	1473	1536	2151	2192	2057	1744	1446	1501	1848.44	2133	1564	0.733	-0.448	-4.513	6.38e-06	9.87e-05	0.0049	0.0088	0.0066	0.0066	TRUE	0.1237
DDB_G0279843	DDB_G0279843	Q54W77	Q54W77_DICDI	LigB domain-containing protein	DDB0206323	331	368	295	288	228	258	342	351	325	271	224	252	294.12	339	249	0.733	-0.448	-3.331	0.00086407	0.00545273	0	0.0181	0.0096	0.0096	TRUE	0.0859
DDB_G0290103	DDB_G0290103	Q1ZXC6	ELP3_DICDI	Elongator complex protein 3 (tRNA uridine(34) acetyltransferase) (EC 2.3.1.-)	elp3 DDB_G0290103	3136	2772	2796	2655	2263	1895	3238	2645	3084	2494	2221	1851	2588.97	2989	2189	0.732	-0.449	-3.375	0.000737951	0.00480102	0.0156	0.0083	0.0124	0.0124	TRUE	0.2205
DDB_G0281913	DDB_G0281913	Q54T94	Q54T94_DICDI	Uncharacterized protein	DDB_G0281913	4131	3884	3950	3495	2992	2868	4266	3707	4356	3283	2937	2802	3558.39	4110	3007	0.732	-0.45	-4.381	1.18e-05	0.00016227	0.0066	0.008	0.0073	0.0073	TRUE	0.0898
DDB_G0290001	DDB_G0290001	Q54GQ2	Q54GQ2_DICDI	Methyltransf_11 domain-containing protein	DDB0188678	4086	3808	4043	3855	2817	2687	4219	3634	4459	3621	2765	2625	3553.91	4104	3004	0.732	-0.45	-3.167	0.00154233	0.00874542	0.021	0.008	0.0143	0.0143	TRUE	0.3932
DDB_G0289109	DDB_G0289109	Q54I15	Q54I15_DICDI	Uncharacterized protein	DDB0219409	339	508	367	360	301	281	350	485	405	338	295	275	357.96	413	303	0.732	-0.45	-2.756	0.00585894	0.025147	0.0166	0.0161	0.0163	0.0163	TRUE	0.2415
DDB_G0278739	DDB_G0278739	Q54XR3	Q54XR3_DICDI	Kinase (EC 2.7.-.-)	DDB0206196	2158	1863	2107	2019	1415	1377	2228	1778	2324	1896	1389	1345	1826.79	2110	1543	0.732	-0.451	-2.799	0.00512361	0.0226764	0.0284	0.0088	0.0181	0.0181	TRUE	0.4832
DDB_G0275215	DDB_G0275215	Q554G9	Q554G9_DICDI	Ankyrin repeat-containing protein	DDB_G0275215	441	400	362	396	285	258	455	382	399	372	280	252	356.69	412	301	0.731	-0.451	-2.596	0.00944325	0.0366474	0.0215	0.0161	0.0189	0.0189	TRUE	0.4808
DDB_G0276661	DDB_G0276661	Q551C1	Q551C1_DICDI	Alpha-L-fucosidase (EC 3.2.1.51)	DDB0202938	1640	2622	1912	1637	1455	1682	1694	2502	2109	1538	1428	1643	1818.92	2102	1536	0.731	-0.452	-3.085	0.00203709	0.0108263	0.0201	0.0088	0.0149	0.0149	TRUE	0.1482
DDB_G0275815	DDB_G0275815	Q553K4	NRAM2_DICDI	Natural resistance-associated macrophage protein 2 homolog	nramp2 mntH DDB_G0275815	319	332	295	254	237	244	329	317	325	239	233	238	280.2	324	237	0.731	-0.453	-3.654	0.000258307	0.00204726	0	0.0186	0.0074	0.0074	TRUE	0.0042
DDB_G0281781	DDB_G0281781	Q54TF3	Q54TF3_DICDI	Uncharacterized protein	DDB0204669	1160	1462	1284	1222	944	873	1198	1395	1416	1148	927	853	1156.08	1336	976	0.73	-0.453	-3.314	0.000921275	0.00572702	0.0151	0.0099	0.0126	0.0126	TRUE	0.2852
DDB_G0284713	DDB_G0284713	Q1ZXF2	Q1ZXF2_DICDI	DNA polymerase (EC 2.7.7.7)	polB DDB_G0284713	284	323	307	229	238	243	293	308	339	215	234	237	271.03	313	229	0.73	-0.454	-3.347	0.000818088	0.00520633	0	0.019	0.0095	0.0095	TRUE	0.0546
DDB_G0270022	DDB_G0270022	Q55CK3	Q55CK3_DICDI	CRAL-TRIO domain-containing protein	DDB0190746	566	558	551	521	402	383	584	533	608	489	395	374	497.13	575	419	0.73	-0.454	-3.264	0.00109964	0.00659474	0.0099	0.0136	0.0119	0.0119	TRUE	0.2483
DDB_G0268680	DDB_G0268680	Q55F12	Q55F12_DICDI	Purple acid phosphatase (EC 3.1.3.2)	DDB0189944	252	398	256	261	216	222	260	380	282	245	212	217	266.07	307	225	0.73	-0.454	-2.5	0.0124093	0.0453829	0.0206	0.0192	0.0199	0.0199	TRUE	0.4865
DDB_G0282073	DDB_G0282073	Q54T65	Q54T65_DICDI	DH domain-containing protein	DDB0218346	2151	2701	2188	2023	1649	1785	2221	2578	2413	1900	1619	1744	2079.1	2404	1754	0.73	-0.455	-4.514	6.35e-06	9.84e-05	0.0052	0.0086	0.0068	0.0068	TRUE	0.0642
DDB_G0275959	DDB_G0275959	Q86JC9	Q86JC9_DICDI	CRAL-TRIO domain-containing protein	DDB0169539	931	895	905	803	644	680	961	854	998	754	632	664	810.72	938	683	0.729	-0.455	-3.937	8.25e-05	0.000801576	0.0062	0.0111	0.0084	0.0084	TRUE	0.0973
DDB_G0282129	DDB_G0282129	Q54SY5	Y5150_DICDI	Putative uncharacterized protein DDB_G0282129	DDB_G0282129	960	960	1020	904	695	696	991	916	1125	849	682	680	873.95	1011	737	0.73	-0.455	-3.407	0.000656872	0.00440163	0.0124	0.0108	0.0117	0.0117	TRUE	0.2105
DDB_G0267890	DDB_G0267890	Q55FZ5	Q55FZ5_DICDI	Uncharacterized protein	DDB0189621	815	700	794	710	526	569	842	668	876	667	516	556	687.4	795	580	0.73	-0.455	-3.025	0.00248903	0.0127137	0.0166	0.0118	0.0148	0.0148	TRUE	0.2339
DDB_G0272676	DDB_G0272676	Q86A14	SF3A1_DICDI	Probable splicing factor 3A subunit 1	sf3a1 DDB_G0272676	688	894	683	689	544	520	710	853	753	647	534	508	667.68	772	563	0.729	-0.456	-3.387	0.000706071	0.00466584	0.0108	0.0119	0.0115	0.0115	TRUE	0.2016
DDB_G0268920	DDB_G0268920	Q55F37	SRFC_DICDI	Transcription factor mef2A (Myocyte enhancer factor 2A) (Serum factor response C)	mef2A sfrC DDB_G0268920	649	818	546	609	464	481	670	781	602	572	455	470	591.73	684	499	0.729	-0.456	-3.121	0.00180033	0.00983162	0.0142	0.0125	0.0137	0.0137	TRUE	0.1916
DDB_G0282493	DDB_G0282493	Q54SF7	AATC_DICDI	Aspartate aminotransferase, cytoplasmic (EC 2.6.1.1) (Transaminase A)	aatB DDB_G0282493	4444	5838	4211	4167	3621	3385	4589	5572	4644	3914	3554	3307	4263.32	4935	3592	0.728	-0.458	-4.117	3.84e-05	0.000423879	0.0095	0.0078	0.0087	0.0087	TRUE	0.1555
DDB_G0292820	DDB_G0292820	Q8I7C6	Q8I7C6_DICDI	Poly [ADP-ribose] polymerase (PARP) (EC 2.4.2.-)	adprt2 DDB0185172	3309	3591	3113	3095	2506	2165	3417	3427	3433	2907	2460	2115	2959.88	3426	2494	0.728	-0.458	-3.761	0.000169132	0.00144243	0.0122	0.0082	0.0103	0.0103	TRUE	0.2551
DDB_G0267894	DDB_G0267894	Q55FZ2	Q55FZ2_DICDI	Uncharacterized protein	DDB0189623	701	827	772	699	589	497	724	789	851	657	578	486	680.8	788	574	0.728	-0.458	-3.305	0.000950559	0.00586466	0.0122	0.0118	0.0124	0.0124	TRUE	0.2112
DDB_G0277247	DDB_G0277247	Q86K43	Q86K43_DICDI	Endonuclease III homolog (EC 3.2.2.-) (EC 4.2.99.18) (Bifunctional DNA N-glycosylase/DNA-(apurinic or apyrimidinic site) lyase) (DNA glycosylase/AP lyase)	NTH1 DDB0169140	255	362	288	260	208	231	263	345	318	244	204	226	266.75	309	225	0.727	-0.459	-2.875	0.00404115	0.0186968	0.0101	0.0192	0.0146	0.0146	TRUE	0.1885
DDB_G0279461	DDB_G0279461	Q54WS9	Y9461_DICDI	Probable protein phosphatase DDB_G0279461 (EC 3.1.3.16)	DDB_G0279461	3099	3586	3287	2830	2408	2485	3200	3422	3625	2658	2364	2428	2949.51	3416	2483	0.727	-0.46	-5.178	2.24e-07	6.12e-06	0.0034	0.0082	0.0053	0.0053	TRUE	0.0463
DDB_G0271488	DDB_G0271488	Q55B11	VTA1_DICDI	Vacuolar protein sorting-associated protein VTA1 homolog	vta1 DDB_G0271488	1894	2232	1991	1778	1496	1462	1956	2130	2196	1670	1468	1428	1808.08	2094	1522	0.727	-0.46	-4.661	3.15e-06	5.49e-05	0.0045	0.0089	0.0064	0.0064	TRUE	0.0873
DDB_G0293586	DDB_G0293586	Q54BK4	Q54BK4_DICDI	LisH domain-containing protein	DDB0192024	1315	1781	1343	1350	977	1098	1358	1700	1481	1268	959	1073	1306.41	1513	1100	0.727	-0.46	-3.366	0.000762949	0.00491497	0.0155	0.0095	0.0127	0.0127	TRUE	0.2149
DDB_G0292402	DDB_G0292402	Q54DA9	HACL1_DICDI	2-hydroxyacyl-CoA lyase 1 (EC 4.1.2.n2) (2-hydroxyphytanoyl-CoA lyase) (2-HPCL)	hacl1 DDB_G0292402	3446	3891	3217	3244	2450	2463	3558	3713	3548	3047	2405	2406	3112.98	3606	2619	0.726	-0.461	-4.086	4.39e-05	0.000478621	0.0098	0.0081	0.0089	0.0089	TRUE	0.248
DDB_G0280593	DDB_G0280593	Q54V63	Q54V63_DICDI	DUF4210 domain-containing protein	DDB0206062	501	620	531	498	401	378	517	592	586	468	394	369	487.55	565	410	0.726	-0.461	-3.454	0.000552738	0.00380329	0.0081	0.0137	0.0108	0.0108	TRUE	0.1754
DDB_G0275177	DDB_G0275177	Q8T849	Q8T849_DICDI	Uncharacterized protein	prkA DDB0191353	3521	5058	3853	3302	2480	3790	3636	4827	4249	3102	2434	3702	3658.46	4237	3079	0.727	-0.461	-2.809	0.00496635	0.0221389	0.0307	0.0079	0.0191	0.0191	TRUE	0.2988
DDB_G0278063	DDB_G0278063	Q54YV4	LONM1_DICDI	Lon protease homolog, mitochondrial 1 (EC 3.4.21.53)	DDB_G0278063	3822	4733	3900	3693	2932	2988	3947	4517	4301	3469	2878	2919	3671.78	4255	3089	0.726	-0.462	-4.391	1.13e-05	0.000157146	0.0076	0.0079	0.0077	0.0077	TRUE	0.1412
DDB_G0288093	DDB_G0288093	Q54JE9	Q54JE9_DICDI	E3 ubiquitin-protein ligase (EC 2.3.2.27)	DDB0187780	3594	3681	3515	3297	2552	2510	3711	3513	3877	3097	2505	2452	3192.46	3700	2685	0.726	-0.463	-4.116	3.85e-05	0.000424623	0.0096	0.0081	0.0088	0.0088	TRUE	0.2194
DDB_G0289963	DDB_G0289963	Q54GR1	Y6146_DICDI	Putative uncharacterized protein DDB_G0289963	DDB_G0289963	1248	1117	1218	1119	867	797	1289	1066	1343	1051	851	779	1063.12	1233	894	0.725	-0.463	-3.178	0.00148343	0.00847003	0.0181	0.0101	0.0144	0.0144	TRUE	0.2844
DDB_G0278981	DDB_G0278981	Q54XG4	Q54XG4_DICDI	Uncharacterized protein	DDB0215278	2743	3189	2778	2566	2140	2014	2833	3043	3064	2410	2101	1967	2569.67	2980	2159	0.725	-0.464	-4.608	4.06e-06	6.84e-05	0.0059	0.0083	0.0069	0.0069	TRUE	0.1253
DDB_G0273397,DDB_G0273533	DDB_G0273397	P13773	CAR1_DICDI	Cyclic AMP receptor 1 (cAMP receptor 1)	carA-1 car1 DDB_G0273397; carA-2 car1 DDB_G0273533	2700	2954	2526	2404	2048	1858	2788	2819	2786	2258	2010	1815	2412.76	2798	2028	0.725	-0.464	-4.666	3.06e-06	5.38e-05	0.0054	0.0084	0.0067	0.0067	TRUE	0.1197
DDB_G0277131	DDB_G0277131	Q86K95	Q86K95_DICDI	Uncharacterized protein	DDB0169060	2154	2625	2084	2054	1746	1482	2224	2505	2298	1929	1714	1448	2019.8	2342	1697	0.724	-0.465	-3.81	0.000138918	0.00122759	0.0113	0.0087	0.0102	0.0102	TRUE	0.1993
DDB_G0288241	DDB_G0288241	Q54J96	Q54J96_DICDI	Uncharacterized protein	DDB0219320	1910	2700	2013	1985	1545	1560	1972	2577	2220	1865	1517	1524	1945.7	2256	1635	0.725	-0.465	-3.483	0.000495899	0.00345977	0.0157	0.0087	0.0123	0.0123	TRUE	0.1876
DDB_G0272983	DDB_G0272983	Q559A6	Q559A6_DICDI	Uncharacterized protein	DDB0217070	830	723	699	679	531	530	857	690	771	638	521	518	665.79	773	559	0.724	-0.466	-3.438	0.000585261	0.00398532	0.011	0.0119	0.0117	0.0117	TRUE	0.1797
DDB_G0268354	DDB_G0268354	Q55G61	Q55G61_DICDI	Uncharacterized protein	gxcGG DDB_G0268354	2069	2333	2142	1853	1567	1622	2137	2227	2362	1741	1538	1585	1931.43	2242	1621	0.723	-0.467	-5.251	1.51e-07	4.41e-06	0.0026	0.0087	0.0052	0.0052	TRUE	0.0503
DDB_G0293228	DDB_G0293228	Q54C29	TF2H4_DICDI	General transcription factor IIH subunit 4 (TFIIH basal transcription factor complex subunit 4)	gtf2h4 tfiih4 DDB_G0293228	770	880	795	755	600	530	795	840	877	709	589	518	721.27	837	605	0.723	-0.467	-3.45	0.000561055	0.00385043	0.0118	0.0116	0.0118	0.0118	TRUE	0.2666
DDB_G0280087	DDB_G0280087	Q54VX2	Q54VX2_DICDI	Uncharacterized protein	DDB0206366	1478	1820	1482	1513	1049	1117	1526	1737	1634	1421	1030	1091	1406.61	1632	1181	0.723	-0.467	-3.39	0.000699621	0.00462613	0.0169	0.0094	0.013	0.013	TRUE	0.3819
DDB_G0292442	DDB_G0292442	Q54D76	Q54D76_DICDI	NAD+ kinase family protein	DDB0231370	1140	949	1028	959	723	732	1177	906	1134	901	710	715	923.7	1072	775	0.723	-0.467	-3.184	0.0014508	0.0083071	0.0174	0.0106	0.0144	0.0144	TRUE	0.2394
DDB_G0269398	DDB_G0269398	Q55E42	Q55E42_DICDI	Uncharacterized protein	DDB0190234	291	271	276	268	195	185	300	259	304	252	191	181	247.9	288	208	0.723	-0.467	-2.673	0.00752645	0.0305566	0.0156	0.0201	0.0179	0.0179	TRUE	0.3751
DDB_G0271122	DDB_G0271122	Q55BK0	UFD1_DICDI	Ubiquitin fusion degradation protein 1 homolog	ufd1 DDB_G0271122	1914	2207	1985	1810	1505	1389	1976	2106	2189	1700	1477	1357	1801.04	2090	1511	0.723	-0.468	-4.308	1.64e-05	0.000210361	0.0071	0.0089	0.0079	0.0079	TRUE	0.1442
DDB_G0290859	DDB_G0290859	Q54FH3	Y1638_DICDI	Probable serine/threonine-protein kinase DDB_G0290859 (EC 2.7.11.1)	DDB_G0290859	1023	1224	1040	974	829	725	1056	1168	1147	915	814	708	968.06	1124	812	0.723	-0.468	-3.908	9.3e-05	0.000885382	0.0079	0.0104	0.0093	0.0093	TRUE	0.1493
DDB_G0273375	DDB_G0273375	Q557C1	Q557C1_DICDI	Uncharacterized protein	DDB0217136 DDB0217245 DDB_G0287579	214	189	197	134	171	157	221	180	217	126	168	153	177.62	206	149	0.723	-0.468	-2.567	0.0102493	0.0391313	0.0108	0.0253	0.0182	0.0182	TRUE	0.1972
DDB_G0279317	DDB_G0279317	Q54WY7	Q54WY7_DICDI	Uncharacterized protein	DDB0205717	1397	1805	1508	1284	1114	1217	1443	1723	1663	1206	1093	1189	1386.13	1610	1163	0.722	-0.469	-4.552	5.3e-06	8.47e-05	0.0051	0.0094	0.0069	0.0069	TRUE	0.0993
DDB_G0292754	DDB_G0292754	Q54CR6	Q54CR6_DICDI	Uncharacterized protein	DDB_G0292754	3050	4219	3580	2790	2592	2941	3150	4026	3948	2621	2544	2873	3193.7	3708	2679	0.723	-0.469	-4.004	6.22e-05	0.000636315	0.0101	0.0081	0.0096	0.0096	TRUE	0.2113
DDB_G0286065	DDB_G0286065	Q54MB1	Y4579_DICDI	Uncharacterized ENTR1 family protein	DDB_G0286065	192	216	176	186	129	134	198	206	194	175	127	131	171.79	199	144	0.723	-0.469	-2.567	0.010267	0.0391614	0.0096	0.0259	0.0181	0.0181	TRUE	0.3665
DDB_G0273251,DDB_G0273615	DDB_G0273251	Q557E4	SKP1B_DICDI	SCF ubiquitin ligase complex protein SKP1b (Glycoprotein FP21 isoform B) [Cleaved into: SCF ubiquitin ligase complex protein SKP1b(4-162); SCF ubiquitin ligase complex protein SKP1b(6-162)]	fpaB-1 fp21B fpa1B fpa2 skp1B DDB_G0273251; fpaB-2 fp21B fpa1B fpa2 skp1B DDB_G0273615	13402	14922	13425	12232	9851	10047	13839	14241	14806	11490	9670	9815	12310	14295	10325	0.722	-0.469	-5.11	3.22e-07	8.16e-06	0.0053	0.0073	0.006	0.006	TRUE	0.1191
DDB_G0283763	DDB_G0283763	Q54QF9	GRPE_DICDI	GrpE protein homolog, mitochondrial (dRoe1)	grpE DDB_G0283763	3909	4576	4085	3608	2814	3241	4037	4367	4505	3389	2762	3166	3704.37	4303	3106	0.722	-0.47	-4.625	3.75e-06	6.39e-05	0.0064	0.0079	0.0072	0.0072	TRUE	0.1138
DDB_G0278283	DDB_G0278283	Q54YD9	FOL1_DICDI	Folic acid synthesis protein FOL1 [Includes: Dihydroneopterin aldolase (DHNA) (EC 4.1.2.25) (7,8-dihydroneopterin aldolase); 6-hydroxymethyl-7,8-dihydropterin pyrophosphokinase (HPPK) (2-amino-4-hydroxy-6-hydroxymethyldihydropteridine pyrophosphokinase) (EC 2.7.6.3) (7,8-dihydro-6-hydroxymethylpterin-pyrophosphokinase) (PPPK); Dihydropteroate synthase (DHPS) (EC 2.5.1.15) (Dihydropteroate pyropho…	fol1 DDB_G0278283	2584	2272	2317	2093	1659	1784	2668	2168	2555	1966	1628	1743	2121.53	2464	1779	0.722	-0.47	-4.017	5.89e-05	0.000610627	0.0096	0.0086	0.0094	0.0094	TRUE	0.1342
DDB_G0286161	DDB_G0286161	Q54M63	Q54M63_DICDI	CMP/dCMP-type deaminase domain-containing protein	DDB0186844	2674	3243	2767	2429	2031	2202	2761	3095	3052	2282	1994	2151	2555.69	2969	2142	0.721	-0.471	-5.161	2.45e-07	6.53e-06	0.0035	0.0083	0.0056	0.0056	TRUE	0.0456
DDB_G0276057	DDB_G0276057	Q75JM6	Q75JM6_DICDI	Uncharacterized protein	DDB0169455	4079	5084	4061	3848	3210	3073	4212	4852	4479	3614	3151	3002	3885.02	4514	3256	0.721	-0.471	-4.589	4.46e-06	7.38e-05	0.0072	0.0079	0.0073	0.0073	TRUE	0.1131
DDB_G0290495	DDB_G0290495	Q54G09	Q54G09_DICDI	DUF1279 domain-containing protein	DDB0188912	688	707	645	559	508	499	710	675	711	525	499	487	601.29	699	504	0.721	-0.472	-4.826	1.39e-06	2.74e-05	0	0.0125	0.0052	0.0052	TRUE	0.0162
DDB_G0289075	DDB_G0289075	Q02465	DD31_DICDI	Prespore protein Dd31	spiA DDB_G0289075	348	337	328	284	219	275	359	322	362	267	215	269	298.85	348	250	0.72	-0.473	-3.25	0.00115214	0.00686253	0.0059	0.0179	0.0119	0.0119	TRUE	0.1679
DDB_G0286643	DDB_G0286643	Q54LG8	GRLM_DICDI	Metabotropic glutamate receptor-like protein M	grlM DDB_G0286643	557	636	478	557	380	343	575	607	527	523	373	335	490.1	570	410	0.72	-0.473	-2.672	0.00754876	0.0306353	0.0287	0.0137	0.0205	0.0205	TRUE	0.6709
DDB_G0274897	DDB_G0274897	Q555G0	Q555G0_DICDI	UBC core domain-containing protein	DDB0217536	2133	2598	2258	1991	1738	1620	2203	2479	2490	1870	1706	1583	2055.17	2391	1720	0.719	-0.475	-4.741	2.13e-06	3.94e-05	0.0051	0.0086	0.0067	0.0067	TRUE	0.0711
DDB_G0278673	DDB_G0278673	Q54Y76	MAF1_DICDI	Repressor of RNA polymerase III transcription	maf1 DDB_G0278673	793	840	813	713	597	567	819	802	897	670	586	554	721.13	839	603	0.719	-0.475	-4.159	3.19e-05	0.000365656	0.005	0.0116	0.008	0.008	TRUE	0.1102
DDB_G0275333	DDB_G0275333	Q553R0	Q553R0_DICDI	ARID/BRIGHT DNA binding domain-containing protein	DDB0216390	1498	1480	1515	1364	1058	1033	1547	1412	1671	1281	1039	1009	1326.51	1543	1110	0.719	-0.475	-3.802	0.000143542	0.00126315	0.0114	0.0095	0.0105	0.0105	TRUE	0.22
DDB_G0283877	DDB_G0283877	Q54QJ2	Q54QJ2_DICDI	Uncharacterized protein	DDB0218533	360	327	370	316	243	255	372	312	408	297	239	249	312.72	364	262	0.719	-0.475	-2.975	0.00293105	0.0145472	0.0129	0.0174	0.0151	0.0151	TRUE	0.1808
DDB_G0278463	DDB_G0278463	Q54Y23	Q54Y23_DICDI	Uncharacterized protein	DDB0205469	209	181	213	164	143	157	216	173	235	154	140	153	178.54	208	149	0.719	-0.475	-2.67	0.00758868	0.0307261	0.0091	0.0252	0.0171	0.0171	TRUE	0.2437
DDB_G0275241	DDB_G0275241	Q86I06	NEK3_DICDI	Probable serine/threonine-protein kinase nek3 (EC 2.7.11.1) (Never in mitosis protein A-related protein kinase 3) (NimA-related protein kinase 3)	nek3 DDB_G0275241	1489	1573	1582	1327	1080	1156	1538	1501	1745	1246	1060	1129	1369.9	1595	1145	0.719	-0.477	-4.476	7.6e-06	0.000114956	0.0057	0.0094	0.0074	0.0074	TRUE	0.0814
DDB_G0283199	DDB_G0283199	Q54RC7	ISC2B_DICDI	Isochorismatase family protein 2B	DDB_G0283199	881	802	756	724	579	565	910	765	834	680	568	552	718.21	836	600	0.718	-0.478	-3.784	0.000154562	0.00133551	0.0083	0.0116	0.0101	0.0101	TRUE	0.1607
DDB_G0281963	DDB_G0281963	Q54T76	DUSP4_DICDI	Probable dual specificity protein phosphatase DDB_G0281963 (EC 3.1.3.16) (EC 3.1.3.48)	DDB_G0281963	991	723	946	800	611	641	1023	690	1043	751	600	626	789.01	919	659	0.718	-0.478	-2.71	0.00672723	0.0279822	0.0318	0.0112	0.0212	0.0212	TRUE	0.5695
DDB_G0275185	DDB_G0275185	Q553X3	GACI_DICDI	Rho GTPase-activating protein gacI (GTPase activating factor for raC protein I)	gacI DDB_G0275185	1499	1968	1573	1406	1210	1219	1548	1878	1735	1321	1188	1191	1476.69	1720	1233	0.717	-0.48	-4.543	5.56e-06	8.83e-05	0.0055	0.0093	0.0074	0.0074	TRUE	0.093
DDB_G0275981	DDB_G0275981	Q552L7	Q552L7_DICDI	Uncharacterized protein	DDB0203550	5473	5251	5415	4786	4017	3570	5652	5011	5972	4496	3943	3488	4760.17	5545	3976	0.717	-0.48	-4.044	5.25e-05	0.000553875	0.0116	0.0077	0.0099	0.0099	TRUE	0.1597
DDB_G0277357	DDB_G0277357	Q54ZU4	Q54ZU4_DICDI	RmlC-like cupin family protein	DDB_G0277357	377	528	410	364	330	306	389	504	452	342	324	299	385.02	448	322	0.717	-0.48	-3.396	0.000682586	0.0045392	0.0084	0.0155	0.0118	0.0118	TRUE	0.1551
DDB_G0280419	DDB_G0280419	Q54VE4	Q54VE4_DICDI	Uncharacterized protein	DDB0205189	417	500	364	392	278	305	431	477	401	368	273	298	374.71	436	313	0.717	-0.48	-3.124	0.00178316	0.00979256	0.0122	0.0157	0.0143	0.0143	TRUE	0.2722
DDB_G0293762	DDB_G0293762	Q54BC0	Q54BC0_DICDI	CBM49 domain-containing protein	DDB0192108	3779	4825	3856	3634	3129	2720	3902	4605	4253	3413	3071	2657	3650.29	4253	3047	0.716	-0.481	-4.113	3.91e-05	0.000430198	0.0107	0.0079	0.0096	0.0096	TRUE	0.1525
DDB_G0280491	DDB_G0280491	Q54VA4	Q54VA4_DICDI	RWP-RK domain-containing protein	DDB0205235	1278	1124	1190	1110	787	854	1320	1073	1312	1043	773	834	1059.04	1235	883	0.715	-0.483	-3.33	0.000869091	0.00547783	0.0179	0.0101	0.0142	0.0142	TRUE	0.2984
DDB_G0291147	DDB_G0291147	Q54F31	Q54F31_DICDI	Uncharacterized protein	DDB0189261	261	260	239	239	169	172	270	248	264	224	166	168	223.27	261	186	0.715	-0.483	-2.843	0.00447454	0.0202921	0.0107	0.0216	0.0162	0.0162	TRUE	0.3555
DDB_G0288477	DDB_G0288477	Q54IW4	Q54IW4_DICDI	Uncharacterized protein	DDB0219348	5044	6788	5357	4852	3970	4226	5209	6478	5908	4558	3897	4128	5029.6	5865	4194	0.715	-0.484	-4.431	9.37e-06	0.00013527	0.0088	0.0077	0.0084	0.0084	TRUE	0.117
DDB_G0271534	DDB_G0271534	Q86JI0	Q86JI0_DICDI	Uncharacterized protein	DDB0168393	399	396	392	356	266	284	412	378	432	334	261	277	349.2	407	291	0.715	-0.484	-3.383	0.000717392	0.00471397	0.0075	0.0163	0.0118	0.0118	TRUE	0.1941
DDB_G0291229	DDB_G0291229	Q54ET6	ABPF_DICDI	Actin-binding protein F	abpF kenN DDB_0230207	25884	30131	26133	25184	18764	18580	26729	28756	28821	23656	18418	18151	24088.4	28102	20075	0.714	-0.485	-4.128	3.66e-05	0.000407135	0.0128	0.0072	0.0099	0.0099	TRUE	0.298
DDB_G0290093	DDB_G0290093	Q54GK5	Q54GK5_DICDI	Uncharacterized protein	DDB0188727	541	622	526	507	412	365	559	594	580	476	404	357	494.93	578	412	0.714	-0.485	-3.609	0.00030715	0.00236081	0.008	0.0136	0.011	0.011	TRUE	0.2134
DDB_G0276801	DDB_G0276801	Q7KWK4	Q7KWK4_DICDI	Uncharacterized protein	DDB0168278	327	585	420	344	336	326	338	558	463	323	330	318	388.43	453	324	0.714	-0.485	-2.609	0.00908878	0.0355135	0.0294	0.0154	0.0223	0.0223	TRUE	0.1999
DDB_G0267816	DDB_G0267816	Q55G52	Q55G52_DICDI	Uncharacterized protein	DDB0189567	115	144	128	102	92	100	119	137	141	96	90	98	113.53	132	95	0.714	-0.485	-2.55	0.0107575	0.0405995	0	0.0356	0.0171	0.0171	TRUE	0.0835
DDB_G0284997	DDB_G0284997	Q54NT2	Q54NT2_DICDI	Uncharacterized protein	DDB0186310	3372	4112	3504	3164	2480	2703	3482	3924	3864	2972	2434	2641	3219.61	3757	2682	0.714	-0.486	-4.716	2.41e-06	4.4e-05	0.0067	0.0081	0.0073	0.0073	TRUE	0.1085
DDB_G0279743	DDB_G0279743	Q54WD4	Q54WD4_DICDI	Thg1 domain-containing protein	DDB0206006	1810	1682	1825	1695	1212	1162	1869	1605	2013	1592	1190	1135	1567.33	1829	1306	0.714	-0.486	-3.191	0.00142019	0.00817642	0.0237	0.0091	0.0161	0.0161	TRUE	0.4438
DDB_G0280555	DDB_G0280555	Q54V85	Y6038_DICDI	Putative uncharacterized protein DDB_G0280555	DDB_G0280555	342	242	254	230	201	208	353	231	280	216	197	203	246.8	288	205	0.714	-0.486	-2.631	0.00852167	0.0337592	0.0207	0.0202	0.0205	0.0205	TRUE	0.2392
DDB_G0283063	DDB_G0283063	Q54RP9	Q54RP9_DICDI	Uncharacterized protein	DDB_G0283063	2868	3074	2652	2553	2020	1958	2962	2934	2925	2398	1983	1913	2518.95	2940	2098	0.714	-0.487	-4.615	3.93e-06	6.66e-05	0.0072	0.0083	0.0076	0.0076	TRUE	0.1901
DDB_G0295755	DDB_G0295755	P0C7B6	GLNA2_DICDI	Type-1 glutamine synthetase 2 (Type-1 GS 2) (EC 6.3.1.2) (Type-1 glutamate--ammonia ligase 2)	glnA2 DDB_G0295755	4237	5939	4415	3882	3528	3604	4375	5668	4869	3646	3463	3521	4257.08	4971	3543	0.713	-0.488	-4.486	7.27e-06	0.000110862	0.0086	0.0078	0.0083	0.0083	TRUE	0.1839
DDB_G0292236	DDB_G0292236	Q54DI2	Q54DI2_DICDI	Uncharacterized protein	DDB0184285	949	828	1011	842	650	642	980	790	1115	791	638	627	823.54	962	685	0.713	-0.488	-3.099	0.00194171	0.0104302	0.0214	0.011	0.0166	0.0166	TRUE	0.2193
DDB_G0290991	DDB_G0290991	Q54F97	Y9198_DICDI	Putative uncharacterized transmembrane protein DDB_G0290991	DDB_G0290991	153	169	165	139	109	122	158	161	182	131	107	119	143	167	119	0.713	-0.489	-2.747	0.00600966	0.0256264	0	0.0297	0.0157	0.0157	TRUE	0.0779
DDB_G0273851,DDB_G0273113	DDB_G0273851	Q556S7	Q556S7_DICDI	Uncharacterized protein	DDB0168049 DDB0217339	597	678	649	571	445	446	616	647	716	536	437	436	564.69	660	470	0.712	-0.49	-3.764	0.000167195	0.00142707	0.0078	0.0128	0.0104	0.0104	TRUE	0.181
DDB_G0269244	DDB_G0269244	Q55CC5	BECNA_DICDI	Beclin-1-like protein A (Autophagy-related protein 6A)	atg6A apg6 apg6A atg6 DDB_G0269244	617	755	698	562	516	490	637	721	770	528	506	479	606.76	709	504	0.711	-0.491	-4.255	2.09e-05	0.000254998	0.0043	0.0124	0.0079	0.0079	TRUE	0.0928
DDB_G0292464	DDB_G0292464	Q54D61	Q54D61_DICDI	Uncharacterized protein	DDB0184414	386	438	363	375	250	274	399	418	400	352	245	268	347.04	406	288	0.711	-0.491	-3.055	0.0022505	0.0117001	0.0152	0.0164	0.0157	0.0157	TRUE	0.4258
DDB_G0280991	DDB_G0280991	Q54UM0	Q54UM0_DICDI	Uncharacterized protein	DDB0203942	243	203	224	204	155	151	251	194	247	192	152	148	197.16	231	164	0.711	-0.491	-2.647	0.00812525	0.0324732	0.0157	0.0235	0.0197	0.0197	TRUE	0.2386
DDB_G0278013	DDB_G0278013	Q54YY2	Q54YY2_DICDI	Uncharacterized protein	DDB_G0278013	12640	13311	13297	10968	9151	9685	13052	12703	14665	10302	8982	9461	11527.8	13473	9582	0.711	-0.492	-5.308	1.11e-07	3.49e-06	0.0053	0.0073	0.0061	0.0061	TRUE	0.0731
DDB_G0275005	DDB_G0275005	Q554L0	Q554L0_DICDI	Uncharacterized protein	DDB0217593	2752	3512	2863	2596	2024	2277	2842	3352	3157	2438	1987	2224	2666.76	3117	2216	0.711	-0.492	-4.485	7.3e-06	0.000110996	0.008	0.0083	0.0083	0.0083	TRUE	0.0996
DDB_G0275167	DDB_G0275167	Q86I20	Q86I20_DICDI	Signal transducer and activator of transcription	dstD DDB0231340	1937	1833	1872	1729	1282	1281	2000	1749	2065	1624	1258	1251	1657.99	1938	1378	0.711	-0.492	-3.732	0.000189838	0.00158555	0.0147	0.009	0.0119	0.0119	TRUE	0.2944
DDB_G0284881	DDB_G0284881	Q54P12	Q54P12_DICDI	FABD domain-containing protein	DDB_G0284881	1295	1415	1371	1261	903	936	1337	1350	1512	1184	886	914	1197.49	1400	995	0.711	-0.492	-3.661	0.000251615	0.00200282	0.0148	0.0098	0.0122	0.0122	TRUE	0.3324
DDB_G0272324	DDB_G0272324	Q86KZ5	SBDS_DICDI	Ribosome maturation protein SBDS	sbds DDB_G0272324	1100	1212	1113	1015	794	786	1136	1157	1227	953	779	768	1003.45	1173	833	0.711	-0.493	-4.278	1.89e-05	0.000236061	0.0071	0.0103	0.0085	0.0085	TRUE	0.1891
DDB_G0269664	DDB_G0269664	Q55DG8	Q55DG8_DICDI	Uncharacterized protein	DDB0190447	1624	1689	1818	1503	1234	1164	1677	1612	2005	1412	1211	1137	1509.01	1765	1253	0.711	-0.493	-3.882	0.000103594	0.000965834	0.0125	0.0092	0.0109	0.0109	TRUE	0.1708
DDB_G0276679	DDB_G0276679	Q551B0	Q551B0_DICDI	Uncharacterized protein	DDB_G0276679	898	875	890	796	597	629	927	835	982	748	586	614	782.01	915	649	0.71	-0.493	-3.807	0.000140816	0.0012402	0.0101	0.0112	0.0108	0.0108	TRUE	0.2079
DDB_G0286869	DDB_G0286869	Q54L66	Q54L66_DICDI	Uncharacterized protein	DDB0187166	212	212	236	202	144	156	219	202	260	190	141	152	194.17	227	161	0.711	-0.493	-2.661	0.00779139	0.031404	0.015	0.0238	0.0195	0.0195	TRUE	0.2587
DDB_G0291856	DDB_G0291856	Q54DY8	Q54DY8_DICDI	Germination protein (270G)	gerD DDB0201652	9027	13132	9188	9076	7451	7042	9322	12533	10133	8525	7314	6879	9117.59	10663	7573	0.71	-0.494	-3.687	0.000227181	0.00184323	0.0184	0.0074	0.0128	0.0128	TRUE	0.2879
DDB_G0269816	DDB_G0269816	Q55D16	KIN17_DICDI	KIN17-like protein	DDB_G0269816	416	379	392	342	267	291	430	362	432	321	262	284	348.53	408	289	0.71	-0.494	-3.465	0.000530318	0.00366341	0.0075	0.0164	0.0117	0.0117	TRUE	0.1151
DDB_G0277753	DDB_G0277753	Q86KS4	Q86KS4_DICDI	Uncharacterized protein	DDB0169387	190	170	189	162	130	125	196	162	208	152	128	122	161.46	189	134	0.71	-0.494	-2.665	0.0076878	0.0310556	0.0094	0.0271	0.0184	0.0184	TRUE	0.1693
DDB_G0284103	DDB_G0284103	Q54Q45	MYBZ_DICDI	Myb-like protein Z	mybZ DDB_G0284103	3223	3048	2901	2890	2144	1918	3328	2909	3199	2715	2105	1874	2688.21	3145	2231	0.709	-0.495	-3.474	0.000513688	0.00356259	0.0207	0.0083	0.0143	0.0143	TRUE	0.4364
DDB_G0275873	DDB_G0275873	Q553A3	Q553A3_DICDI	Uncharacterized protein	DDB0217700	1083	1083	1003	1047	624	732	1118	1034	1106	983	613	715	928.19	1086	770	0.71	-0.495	-2.926	0.00342907	0.016512	0.0301	0.0106	0.0195	0.0195	TRUE	0.697
DDB_G0281529	DDB_G0281529	Q54TX2	Q54TX2_DICDI	Uncharacterized protein	DDB_G0281529	203	177	186	130	161	137	210	169	205	122	158	134	166.28	195	138	0.71	-0.495	-2.694	0.0070619	0.029103	0.0095	0.0266	0.0182	0.0182	TRUE	0.1676
DDB_G0290491	DDB_G0290491	Q54G11	ATG8L_DICDI	Autophagy-related protein 8-like protein DDB_G0290491	DDB_G0290491	505	642	584	464	407	435	521	613	644	436	400	425	506.42	593	420	0.709	-0.496	-4.013	6e-05	0.000618501	0.0052	0.0135	0.009	0.009	TRUE	0.1294
DDB_G0281829	DDB_G0281829	Q54TE3	GTAJ_DICDI	GATA zinc finger domain-containing protein 10	gtaJ DDB_G0281829	248	287	214	231	164	169	256	274	236	217	161	165	218.18	255	181	0.709	-0.496	-2.87	0.00409824	0.0189359	0.0116	0.0219	0.0169	0.0169	TRUE	0.3293
DDB_G0286511	DDB_G0286511	Q54LP7	UB2J2_DICDI	Ubiquitin-conjugating enzyme E2 J2 (EC 2.3.2.23) (E2 ubiquitin-conjugating enzyme J2)	ube2j2 DDB_G0286511	527	529	499	425	385	364	544	505	550	399	378	356	455.35	533	378	0.709	-0.497	-4.434	9.26e-06	0.000134145	0	0.0142	0.0068	0.0068	TRUE	0.0298
DDB_G0280177	DDB_G0280177	Q54VR9	Q54VR9_DICDI	PWWP domain-containing protein	DDB0206422	2721	3761	2872	2747	1917	2373	2810	3589	3167	2580	1882	2318	2724.45	3189	2260	0.709	-0.497	-3.511	0.00044594	0.00317016	0.0191	0.0083	0.014	0.014	TRUE	0.2598
DDB_G0269628	DDB_G0269628	Q55DK2	Y9628_DICDI	Probable serine/threonine-protein kinase DDB_G0269628 (EC 2.7.11.1)	DDB_G0269628	3762	2987	3328	3299	2235	2127	3885	2851	3670	3099	2194	2078	2962.71	3469	2457	0.708	-0.497	-2.853	0.00432425	0.0198492	0.0377	0.0082	0.0215	0.0215	TRUE	0.6343
DDB_G0275631	DDB_G0275631	Q86IE5	Q86IE5_DICDI	PPM-type phosphatase domain-containing protein	DDB0167148	1629	1715	1629	1411	1218	1125	1682	1637	1797	1325	1196	1099	1455.9	1705	1207	0.708	-0.498	-4.922	8.59e-07	1.8e-05	0.0045	0.0093	0.0067	0.0067	TRUE	0.0893
DDB_G0278729	DDB_G0278729	O00835	ERCC3_DICDI	General transcription and DNA repair factor IIH helicase subunit XPB (TFIIH subunit XPB) (EC 3.6.4.12) (DNA excision repair cross-complementing protein-3 homolog) (DNA repair helicase repB) (DNA repair protein B)	repB ercc3 DDB_G0278729	3182	3308	3177	2882	2226	2202	3286	3157	3504	2707	2185	2151	2831.64	3316	2348	0.708	-0.498	-4.399	1.09e-05	0.000153081	0.0097	0.0082	0.0089	0.0089	TRUE	0.2177
DDB_G0284463	DDB_G0284463	Q54PM0	Q54PM0_DICDI	Uncharacterized protein	maea DDB_G0284463	979	842	928	799	656	628	1011	804	1023	751	644	613	807.65	946	669	0.708	-0.498	-3.628	0.000285689	0.00223132	0.0135	0.0111	0.0123	0.0123	TRUE	0.2087
DDB_G0291342	DDB_G0291342	Q54ET8	Q54ET8_DICDI	C2H2-type zinc finger-containing protein	DDB_G0291342	883	848	845	729	619	598	912	809	932	685	608	584	754.93	884	626	0.708	-0.499	-4.418	9.95e-06	0.000142945	0.005	0.0114	0.0078	0.0078	TRUE	0.0814
DDB_G0291330	DDB_G0291330	Q54EU5	Q54EU5_DICDI	KHA domain-containing protein	DDB0183824	649	672	569	540	448	435	670	641	628	507	440	425	551.83	646	457	0.708	-0.499	-4.372	1.23e-05	0.000167268	0.0029	0.0129	0.0075	0.0075	TRUE	0.1068
DDB_G0288195	DDB_G0288195	Q54JA5	SIBC_DICDI	Integrin beta-like protein C	sibC DDB_G0288195	6680	7066	5933	5743	4613	4444	6898	6743	6543	5394	4528	4341	5741.43	6728	4754	0.707	-0.501	-4.952	7.35e-07	1.61e-05	0.0071	0.0076	0.0072	0.0072	TRUE	0.1691
DDB_G0284107	DDB_G0284107	Q54Q41	Q54Q41_DICDI	Uncharacterized protein	DDB0185853	227	275	255	248	153	170	234	262	281	233	150	166	221.21	259	183	0.706	-0.501	-2.527	0.0115177	0.0427317	0.0255	0.0217	0.0237	0.0237	TRUE	0.6191
DDB_G0293828	DDB_G0293828	Q54B92	Q54B92_DICDI	RNA12 domain-containing protein	DDB0219905	1725	1998	1842	1604	1305	1279	1781	1907	2031	1507	1281	1249	1626.11	1906	1346	0.706	-0.502	-4.661	3.15e-06	5.49e-05	0.0066	0.0091	0.0077	0.0077	TRUE	0.1321
DDB_G0289695	DDB_G0289695	Q54H56	Q54H56_DICDI	Uncharacterized protein	DDB0188525	419	448	427	389	295	291	433	428	471	365	290	284	378.4	444	313	0.706	-0.502	-3.527	0.000419619	0.00300951	0.0078	0.0156	0.0119	0.0119	TRUE	0.2447
DDB_G0276017	DDB_G0276017	Q552M6	ZDHC7_DICDI	Putative ZDHHC-type palmitoyltransferase 7 (EC 2.3.1.225) (Zinc finger DHHC domain-containing protein 7)	DDB_G0276017	450	323	473	359	290	298	465	308	522	337	285	291	367.93	432	304	0.706	-0.502	-2.49	0.0127817	0.0464124	0.0381	0.0159	0.0265	0.0265	TRUE	0.6368
DDB_G0267714	DDB_G0267714	Q55GD6	SF3B4_DICDI	Splicing factor 3B subunit 4	sf3b4 DDB_G0267714	283	341	276	258	216	201	292	325	304	242	212	196	262.13	307	217	0.706	-0.503	-3.481	0.000499245	0.00347849	0.0029	0.0194	0.0111	0.0111	TRUE	0.1172
DDB_G0279429	DDB_G0279429	Q54WU5	Q54WU5_DICDI	Uncharacterized protein	DDB0205761	1153	1403	1151	1065	807	908	1191	1339	1269	1000	792	887	1079.75	1266	893	0.705	-0.504	-4.369	1.25e-05	0.000168491	0.0071	0.0101	0.0086	0.0086	TRUE	0.1319
DDB_G0293862	DDB_G0293862	Q54B74	Q54B74_DICDI	Haloacid dehalogenase-like hydrolase	DDB0231388	615	664	582	560	439	398	635	634	642	526	431	389	542.73	637	449	0.705	-0.505	-3.738	0.00018522	0.00155068	0.0095	0.013	0.0113	0.0113	TRUE	0.2665
DDB_G0290105	DDB_G0290105	Q54GK4	Q54GK4_DICDI	C2H2-type zinc finger-containing protein (Fragment)	DDB_G0290105	403	380	395	339	288	260	416	363	436	318	283	254	344.93	405	285	0.705	-0.505	-3.498	0.000469443	0.00331481	0.0079	0.0165	0.012	0.012	TRUE	0.1195
DDB_G0282041	DDB_G0282041	Q54T20	Q54T20_DICDI	PPPDE domain-containing protein	DDB0205113	130	146	142	124	94	96	134	139	157	116	92	94	122.12	143	101	0.704	-0.506	-2.59	0.00958808	0.037133	0	0.0336	0.0191	0.0191	TRUE	0.1842
DDB_G0273611,DDB_G0273139	DDB_G0273611	Q557E6	Q557E6_DICDI	DNA repair protein RAD51 homolog	DDB0168161 DDB0217219	1182	1472	1226	1056	987	859	1221	1405	1352	992	969	839	1129.56	1326	933	0.704	-0.506	-4.68	2.87e-06	5.08e-05	0.0057	0.0099	0.0075	0.0075	TRUE	0.0929
DDB_G0268228	DDB_G0268228	Q55F74	Q55F74_DICDI	Uncharacterized protein	DDB0189879	628	644	606	495	433	479	648	615	668	465	425	468	548.23	644	453	0.703	-0.507	-4.841	1.29e-06	2.58e-05	0	0.013	0.0061	0.0061	TRUE	0.0329
DDB_G0291536	DDB_G0291536	Q54EF8	Q54EF8_DICDI	Gelsolin-like domain-containing protein	DDB0183957	5232	6407	5511	4936	3826	4087	5403	6115	6078	4636	3756	3993	4996.62	5865	4128	0.704	-0.507	-4.766	1.88e-06	3.55e-05	0.0086	0.0077	0.0079	0.0079	TRUE	0.1414
DDB_G0291021	DDB_G0291021	Q54F80	GACD_DICDI	Rho GTPase-activating protein gacD (GTPase activating factor for raC protein D)	gacD DDB_G0291021	1417	1876	1513	1355	1179	1055	1463	1790	1669	1273	1157	1031	1397.15	1641	1154	0.703	-0.508	-4.221	2.43e-05	0.000291814	0.0095	0.0094	0.0097	0.0097	TRUE	0.1082
DDB_G0279639	DDB_G0279639	Q54WI5	Q54WI5_DICDI	SAP DNA-binding domain-containing protein	DDB0220678	1990	2664	2063	1949	1497	1568	2055	2542	2275	1831	1469	1532	1950.75	2291	1611	0.703	-0.508	-4.105	4.04e-05	0.000443832	0.0121	0.0087	0.0105	0.0105	TRUE	0.1727
DDB_G0292312	DDB_G0292312	Q54DE4	Q54DE4_DICDI	Uncharacterized protein	DDB0184321	794	829	718	746	542	465	820	791	792	701	532	454	681.65	801	562	0.702	-0.51	-3.169	0.00152965	0.00867817	0.023	0.0118	0.0172	0.0172	TRUE	0.5462
DDB_G0291251	DDB_G0291251	Q54EY5	Q54EY5_DICDI	LIM domain protein	limD DDB0201567	1567	2118	1490	1505	1077	1267	1618	2021	1643	1414	1057	1238	1498.55	1761	1236	0.702	-0.511	-3.633	0.00028066	0.00219575	0.0176	0.0092	0.0136	0.0136	TRUE	0.2028
DDB_G0290603	DDB_G0290603	Q54FT2	Q54FT2_DICDI	Uncharacterized protein	DDB0188987	4673	4961	4313	4200	3178	3048	4825	4735	4757	3945	3119	2978	4059.81	4772	3347	0.701	-0.512	-4.339	1.43e-05	0.000189076	0.0119	0.0079	0.0098	0.0098	TRUE	0.2971
DDB_G0285985	DDB_G0285985	Q54MF9	Q54MF9_DICDI	Uncharacterized protein	DDB0218770	503	548	483	431	339	375	519	523	533	405	333	366	446.5	525	368	0.701	-0.512	-4.307	1.65e-05	0.000210932	0.0019	0.0143	0.0079	0.0079	TRUE	0.089
DDB_G0269890	DDB_G0269890	Q55CV0	NNRE_DICDI	NAD(P)H-hydrate epimerase (EC 5.1.99.6) (NAD(P)HX epimerase)	DDB_G0269890	1038	1313	1120	967	812	808	1072	1253	1235	908	797	789	1009.14	1187	831	0.701	-0.513	-4.646	3.39e-06	5.87e-05	0.0058	0.0103	0.0078	0.0078	TRUE	0.086
DDB_G0277665	DDB_G0277665	Q86KL7	Y8005_DICDI	Putative transmembrane protein DDB_G0277665	DDB_G0277665	170	254	162	155	131	148	176	242	179	146	129	145	169.23	199	140	0.701	-0.513	-2.667	0.00766121	0.0309721	0.0151	0.0262	0.0206	0.0206	TRUE	0.406
DDB_G0287617	DDB_G0287617	Q54K40	BI1_DICDI	Bax inhibitor 1 homolog (BI-1)	DDB_G0287617	1761	1627	1580	1366	1217	1128	1818	1553	1743	1283	1195	1102	1448.89	1705	1193	0.7	-0.514	-4.927	8.35e-07	1.76e-05	0.005	0.0093	0.0071	0.0071	TRUE	0.0739
DDB_G0284213	DDB_G0284213	Q54PZ6	Y5897_DICDI	Putative uncharacterized protein DDB_G0284213	DDB_G0284213	510	432	473	410	334	316	527	412	522	385	328	309	413.71	487	341	0.7	-0.514	-3.373	0.000744647	0.00482665	0.0137	0.0149	0.0143	0.0143	TRUE	0.212
DDB_G0272833	DDB_G0272833	P16642	CSBA_DICDI	Glycoprotein 24A (gp24A) (Contact site B protein A)	csbA DDB_G0272833	187	309	210	168	166	187	193	295	232	158	163	183	203.84	240	168	0.699	-0.517	-2.648	0.00808859	0.0323589	0.022	0.023	0.0225	0.0225	TRUE	0.2781
DDB_G0281221	DDB_G0281221	Q54U82	Q54U82_DICDI	C-CAP/cofactor C-like domain-containing protein	DDB0204090	547	397	564	443	354	337	565	379	622	416	347	329	443.09	522	364	0.699	-0.517	-2.619	0.00880602	0.0346276	0.0382	0.0144	0.0258	0.0258	TRUE	0.6775
DDB_G0291700	DDB_G0291700	Q54E97	Q54E97_DICDI	RWP-RK domain-containing protein	DDB0184018	5303	6191	5334	4770	3744	3998	5476	5908	5883	4481	3675	3906	4888.06	5756	4021	0.699	-0.518	-5.312	1.08e-07	3.42e-06	0.0059	0.0077	0.0066	0.0066	TRUE	0.1222
DDB_G0270118	DDB_G0270118	Q55CC3	Q55CC3_DICDI	Uncharacterized protein	DDB0190820	471	637	543	464	370	392	486	608	599	436	363	383	479.19	564	394	0.698	-0.518	-3.722	0.000197327	0.00163769	0.01	0.0138	0.0118	0.0118	TRUE	0.1713
DDB_G0267914	DDB_G0267914	Q55FW9	Q55FW9_DICDI	Reelin	DDB0189644	482	477	504	425	349	318	498	455	556	399	343	311	426.87	503	351	0.698	-0.518	-3.6	0.000318401	0.00242982	0.0106	0.0147	0.0125	0.0125	TRUE	0.168
DDB_G0268642	DDB_G0268642	Q55F45	Y8642_DICDI	Probable serine/threonine-protein kinase DDB_G0268642 (EC 2.7.11.1)	DDB_G0268642	1521	1301	1567	1454	912	931	1571	1242	1728	1366	895	909	1285.15	1514	1057	0.699	-0.518	-2.742	0.00610601	0.0259635	0.0443	0.0096	0.0249	0.0249	TRUE	0.7843
DDB_G0289449	DDB_G0289449	P0CG78	UBIQF_DICDI	Polyubiquitin-F [Cleaved into: Ubiquitin]	ubqF DDB_G0289449	32873	35929	31420	29519	23692	21291	33946	34289	34652	27728	23256	20799	29111.5	34296	23928	0.698	-0.519	-4.624	3.77e-06	6.41e-05	0.0108	0.0072	0.0091	0.0091	TRUE	0.2363
DDB_G0292642	DDB_G0292642	Q54CX4	Y5521_DICDI	Uncharacterized protein DDB_G0292642	DDB_G0292642	1125	1101	1191	995	803	754	1162	1051	1314	935	788	737	997.56	1176	820	0.698	-0.519	-3.914	9.09e-05	0.000870693	0.0126	0.0103	0.0116	0.0116	TRUE	0.1792
DDB_G0277301	DDB_G0277301	Q550D3	Q550D3_DICDI	Uncharacterized protein	DDB0217925	1674	1459	1626	1435	1086	1038	1729	1392	1793	1348	1066	1014	1390.37	1638	1143	0.698	-0.519	-3.533	0.000410178	0.00296406	0.0199	0.0094	0.0148	0.0148	TRUE	0.2968
DDB_G0270390	DDB_G0270390	Q55BS3	Q55BS3_DICDI	Uncharacterized protein	DDB0191018	2823	2326	2537	2355	1806	1586	2915	2220	2798	2212	1773	1549	2244.52	2644	1845	0.698	-0.519	-3.319	0.000904169	0.00565146	0.0259	0.0085	0.0172	0.0172	TRUE	0.3674
DDB_G0282921	DDB_G0282921	Q94480	CTU1_DICDI	Cytoplasmic tRNA 2-thiolation protein 1 (EC 2.7.7.-) (ATP-binding domain-containing protein 3) (Cytoplasmic tRNA adenylyltransferase 1)	ctu1 atpbd3 rcdM veg136 DDB_G0282921	712	549	669	571	439	435	735	524	738	536	431	425	564.87	666	464	0.698	-0.519	-3.047	0.00230769	0.0119561	0.0255	0.0128	0.0191	0.0191	TRUE	0.413
DDB_G0275353	DDB_G0275353	Q553S3	Q553S3_DICDI	Uncharacterized protein	DDB_G0275353	706	494	631	568	418	388	729	471	696	534	410	379	536.54	632	441	0.698	-0.519	-2.611	0.00901644	0.0353228	0.0415	0.0131	0.0265	0.0265	TRUE	0.5869
DDB_G0282817	DDB_G0282817	P54679	PMA1_DICDI	Probable plasma membrane ATPase (EC 7.1.2.1) (PAT2) (Proton pump)	patB DDB_G0282817	53587	67554	54729	48742	40888	40677	55336	64471	60358	45784	40135	39737	50970.2	60055	41885	0.697	-0.52	-5.466	4.59e-08	1.68e-06	0.0061	0.0071	0.0065	0.0065	TRUE	0.0812
DDB_G0271538	DDB_G0271538	Q86AE1	Y9853_DICDI	Probable serine/threonine-protein kinase DDB_G0271538 (EC 2.7.11.1)	DDB_G0271538	1741	2042	1796	1580	1293	1269	1798	1949	1981	1484	1269	1240	1620.06	1909	1331	0.697	-0.52	-5.048	4.46e-07	1.07e-05	0.0054	0.0091	0.007	0.007	TRUE	0.1222
DDB_G0277115	DDB_G0277115	Q550F6	DCX_DICDI	Protein doublecortin (DdDCX)	dcx DDB_0217917 DDB_G0277115	1096	1363	1178	994	851	853	1132	1301	1299	934	835	833	1055.67	1244	867	0.697	-0.52	-4.991	6.02e-07	1.36e-05	0.0044	0.0101	0.0068	0.0068	TRUE	0.0746
DDB_G0287911	DDB_G0287911	Q54JP6	Q54JP6_DICDI	Uncharacterized protein	DDB0219285	895	893	854	781	607	579	924	852	942	734	596	566	768.89	906	632	0.698	-0.52	-4.085	4.41e-05	0.00047894	0.0094	0.0113	0.0103	0.0103	TRUE	0.236
DDB_G0293978	DDB_G0293978	Q54B37	GXCJ_DICDI	RhoGEF domain-containing protein gxcJ	gxcJ DDB_0233315	229	277	259	183	192	192	236	264	286	172	188	188	222.4	262	183	0.697	-0.521	-3.483	0.000494973	0.0034556	0	0.0216	0.0115	0.0115	TRUE	0.0811
DDB_G0291520	DDB_G0291520	Q54EG7	Q54EG7_DICDI	RNA_ligase domain-containing protein	DDB0183949	2516	2220	2422	2132	1619	1587	2598	2119	2671	2003	1589	1550	2088.34	2463	1714	0.696	-0.522	-3.793	0.000148728	0.00129791	0.0174	0.0086	0.0132	0.0132	TRUE	0.2624
DDB_G0289381	DDB_G0289381	Q54HL8	Y9381_DICDI	FNIP repeat-containing protein DDB_G0289381	DDB_G0289381	567	676	541	511	401	407	586	645	597	480	394	398	516.42	609	424	0.696	-0.523	-4.207	2.59e-05	0.00030925	0.0055	0.0133	0.0092	0.0092	TRUE	0.1573
DDB_G0269222	DDB_G0269222	Q8IS21	GEFB_DICDI	Ras guanine nucleotide exchange factor B (RasGEF domain-containing protein B)	gefB rasGEFB DDB_G0269222	265	215	220	187	144	189	274	205	243	176	141	185	203.85	241	167	0.696	-0.523	-2.857	0.00427174	0.0196425	0.0152	0.023	0.0191	0.0191	TRUE	0.1852
DDB_G0286983	DDB_G0286983	Q54L10	Q54L10_DICDI	Uncharacterized protein	DDB0218875	595	404	457	373	372	337	614	386	504	350	365	329	424.79	501	348	0.695	-0.525	-2.942	0.00326021	0.0157784	0.0264	0.0147	0.0205	0.0205	TRUE	0.147
DDB_G0276137	DDB_G0276137	Q75JF5	Q75JF5_DICDI	Uncharacterized protein	DDB0169529	2365	2703	1951	2337	1499	1349	2442	2580	2152	2195	1471	1318	2026.31	2391	1661	0.695	-0.525	-2.882	0.00394789	0.0183612	0.0432	0.0087	0.0234	0.0234	TRUE	0.9544
[truncated: 783 more rows]

## Sheet: Starvation
GeneID	Gene Annotation Used in LAGO	Entry	Entry name	Protein names	Gene names	WT_S1	WT_S2	WT_S3	KO_S1	KO_S2	KO_S3	norm.WT_S1	norm.WT_S2	norm.WT_S3	norm.KO_S1	norm.KO_S2	norm.KO_S3	baseMean	WT	KO	FoldChange	log2FoldChange	stat	pvalue	padj	dispGeneEst	dispFit	dispMAP	dispersion	betaConv	maxCooks
[truncated: 1,038 more rows]
